# Supplementary material for: A universe of human gut-derived bacterial prophages: unveiling the hidden viral players in intestinal microecology
Source: Gut Microbes. 2024 Feb 1;16(1):2309684. doi: 10.1080/19490976.2024.2309684 (PMC10841027; doi:10.1080/19490976.2024.2309684)
Supplement: Supplementary_Table_S1_S9.xlsx [file KGMI_A_2309684_SM0046.xlsx]

## Sheet: Table S1
Table S1 The taxonomy of 439 human gut-derived bacterial species collected in this study.
Abbreviations used in this study	Domain	Phylum	Class	Order	Family	Genus	Species	Genome Counts
5120_sp001917175	d__Bacteria	p__Pseudomonadota	c__Alphaproteobacteria	o__RF32	f__CAG-239	g__51-20	s__51-20 sp001917175	162
ABS_sp000434355	d__Bacteria	p__Bacillota	c__Erysipelotrichia	o__Erysipelotrichales	f__Erysipelotrichaceae	g__Absicoccus	s__Absicoccus sp000434355	74
ACE_sp003447295	d__Bacteria	p__Bacillota	c__Clostridia	o__Eubacteriales	f__Lachnospiraceae	g__Acetatifactor	s__Acetatifactor sp003447295	107
ACE_900066365	d__Bacteria	p__Bacillota	c__Clostridia	o__Eubacteriales	f__Lachnospiraceae	g__Acetatifactor	s__Acetatifactor sp900066365	252
ACE_900066565	d__Bacteria	p__Bacillota	c__Clostridia	o__Eubacteriales	f__Lachnospiraceae	g__Acetatifactor	s__Acetatifactor sp900066565	224
ACI_FER	d__Bacteria	p__Bacillota	c__Negativicutes	o__Acidaminococcales	f__Acidaminococcaceae	g__Acidaminococcus	s__Acidaminococcus fermentans	36
ACI_INT	d__Bacteria	p__Bacillota	c__Negativicutes	o__Acidaminococcales	f__Acidaminococcaceae	g__Acidaminococcus	s__Acidaminococcus intestini	178
ACIN_BAU	d__Bacteria	p__Pseudomonadota	c__Gammaproteobacteria	o__Moraxellales	f__Moraxellaceae	g__Acinetobacter	s__Acinetobacter baumannii	114
ACT_URO	d__Bacteria	p__Actinomycetota	c__Actinomycetes	o__Actinomycetales	f__Actinomycetaceae	g__Actinomyces	s__Actinomyces urogenitalis	18
ADL_CEL	d__Bacteria	p__Actinomycetota	c__Coriobacteriia	o__Eggerthellales	f__Eggerthellaceae	g__Adlercreutzia	s__Adlercreutzia celatus	72
ADL_EQU	d__Bacteria	p__Actinomycetota	c__Coriobacteriia	o__Eggerthellales	f__Eggerthellaceae	g__Adlercreutzia	s__Adlercreutzia equolifaciens	44
AGA_FAE	d__Bacteria	p__Bacillota	c__Clostridia	o__Eubacteriales	f__Lachnospiraceae	g__Roseburia	s__Roseburia faecis	249
AGA_REC	d__Bacteria	p__Bacillota	c__Clostridia	o__Eubacteriales	f__Lachnospiraceae	g__Agathobacter	s__Agathobacter rectalis	238
AGALUM_BUT	d__Bacteria	p__Bacillota	c__Clostridia	o__Eubacteriales	f__Oscillospiraceae	g__Agathobaculum	s__Agathobaculum butyriciproducens	124
AKK_MUC	d__Bacteria	p__Verrucomicrobiota	c__Verrucomicrobiae	o__Verrucomicrobiales	f__Akkermansiaceae	g__Akkermansia	s__Akkermansia muciniphila	128
AKK_sp001580195	d__Bacteria	p__Verrucomicrobiota	c__Verrucomicrobiae	o__Verrucomicrobiales	f__Akkermansiaceae	g__Akkermansia	s__Akkermansia sp001580195	85
AKK_sp004167605	d__Bacteria	p__Verrucomicrobiota	c__Verrucomicrobiae	o__Verrucomicrobiales	f__Akkermansiaceae	g__Akkermansia	s__Akkermansia sp004167605	50
ALI_COM	d__Bacteria	p__Bacteroidota	c__Bacteroidia	o__Bacteroidales	f__Rikenellaceae	g__Alistipes	s__Alistipes communis	113
ALI_FIN	d__Bacteria	p__Bacteroidota	c__Bacteroidia	o__Bacteroidales	f__Rikenellaceae	g__Alistipes	s__Alistipes finegoldii	104
ALI_IHU	d__Bacteria	p__Bacteroidota	c__Bacteroidia	o__Bacteroidales	f__Rikenellaceae	g__Alistipes	s__Alistipes ihumii	73
ALI_IND	d__Bacteria	p__Bacteroidota	c__Bacteroidia	o__Bacteroidales	f__Rikenellaceae	g__Alistipes	s__Alistipes indistinctus	42
ALI_OND	d__Bacteria	p__Bacteroidota	c__Bacteroidia	o__Bacteroidales	f__Rikenellaceae	g__Alistipes	s__Alistipes onderdonkii	257
ALI_PUT	d__Bacteria	p__Bacteroidota	c__Bacteroidia	o__Bacteroidales	f__Rikenellaceae	g__Alistipes	s__Alistipes putredinis	200
ALI_SEN	d__Bacteria	p__Bacteroidota	c__Bacteroidia	o__Bacteroidales	f__Rikenellaceae	g__Alistipes	s__Alistipes senegalensis	12
ALI_SHA	d__Bacteria	p__Bacteroidota	c__Bacteroidia	o__Bacteroidales	f__Rikenellaceae	g__Alistipes	s__Alistipes shahii	132
ALI_sp000434235	d__Bacteria	p__Bacteroidota	c__Bacteroidia	o__Bacteroidales	f__Rikenellaceae	g__Alistipes	s__Alistipes sp000434235	128
ALI_sp900240235	d__Bacteria	p__Bacteroidota	c__Bacteroidia	o__Bacteroidales	f__Rikenellaceae	g__Alistipes	s__Alistipes sp900240235	80
ALI_sp900290115	d__Bacteria	p__Bacteroidota	c__Bacteroidia	o__Bacteroidales	f__Rikenellaceae	g__Alistipes	s__Alistipes sp900290115	79
ALI_sp900539755	d__Bacteria	p__Bacteroidota	c__Bacteroidia	o__Bacteroidales	f__Rikenellaceae	g__Alistipes	s__Alistipes sp900539755	55
ALI_sp900544265	d__Bacteria	p__Bacteroidota	c__Bacteroidia	o__Bacteroidales	f__Rikenellaceae	g__Alistipes	s__Alistipes sp900544265	52
ALI_TIM	d__Bacteria	p__Bacteroidota	c__Bacteroidia	o__Bacteroidales	f__Rikenellaceae	g__Alistipes	s__Alistipes timonensis	9
ANABU_HAL	d__Bacteria	p__Bacillota	c__Clostridia	o__Eubacteriales	f__Lachnospiraceae	g__Anaerobutyricum	s__Anaerobutyricum hallii	103
ANAGL_MIC	d__Bacteria	p__Bacillota	c__Negativicutes	o__Veillonellales	f__Veillonellaceae	g__Anaeroglobus	s__Anaeroglobus micronuciformis	54
ANAST_CAC	d__Bacteria	p__Bacillota	c__Clostridia	o__Eubacteriales	f__Lachnospiraceae	g__Anaerostipes	s__Anaerostipes caccae	62
ANAST_HAD	d__Bacteria	p__Bacillota	c__Clostridia	o__Eubacteriales	f__Lachnospiraceae	g__Anaerostipes	s__Anaerostipes hadrus	128
ANATI_FAE	d__Bacteria	p__Bacillota	c__Clostridia	o__Eubacteriales	f__Anaerotignaceae	g__Anaerotignum	s__Anaerotignum faecicola	189
ANATI_sp001304995	d__Bacteria	p__Bacillota	c__Clostridia	o__Eubacteriales	f__Anaerotignaceae	g__Anaerotignum	s__Anaerotignum sp001304995	92
ANATR_COL	d__Bacteria	p__Bacillota	c__Clostridia	o__Eubacteriales	f__Oscillospiraceae	g__Anaerotruncus	s__Anaerotruncus colihominis	8
ANAVI_sp900548165	d__Bacteria	p__Bacillota	c__Negativicutes	o__Selenomonadales	f__Selenomonadaceae	g__Anaerovibrio	s__Anaerovibrio sp900548165	102
BACL_TUH	d__Bacteria	p__Bacillota	c__Bacilli	o__Bacillales	f__Bacillaceae	g__Bacillus	s__Bacillus thuringiensis	7
BAC_CAC	d__Bacteria	p__Bacteroidota	c__Bacteroidia	o__Bacteroidales	f__Bacteroidaceae	g__Bacteroides	s__Bacteroides caccae	164
BAC_CEL	d__Bacteria	p__Bacteroidota	c__Bacteroidia	o__Bacteroidales	f__Bacteroidaceae	g__Bacteroides	s__Bacteroides cellulosilyticus	142
BAC_EGG	d__Bacteria	p__Bacteroidota	c__Bacteroidia	o__Bacteroidales	f__Bacteroidaceae	g__Bacteroides	s__Bacteroides eggerthii	99
BAC_FAE	d__Bacteria	p__Bacteroidota	c__Bacteroidia	o__Bacteroidales	f__Bacteroidaceae	g__Bacteroides	s__Bacteroides faecis	54
BAC_FIN	d__Bacteria	p__Bacteroidota	c__Bacteroidia	o__Bacteroidales	f__Bacteroidaceae	g__Bacteroides	s__Bacteroides finegoldii	48
BAC_FLU	d__Bacteria	p__Bacteroidota	c__Bacteroidia	o__Bacteroidales	f__Bacteroidaceae	g__Bacteroides	s__Bacteroides fluxus	5
BAC_FRA	d__Bacteria	p__Bacteroidota	c__Bacteroidia	o__Bacteroidales	f__Bacteroidaceae	g__Bacteroides	s__Bacteroides fragilis	189
BAC_INT	d__Bacteria	p__Bacteroidota	c__Bacteroidia	o__Bacteroidales	f__Bacteroidaceae	g__Bacteroides	s__Bacteroides intestinalis	75
BAC_NOR	d__Bacteria	p__Bacteroidota	c__Bacteroidia	o__Bacteroidales	f__Bacteroidaceae	g__Bacteroides	s__Bacteroides nordii	27
BAC_OVA	d__Bacteria	p__Bacteroidota	c__Bacteroidia	o__Bacteroidales	f__Bacteroidaceae	g__Bacteroides	s__Bacteroides ovatus	250
BAC_PEC	d__Bacteria	p__Bacillota	c__Clostridia	o__Eubacteriales	f__Lachnospiraceae	g__[Bacteroides]_A	s__[Bacteroides] pectinophilus	111
BAC_SAL	d__Bacteria	p__Bacteroidota	c__Bacteroidia	o__Bacteroidales	f__Bacteroidaceae	g__Bacteroides	s__Bacteroides salyersiae	60
BAC_STE	d__Bacteria	p__Bacteroidota	c__Bacteroidia	o__Bacteroidales	f__Bacteroidaceae	g__Bacteroides	s__Bacteroides stercorirosoris	135
BAC_STERO	d__Bacteria	p__Bacteroidota	c__Bacteroidia	o__Bacteroidales	f__Bacteroidaceae	g__Bacteroides	s__Bacteroides stercoris	7
BAC_THE	d__Bacteria	p__Bacteroidota	c__Bacteroidia	o__Bacteroidales	f__Bacteroidaceae	g__Bacteroides	s__Bacteroides thetaiotaomicron	141
BAC_UNI	d__Bacteria	p__Bacteroidota	c__Bacteroidia	o__Bacteroidales	f__Bacteroidaceae	g__Bacteroides	s__Bacteroides uniformis	192
BAC_XYL	d__Bacteria	p__Bacteroidota	c__Bacteroidia	o__Bacteroidales	f__Bacteroidaceae	g__Bacteroides	s__Bacteroides xylanisolvens	169
BARI_COM	d__Bacteria	p__Bacillota	c__Clostridia	o__Eubacteriales	f__Lachnospiraceae	g__Bariatricus	s__Bariatricus comes	85
BARN_INT	d__Bacteria	p__Bacteroidota	c__Bacteroidia	o__Bacteroidales	f__Barnesiellaceae	g__Barnesiella	s__Barnesiella intestinihominis	242
BIF_ADO	d__Bacteria	p__Actinomycetota	c__Actinomycetes	o__Bifidobacteriales	f__Bifidobacteriaceae	g__Bifidobacterium	s__Bifidobacterium adolescentis	94
BIF_ANG	d__Bacteria	p__Actinomycetota	c__Actinomycetes	o__Bifidobacteriales	f__Bifidobacteriaceae	g__Bifidobacterium	s__Bifidobacterium angulatum	17
BIF_ANI	d__Bacteria	p__Actinomycetota	c__Actinomycetes	o__Bifidobacteriales	f__Bifidobacteriaceae	g__Bifidobacterium	s__Bifidobacterium animalis	98
BIF_BIF	d__Bacteria	p__Actinomycetota	c__Actinomycetes	o__Bifidobacteriales	f__Bifidobacteriaceae	g__Bifidobacterium	s__Bifidobacterium bifidum	173
BIF_BRE	d__Bacteria	p__Actinomycetota	c__Actinomycetes	o__Bifidobacteriales	f__Bifidobacteriaceae	g__Bifidobacterium	s__Bifidobacterium breve	254
BIF_CAT	d__Bacteria	p__Actinomycetota	c__Actinomycetes	o__Bifidobacteriales	f__Bifidobacteriaceae	g__Bifidobacterium	s__Bifidobacterium catenulatum	91
BIF_DEN	d__Bacteria	p__Actinomycetota	c__Actinomycetes	o__Bifidobacteriales	f__Bifidobacteriaceae	g__Bifidobacterium	s__Bifidobacterium dentium	86
BIF_LON	d__Bacteria	p__Actinomycetota	c__Actinomycetes	o__Bifidobacteriales	f__Bifidobacteriaceae	g__Bifidobacterium	s__Bifidobacterium longum	316
BIF_PSE	d__Bacteria	p__Actinomycetota	c__Actinomycetes	o__Bifidobacteriales	f__Bifidobacteriaceae	g__Bifidobacterium	s__Bifidobacterium pseudocatenulatum	246
BIF_PSELON	d__Bacteria	p__Actinomycetota	c__Actinomycetes	o__Bifidobacteriales	f__Bifidobacteriaceae	g__Bifidobacterium	s__Bifidobacterium pseudolongum	13
BIF_SCA	d__Bacteria	p__Actinomycetota	c__Actinomycetes	o__Bifidobacteriales	f__Bifidobacteriaceae	g__Bifidobacterium	s__Bifidobacterium scardovii	10
BIF_THE	d__Bacteria	p__Actinomycetota	c__Actinomycetes	o__Bifidobacteriales	f__Bifidobacteriaceae	g__Bifidobacterium	s__Bifidobacterium thermophilum	5
BIO_WAD	d__Bacteria	p__Thermodesulfobacteriota	c__Desulfovibrionia	o__Desulfovibrionales	f__Desulfovibrionaceae	g__Bilophila	s__Bilophila wadsworthia	117
BLA_CAE	d__Bacteria	p__Bacillota	c__Clostridia	o__Eubacteriales	f__Lachnospiraceae	g__Blautia	s__Blautia caecimuris	95
BLA_COC	d__Bacteria	p__Bacillota	c__Clostridia	o__Eubacteriales	f__Lachnospiraceae	g__Blautia	s__Blautia coccoides	13
BLA_FAE	d__Bacteria	p__Bacillota	c__Clostridia	o__Eubacteriales	f__Lachnospiraceae	g__Blautia	s__Blautia faecis	135
BLA_HAN	d__Bacteria	p__Bacillota	c__Clostridia	o__Eubacteriales	f__Lachnospiraceae	g__Blautia	s__Blautia hansenii	38
BLA_MAS	d__Bacteria	p__Bacillota	c__Clostridia	o__Eubacteriales	f__Lachnospiraceae	g__Blautia	s__Blautia massiliensis	84
BLA_OBE	d__Bacteria	p__Bacillota	c__Clostridia	o__Eubacteriales	f__Lachnospiraceae	g__Blautia	s__Blautia obeum	85
BLA_PRO	d__Bacteria	p__Bacillota	c__Clostridia	o__Eubacteriales	f__Lachnospiraceae	g__Blautia	s__Blautia producta	11
BLA_SCH	d__Bacteria	p__Bacillota	c__Clostridia	o__Eubacteriales	f__Lachnospiraceae	g__Blautia	s__Blautia schinkii	7
BLA_sp003471165	d__Bacteria	p__Bacillota	c__Clostridia	o__Eubacteriales	f__Lachnospiraceae	g__Blautia	s__Blautia sp003471165	52
BLA_WEX	d__Bacteria	p__Bacillota	c__Clostridia	o__Eubacteriales	f__Lachnospiraceae	g__Blautia	s__Blautia wexlerae	251
BRA_AAL	d__Bacteria	p__Spirochaetota	c__Spirochaetia	o__Brachyspirales	f__Brachyspiraceae	g__Brachyspira	s__Brachyspira aalborgi	63
BUL_sp900539965	d__Bacteria	p__Bacillota	c__Erysipelotrichia	o__Erysipelotrichales	f__Erysipelotrichaceae	g__Bulleidia	s__Bulleidia sp900539965	52
BUTCI_PAVIR	d__Bacteria	p__Bacteroidota	c__Bacteroidia	o__Bacteroidales	f__Odoribacteraceae	g__Butyricimonas	s__Butyricimonas paravirosa	68
BUTCI_VIR	d__Bacteria	p__Bacteroidota	c__Bacteroidia	o__Bacteroidales	f__Odoribacteraceae	g__Butyricimonas	s__Butyricimonas virosa	59
BUTVI_CRO	d__Bacteria	p__Bacillota	c__Clostridia	o__Eubacteriales	f__Lachnospiraceae	g__Butyrivibrio	s__Butyrivibrio crossotus	172
BUTVI_sp000431815	d__Bacteria	p__Bacillota	c__Clostridia	o__Eubacteriales	f__Lachnospiraceae	g__Butyrivibrio	s__Butyrivibrio sp000431815	164
CAG1000_sp000434555	d__Bacteria	p__Bacillota	c__Bacilli	o__RF39	f__UBA660	g__CAG-1000	s__CAG-1000 sp000434555	51
CAG103_432375	d__Bacteria	p__Bacillota	c__Clostridia	o__Eubacteriales	f__Oscillospiraceae	g__CAG-103	s__CAG-103 sp000432375	146
CAG103_sp900543625	d__Bacteria	p__Bacillota	c__Clostridia	o__Eubacteriales	f__Oscillospiraceae	g__CAG-103	s__CAG-103 sp900543625	117
CAG103_sp900757655	d__Bacteria	p__Bacillota	c__Clostridia	o__Eubacteriales	f__Oscillospiraceae	g__CAG-103	s__CAG-103 sp900757655	36
CAG110_sp000434635	d__Bacteria	p__Bacillota	c__Clostridia	o__Eubacteriales	f__Oscillospiraceae	g__CAG-110	s__CAG-110 sp000434635	138
CAG110_sp003525905	d__Bacteria	p__Bacillota	c__Clostridia	o__Eubacteriales	f__Oscillospiraceae	g__CAG-110	s__CAG-110 sp003525905	71
CAG110_sp900540635	d__Bacteria	p__Bacillota	c__Clostridia	o__Eubacteriales	f__Oscillospiraceae	g__CAG-110	s__CAG-110 sp900540635	57
CAG115_sp003531585	d__Bacteria	p__Bacillota	c__Clostridia	o__Eubacteriales	f__Oscillospiraceae	g__CAG-115	s__CAG-115 sp003531585	108
CAG127_900319515	d__Bacteria	p__Bacillota	c__Clostridia	o__Eubacteriales	f__Lachnospiraceae	g__CAG-127	s__CAG-127 sp900319515	219
CAG1427_sp000435675	d__Bacteria	p__Actinomycetota	c__Coriobacteriia	o__Eggerthellales	f__Eggerthellaceae	g__CAG-1427	s__CAG-1427 sp000435675	89
CAG1427_sp000436075	d__Bacteria	p__Actinomycetota	c__Coriobacteriia	o__Eggerthellales	f__Eggerthellaceae	g__CAG-1427	s__CAG-1427 sp000436075	65
CAG145_sp000435715	d__Bacteria	p__Bacillota	c__Clostridia	o__Eubacteriales	f__Anaerovoracaceae	g__CAG-145	s__CAG-145 sp000435715	70
CAG170_sp000432135	d__Bacteria	p__Bacillota	c__Clostridia	o__Eubacteriales	f__Oscillospiraceae	g__CAG-170	s__CAG-170 sp000432135	136
CAG170_sp002404795	d__Bacteria	p__Bacillota	c__Clostridia	o__Eubacteriales	f__Oscillospiraceae	g__CAG-170	s__CAG-170 sp002404795	83
CAG170_sp900545925	d__Bacteria	p__Bacillota	c__Clostridia	o__Eubacteriales	f__Oscillospiraceae	g__CAG-170	s__CAG-170 sp900545925	53
CAG177_sp000431775	d__Bacteria	p__Bacillota	c__Clostridia	o__Eubacteriales	f__Oscillospiraceae	g__CAG-177	s__CAG-177 sp000431775	102
CAG177_3514385	d__Bacteria	p__Bacillota	c__Clostridia	o__Eubacteriales	f__Oscillospiraceae	g__CAG-177	s__CAG-177 sp003514385	209
CAG177_sp003538135	d__Bacteria	p__Bacillota	c__Clostridia	o__Eubacteriales	f__Oscillospiraceae	g__CAG-177	s__CAG-177 sp003538135	158
CAG180_432435	d__Bacteria	p__Bacillota	c__Clostridia	o__Eubacteriales	f__Oscillospiraceae	g__CAG-180	s__CAG-180 sp000432435	242
CAG180_sp004556705	d__Bacteria	p__Bacillota	c__Clostridia	o__Eubacteriales	f__Oscillospiraceae	g__CAG-180	s__CAG-180 sp004556705	79
CAG194_sp000432915	d__Bacteria	p__Bacillota	c__Clostridia	o__Eubacteriales	f__Lachnospiraceae	g__CAG-194	s__CAG-194 sp000432915	110
CAG217_436335	d__Bacteria	p__Bacillota	c__Clostridia	o__Eubacteriales	f__Oscillospiraceae	g__CAG-217	s__CAG-217 sp000436335	218
CAG267_sp001917135	d__Bacteria	p__Pseudomonadota	c__Alphaproteobacteria	o__RF32	f__CAG-239	g__CAG-267	s__CAG-267 sp001917135	33
CAG274_sp000432155	d__Bacteria	p__Bacillota	c__Clostridia	o__Eubacteriales	f__CAG-274	g__CAG-274	s__CAG-274 sp000432155	44
CAG279_437795	d__Bacteria	p__Bacteroidota	c__Bacteroidia	o__Bacteroidales	f__Muribaculaceae	g__CAG-279	s__CAG-279 sp000437795	74
CAG288_sp000437395	d__Bacteria	p__Bacillota	c__Bacilli	o__RFN20	f__CAG-288	g__CAG-288	s__CAG-288 sp000437395	68
CAG302_sp000431795	d__Bacteria	p__Bacillota	c__Bacilli	o__RF39	f__UBA660	g__CAG-302	s__CAG-302 sp000431795	147
CAG302_sp001916775	d__Bacteria	p__Bacillota	c__Bacilli	o__RF39	f__UBA660	g__CAG-302	s__CAG-302 sp001916775	117
CAG307_sp001916215	d__Bacteria	p__Mycoplasmatota	c__Mollicutes	o__Acholeplasmatales	f__Anaeroplasmataceae	g__CAG-307	s__CAG-307 sp001916215	109
CAG313_sp000433035	d__Bacteria	p__Bacillota	c__Bacilli	o__ML615J-28	f__CAG-313	g__CAG-313	s__CAG-313 sp000433035	105
CAG313_sp003539625	d__Bacteria	p__Bacillota	c__Bacilli	o__ML615J-28	f__CAG-313	g__CAG-313	s__CAG-313 sp003539625	122
CAG314_sp000437915	d__Bacteria	p__Bacillota	c__Clostridia	o__Eubacteriales	f__CAG-314	g__CAG-314	s__CAG-314 sp000437915	137
CAG345_sp000433315	d__Bacteria	p__Bacillota	c__Bacilli	o__RFN20	f__CAG-288	g__CAG-345	s__CAG-345 sp000433315	77
CAG349_sp003539515	d__Bacteria	p__Bacillota	c__Clostridia	o__Eubacteriales	f__CAG-917	g__CAG-349	s__CAG-349 sp003539515	111
CAG353_sp900066885	d__Bacteria	p__Bacillota	c__Clostridia	o__Eubacteriales	f__Oscillospiraceae	g__CAG-353	s__CAG-353 sp900066885	138
CAG41_900066215	d__Bacteria	p__Bacillota	c__Clostridia	o__Eubacteriales	f__UBA1381	g__CAG-41	s__CAG-41 sp900066215	130
CAG417_sp000432835	d__Bacteria	p__Bacillota	c__Bacilli	o__RF39	f__UBA660	g__CAG-417	s__CAG-417 sp000432835	109
CAG433_sp000433675	d__Bacteria	p__Bacillota	c__Bacilli	o__RF39	f__UBA660	g__CAG-433	s__CAG-433 sp000433675	57
CAG460_sp000437315	d__Bacteria	p__Bacillota	c__Bacilli	o__RF39	f__UBA660	g__CAG-460	s__CAG-460 sp000437315	96
CAG460_sp000437355	d__Bacteria	p__Bacillota	c__Bacilli	o__RF39	f__UBA660	g__CAG-460	s__CAG-460 sp000437355	61
CAG488_sp000434055	d__Bacteria	p__Bacillota	c__Clostridia	o__Eubacteriales	f__Oscillospiraceae	g__CAG-488	s__CAG-488 sp000434055	117
CAG495_sp000432275	d__Bacteria	p__Pseudomonadota	c__Alphaproteobacteria	o__RF32	f__CAG-239	g__CAG-495	s__CAG-495 sp000432275	105
CAG495_sp000436375	d__Bacteria	p__Pseudomonadota	c__Alphaproteobacteria	o__RF32	f__CAG-239	g__CAG-495	s__CAG-495 sp000436375	160
CAG495_sp001917125	d__Bacteria	p__Pseudomonadota	c__Alphaproteobacteria	o__RF32	f__CAG-239	g__CAG-495	s__CAG-495 sp001917125	129
CAG510_sp000434615	d__Bacteria	p__Bacillota	c__Clostridia	o__Eubacteriales	f__Lachnospiraceae	g__CAG-510	s__CAG-510 sp000434615	101
CAG533_sp000434495	d__Bacteria	p__Bacillota	c__Bacilli	o__RF39	f__UBA660	g__CAG-533	s__CAG-533 sp000434495	75
CAG552_sp000435495	d__Bacteria	p__Bacillota	c__Clostridia	o__Eubacteriales	f__CAG-552	g__CAG-552	s__CAG-552 sp000435495	71
CAG568_sp000434395	d__Bacteria	p__Bacillota	c__Bacilli	o__RFN20	f__CAG-288	g__CAG-568	s__CAG-568 sp000434395	167
CAG594_sp000434835	d__Bacteria	p__Bacillota	c__Bacilli	o__RF39	f__UBA660	g__CAG-594	s__CAG-594 sp000434835	52
CAG603_sp900066105	d__Bacteria	p__Bacillota	c__Clostridia	o__Eubacteriales	f__Lachnospiraceae	g__CAG-603	s__CAG-603 sp900066105	75
CAG628_sp000438415	d__Bacteria	p__Bacillota	c__Bacilli	o__RF39	f__UBA660	g__CAG-628	s__CAG-628 sp000438415	56
CAG632_sp000431515	d__Bacteria	p__Bacillota	c__Clostridia	o__Eubacteriales	f__Lachnospiraceae	g__CAG-632	s__CAG-632 sp000431515	52
CAG791_sp000431495	d__Bacteria	p__Bacillota	c__Clostridia	o__Eubacteriales	f__Lachnospiraceae	g__CAG-791	s__CAG-791 sp000431495	60
CAG81_sp000435795	d__Bacteria	p__Bacillota	c__Clostridia	o__Eubacteriales	f__Lachnospiraceae	g__CAG-81	s__CAG-81 sp000435795	59
CAG81_sp900066535	d__Bacteria	p__Bacillota	c__Clostridia	o__Eubacteriales	f__Lachnospiraceae	g__CAG-81	s__CAG-81 sp900066535	118
CAG81_sp900066785	d__Bacteria	p__Bacillota	c__Clostridia	o__Eubacteriales	f__Lachnospiraceae	g__CAG-81	s__CAG-81 sp900066785	79
CAG83_431575	d__Bacteria	p__Bacillota	c__Clostridia	o__Eubacteriales	f__Oscillospiraceae	g__CAG-83	s__CAG-83 sp000431575	121
CAG83_435555	d__Bacteria	p__Bacillota	c__Clostridia	o__Eubacteriales	f__Oscillospiraceae	g__CAG-83	s__CAG-83 sp000435555	114
CAG83_sp000435975	d__Bacteria	p__Bacillota	c__Clostridia	o__Eubacteriales	f__Oscillospiraceae	g__CAG-83	s__CAG-83 sp000435975	29
CAG83_1916855	d__Bacteria	p__Bacillota	c__Clostridia	o__Eubacteriales	f__Oscillospiraceae	g__CAG-83	s__CAG-83 sp001916855	39
CAG83_sp900545585	d__Bacteria	p__Bacillota	c__Clostridia	o__Eubacteriales	f__Oscillospiraceae	g__CAG-83	s__CAG-83 sp900545585	56
CAG873_sp001701165	d__Bacteria	p__Bacteroidota	c__Bacteroidia	o__Bacteroidales	f__Muribaculaceae	g__CAG-873	s__CAG-873 sp001701165	88
CAG882_sp003486385	d__Bacteria	p__Bacillota	c__Clostridia	o__Eubacteriales	f__Lachnospiraceae	g__CAG-882	s__CAG-882 sp003486385	42
CAG95_sp000438155	d__Bacteria	p__Bacillota	c__Clostridia	o__Eubacteriales	f__Lachnospiraceae	g__CAG-95	s__CAG-95 sp000438155	40
CAG964_sp000435335	d__Bacteria	p__Bacillota	c__Clostridia	o__Eubacteriales	f__Oscillospiraceae	g__CAG-964	s__CAG-964 sp000435335	51
CAM_COL	d__Bacteria	p__Campylobacterota	c__Epsilonproteobacteria	o__Campylobacterales	f__Campylobacteraceae	g__Campylobacter	s__Campylobacter coli	62
CAM_JEJ	d__Bacteria	p__Campylobacterota	c__Epsilonproteobacteria	o__Campylobacterales	f__Campylobacteraceae	g__Campylobacter	s__Campylobacter jejuni	247
CAT_MIT	d__Bacteria	p__Bacillota	c__Erysipelotrichia	o__Erysipelotrichales	f__Coprobacillaceae	g__Catenibacterium	s__Catenibacterium mitsuokai	81
CAT_437715	d__Bacteria	p__Bacillota	c__Erysipelotrichia	o__Erysipelotrichales	f__Coprobacillaceae	g__Catenibacterium	s__Catenibacterium sp000437715	197
CHR_MIN	d__Bacteria	p__Bacillota	c__Clostridia	o__Eubacteriales	f__Christensenellaceae	g__Christensenella	s__Christensenella minuta	5
CLO_BAR	d__Bacteria	p__Bacillota	c__Clostridia	o__Eubacteriales	f__Clostridiaceae	g__Clostridium	s__Clostridium baratii	19
CLO_BEI	d__Bacteria	p__Bacillota	c__Clostridia	o__Eubacteriales	f__Clostridiaceae	g__Clostridium	s__Clostridium beijerinckii	13
CLO_BOT	d__Bacteria	p__Bacillota	c__Clostridia	o__Eubacteriales	f__Clostridiaceae	g__Clostridium	s__Clostridium botulinum	38
CLO_BUT	d__Bacteria	p__Bacillota	c__Clostridia	o__Eubacteriales	f__Clostridiaceae	g__Clostridium	s__Clostridium butyricum	103
CLO_DIF	d__Bacteria	p__Bacillota	c__Clostridia	o__Eubacteriales	f__Peptostreptococcaceae	g__Clostridioides	s__Clostridioides difficile	190
CLO_INN	d__Bacteria	p__Bacillota	c__Erysipelotrichia	o__Erysipelotrichales	f__Coprobacillaceae	g__Thomasclavelia	s__Thomasclavelia innocuum	120
CLO_LEP	d__Bacteria	p__Bacillota	c__Clostridia	o__Eubacteriales	f__Oscillospiraceae	g__[Clostridium]_A	s__[Clostridium] leptum	58
CLO_PAPUT	d__Bacteria	p__Bacillota	c__Clostridia	o__Eubacteriales	f__Clostridiaceae	g__Clostridium	s__Clostridium paraputrificum	72
CLO_PER	d__Bacteria	p__Bacillota	c__Clostridia	o__Eubacteriales	f__Clostridiaceae	g__Clostridium	s__Clostridium perfringens	108
CLO_SAC	d__Bacteria	p__Bacillota	c__Erysipelotrichia	o__Erysipelotrichales	f__Coprobacillaceae	g__Thomasclavelia	s__Thomasclavelia saccharogumia	5
CLO_SCI	d__Bacteria	p__Bacillota	c__Clostridia	o__Eubacteriales	f__Lachnospiraceae	g__Lachnoclostridium	s__Lachnoclostridium scindens	71
CLO_3024715	d__Bacteria	p__Bacillota	c__Clostridia	o__Eubacteriales	f__Lachnospiraceae	g__Clostridium	s__Clostridium sp003024715	157
CLO_SPI	d__Bacteria	p__Bacillota	c__Erysipelotrichia	o__Erysipelotrichales	f__Coprobacillaceae	g__Thomasclavelia	s__Thomasclavelia spiroformis	21
CLO_SYM	d__Bacteria	p__Bacillota	c__Clostridia	o__Eubacteriales	f__Lachnospiraceae	g__Clostridium	s__Clostridium symbiosum	67
CLO_TER	d__Bacteria	p__Bacillota	c__Clostridia	o__Eubacteriales	f__Clostridiaceae	g__Clostridium	s__Clostridium tertium	23
COE1_sp001916965	d__Bacteria	p__Bacillota	c__Clostridia	o__Eubacteriales	f__Lachnospiraceae	g__COE1	s__COE1 sp001916965	81
COL_AER	d__Bacteria	p__Actinomycetota	c__Coriobacteriia	o__Coriobacteriales	f__Coriobacteriaceae	g__Collinsella	s__Collinsella aerofaciens	141
COL_INT	d__Bacteria	p__Actinomycetota	c__Coriobacteriia	o__Coriobacteriales	f__Coriobacteriaceae	g__Collinsella	s__Collinsella intestinalis	88
COL_sp	d__Bacteria	p__Actinomycetota	c__Coriobacteriia	o__Coriobacteriales	f__Coriobacteriaceae	g__Collinsella	s__Collinsella sp.	186
COL_sp002232035	d__Bacteria	p__Actinomycetota	c__Coriobacteriia	o__Coriobacteriales	f__Coriobacteriaceae	g__Collinsella	s__Collinsella sp002232035	117
COL_sp003458415	d__Bacteria	p__Actinomycetota	c__Coriobacteriia	o__Coriobacteriales	f__Coriobacteriaceae	g__Collinsella	s__Collinsella sp003458415	58
COL_sp900541125	d__Bacteria	p__Actinomycetota	c__Coriobacteriia	o__Coriobacteriales	f__Coriobacteriaceae	g__Collinsella	s__Collinsella sp900541125	57
COL_TAN	d__Bacteria	p__Actinomycetota	c__Coriobacteriia	o__Coriobacteriales	f__Coriobacteriaceae	g__Collinsella	s__Collinsella tanakaei	25
COPBC_CAT	d__Bacteria	p__Bacillota	c__Erysipelotrichia	o__Erysipelotrichales	f__Coprobacillaceae	g__Coprobacillus	s__Coprobacillus cateniformis	58
COPB_FAS	d__Bacteria	p__Bacteroidota	c__Bacteroidia	o__Bacteroidales	f__Coprobacteraceae	g__Coprobacter	s__Coprobacter fastidiosus	73
COP_CAT	d__Bacteria	p__Bacillota	c__Clostridia	o__Eubacteriales	f__Lachnospiraceae	g__Coprococcus	s__Coprococcus catus	40
COP_COM	d__Bacteria	p__Bacillota	c__Clostridia	o__Eubacteriales	f__Lachnospiraceae	g__Coprococcus	s__Coprococcus comes	98
COP_EUT	d__Bacteria	p__Bacillota	c__Clostridia	o__Eubacteriales	f__Lachnospiraceae	g__Coprococcus	s__Coprococcus eutactus	223
COP_sp000154245	d__Bacteria	p__Bacillota	c__Clostridia	o__Eubacteriales	f__Lachnospiraceae	g__Coprococcus	s__Coprococcus sp000154245	69
COP_sp000433075	d__Bacteria	p__Bacillota	c__Clostridia	o__Eubacteriales	f__Lachnospiraceae	g__Coprococcus	s__Coprococcus sp000433075	108
COP_900066115	d__Bacteria	p__Bacillota	c__Clostridia	o__Eubacteriales	f__Lachnospiraceae	g__Coprococcus	s__Coprococcus sp900066115	205
CUT_ACN	d__Bacteria	p__Actinomycetota	c__Actinomycetes	o__Propionibacteriales	f__Propionibacteriaceae	g__Cutibacterium	s__Cutibacterium acnes	19
CUT_AVI	d__Bacteria	p__Actinomycetota	c__Actinomycetes	o__Propionibacteriales	f__Propionibacteriaceae	g__Cutibacterium	s__Cutibacterium avidum	112
DES_DES	d__Bacteria	p__Thermodesulfobacteriota	c__Desulfovibrionia	o__Desulfovibrionales	f__Desulfovibrionaceae	g__Desulfovibrio	s__Desulfovibrio desulfuricans	12
DES_FAI	d__Bacteria	p__Thermodesulfobacteriota	c__Desulfovibrionia	o__Desulfovibrionales	f__Desulfovibrionaceae	g__Desulfovibrio	s__Desulfovibrio fairfieldensis	30
DES_PIG	d__Bacteria	p__Thermodesulfobacteriota	c__Desulfovibrionia	o__Desulfovibrionales	f__Desulfovibrionaceae	g__Desulfovibrio	s__Desulfovibrio piger	65
DES_sp900319575	d__Bacteria	p__Thermodesulfobacteriota	c__Desulfovibrionia	o__Desulfovibrionales	f__Desulfovibrionaceae	g__Desulfovibrio	s__Desulfovibrio sp900319575	83
DIA_HOM	d__Bacteria	p__Bacillota	c__Negativicutes	o__Veillonellales	f__Veillonellaceae	g__Dialister	s__Dialister hominis	25
DIA_INV	d__Bacteria	p__Bacillota	c__Negativicutes	o__Veillonellales	f__Veillonellaceae	g__Dialister	s__Dialister invisus	97
DIA_434475	d__Bacteria	p__Bacillota	c__Negativicutes	o__Veillonellales	f__Veillonellaceae	g__Dialister	s__Dialister sp000434475	222
DIA_SUC	d__Bacteria	p__Bacillota	c__Negativicutes	o__Veillonellales	f__Veillonellaceae	g__Dialister	s__Dialister succinatiphilus	152
DOR_FOR	d__Bacteria	p__Bacillota	c__Clostridia	o__Eubacteriales	f__Lachnospiraceae	g__Dorea	s__Dorea formicigenerans	90
DOR_LON	d__Bacteria	p__Bacillota	c__Clostridia	o__Eubacteriales	f__Lachnospiraceae	g__Dorea	s__Dorea longicatena	95
DUO_MAS	d__Bacteria	p__Pseudomonadota	c__Gammaproteobacteria	o__Burkholderiales	f__Sutterellaceae	g__Duodenibacillus	s__Duodenibacillus massiliensis	165
DUO_sp003472385	d__Bacteria	p__Pseudomonadota	c__Gammaproteobacteria	o__Burkholderiales	f__Sutterellaceae	g__Duodenibacillus	s__Duodenibacillus sp003472385	90
DUO_sp900538905	d__Bacteria	p__Pseudomonadota	c__Gammaproteobacteria	o__Burkholderiales	f__Sutterellaceae	g__Duodenibacillus	s__Duodenibacillus sp900538905	153
DUO_sp900544335	d__Bacteria	p__Pseudomonadota	c__Gammaproteobacteria	o__Burkholderiales	f__Sutterellaceae	g__Duodenibacillus	s__Duodenibacillus sp900544335	50
DYS_1916835	d__Bacteria	p__Bacillota	c__Clostridia	o__Eubacteriales	f__Oscillospiraceae	g__Dysosmobacter	s__Dysosmobacter sp001916835	88
DYS_WEL	d__Bacteria	p__Bacillota	c__Clostridia	o__Eubacteriales	f__Oscillospiraceae	g__Dysosmobacter	s__Dysosmobacter welbionis	147
EGG_LEN	d__Bacteria	p__Actinomycetota	c__Coriobacteriia	o__Eggerthellales	f__Eggerthellaceae	g__Eggerthella	s__Eggerthella lenta	99
EIS_MAS	d__Bacteria	p__Bacillota	c__Clostridia	o__Eubacteriales	f__Lachnospiraceae	g__Eisenbergiella	s__Eisenbergiella massiliensis	55
EIS_900066775	d__Bacteria	p__Bacillota	c__Clostridia	o__Eubacteriales	f__Lachnospiraceae	g__Eisenbergiella	s__Eisenbergiella sp900066775	128
EIS_TAY	d__Bacteria	p__Bacillota	c__Clostridia	o__Eubacteriales	f__Lachnospiraceae	g__Eisenbergiella	s__Eisenbergiella tayi	68
ELL_ISO	d__Bacteria	p__Actinomycetota	c__Coriobacteriia	o__Eggerthellales	f__Eggerthellaceae	g__Ellagibacter	s__Ellagibacter isourolithinifaciens	50
ENTB_HOR	d__Bacteria	p__Pseudomonadota	c__Gammaproteobacteria	o__Enterobacterales	f__Enterobacteriaceae	g__Enterobacter	s__Enterobacter hormaechei	128
ENTCLO_BOL	d__Bacteria	p__Bacillota	c__Clostridia	o__Eubacteriales	f__Lachnospiraceae	g__Enterocloster	s__Enterocloster bolteae	84
ENTCLO_CIT	d__Bacteria	p__Bacillota	c__Clostridia	o__Eubacteriales	f__Lachnospiraceae	g__Enterocloster	s__Enterocloster citroniae	18
ENTCLO_CLOFOR	d__Bacteria	p__Bacillota	c__Clostridia	o__Eubacteriales	f__Lachnospiraceae	g__Enterocloster	s__Enterocloster clostridioformis	99
ENTCLO_431375	d__Bacteria	p__Bacillota	c__Clostridia	o__Eubacteriales	f__Lachnospiraceae	g__Enterocloster	s__Enterocloster sp000431375	162
ENTCLO_sp001517625	d__Bacteria	p__Bacillota	c__Clostridia	o__Eubacteriales	f__Lachnospiraceae	g__Enterocloster	s__Enterocloster sp001517625	45
ENTCLO_sp900538485	d__Bacteria	p__Bacillota	c__Clostridia	o__Eubacteriales	f__Lachnospiraceae	g__Enterocloster	s__Enterocloster sp900538485	58
ENTCLO_sp900541315	d__Bacteria	p__Bacillota	c__Clostridia	o__Eubacteriales	f__Lachnospiraceae	g__Enterocloster	s__Enterocloster sp900541315	63
ENTC_CAS	d__Bacteria	p__Bacillota	c__Bacilli	o__Lactobacillales	f__Enterococcaceae	g__Enterococcus	s__Enterococcus casseliflavus	27
ENTC_FAEIS	d__Bacteria	p__Bacillota	c__Bacilli	o__Lactobacillales	f__Enterococcaceae	g__Enterococcus	s__Enterococcus faecalis	266
ENTC_FAE	d__Bacteria	p__Bacillota	c__Bacilli	o__Lactobacillales	f__Enterococcaceae	g__Enterococcus	s__Enterococcus faecium	235
ENTC_HIR	d__Bacteria	p__Bacillota	c__Bacilli	o__Lactobacillales	f__Enterococcaceae	g__Enterococcus	s__Enterococcus hirae	108
ENTC_LAC	d__Bacteria	p__Bacillota	c__Bacilli	o__Lactobacillales	f__Enterococcaceae	g__Enterococcus	s__Enterococcus lactis	76
ER4_765235	d__Bacteria	p__Bacillota	c__Clostridia	o__Eubacteriales	f__Oscillospiraceae	g__ER4	s__ER4 sp000765235	169
ER4_sp003522105	d__Bacteria	p__Bacillota	c__Clostridia	o__Eubacteriales	f__Oscillospiraceae	g__ER4	s__ER4 sp003522105	59
ER4_sp900317525	d__Bacteria	p__Bacillota	c__Clostridia	o__Eubacteriales	f__Oscillospiraceae	g__ER4	s__ER4 sp900317525	100
ERY_RAM	d__Bacteria	p__Bacillota	c__Erysipelotrichia	o__Erysipelotrichales	f__Coprobacillaceae	g__Thomasclavelia	s__Thomasclavelia ramosa	211
ESC_COL	d__Bacteria	p__Pseudomonadota	c__Gammaproteobacteria	o__Enterobacterales	f__Enterobacteriaceae	g__Escherichia	s__Escherichia coli	202
EUB_RAM	d__Bacteria	p__Bacillota	c__Clostridia	o__Eubacteriales	f__Eubacteriaceae	g__Eubacterium	s__Eubacterium ramulus	23
EUB_sp000433975	d__Bacteria	p__Bacillota	c__Clostridia	o__Eubacteriales	f__Eubacteriaceae	g__Eubacterium	s__Eubacterium sp000433975	96
EUB_sp000434315	d__Bacteria	p__Bacillota	c__Clostridia	o__Eubacteriales	f__Eubacteriaceae	g__Eubacterium	s__Eubacterium sp000434315	53
EUB_434995	d__Bacteria	p__Bacillota	c__Clostridia	o__Eubacteriales	f__Eubacteriaceae	g__Eubacterium	s__Eubacterium sp000434995	182
EUB_sp000435815	d__Bacteria	p__Bacillota	c__Clostridia	o__Eubacteriales	f__Eubacteriaceae	g__Eubacterium	s__Eubacterium sp000435815	66
EUB_436835	d__Bacteria	p__Bacillota	c__Clostridia	o__Eubacteriales	f__Eubacteriaceae	g__Eubacterium	s__Eubacterium sp000436835	212
EUB_3491505	d__Bacteria	p__Bacillota	c__Clostridia	o__Eubacteriales	f__Eubacteriaceae	g__Eubacterium	s__Eubacterium sp003491505	239
EUB_sp003526845	d__Bacteria	p__Bacillota	c__Clostridia	o__Eubacteriales	f__Eubacteriaceae	g__Eubacterium	s__Eubacterium sp003526845	101
EUB_sp900539115	d__Bacteria	p__Bacillota	c__Clostridia	o__Eubacteriales	f__Eubacteriaceae	g__Eubacterium	s__Eubacterium sp900539115	74
EUB_VEN	d__Bacteria	p__Bacillota	c__Clostridia	o__Eubacteriales	f__Eubacteriaceae	g__Eubacterium	s__Eubacterium ventriosum	108
FAEB_FAE	d__Bacteria	p__Bacillota	c__Erysipelotrichia	o__Erysipelotrichales	f__Erysipelotrichaceae	g__Faecalibacillus	s__Faecalibacillus faecis	97
FAEB_INT	d__Bacteria	p__Bacillota	c__Erysipelotrichia	o__Erysipelotrichales	f__Erysipelotrichaceae	g__Faecalibacillus	s__Faecalibacillus intestinalis	198
FAE_PRA	d__Bacteria	p__Bacillota	c__Clostridia	o__Eubacteriales	f__Oscillospiraceae	g__Faecalibacterium	s__Faecalibacterium prausnitzii	176
FAE_sp900539945	d__Bacteria	p__Bacillota	c__Clostridia	o__Eubacteriales	f__Oscillospiraceae	g__Faecalibacterium	s__Faecalibacterium sp900539945	53
FAE_sp900758465	d__Bacteria	p__Bacillota	c__Clostridia	o__Eubacteriales	f__Oscillospiraceae	g__Faecalibacterium	s__Faecalibacterium sp900758465	79
FAECAT_FIS	d__Bacteria	p__Bacillota	c__Clostridia	o__Eubacteriales	f__Lachnospiraceae	g__Faecalicatena	s__Faecalicatena fissicatena	7
FAEMO_PHO	d__Bacteria	p__Bacillota	c__Clostridia	o__Eubacteriales	f__Lachnospiraceae	g__Faecalimonas	s__Faecalimonas phoceensis	141
FAEMO_UMB	d__Bacteria	p__Bacillota	c__Clostridia	o__Eubacteriales	f__Lachnospiraceae	g__Faecalimonas	s__Faecalimonas umbilicata	53
FAETA_CYL	d__Bacteria	p__Bacillota	c__Erysipelotrichia	o__Erysipelotrichales	f__Erysipelotrichaceae	g__Faecalitalea	s__Faecalitalea cylindroides	28
FIN_MAG	d__Bacteria	p__Bacillota	c__Clostridia	o__Tissierellales	f__Peptoniphilaceae	g__Finegoldia	s__Finegoldia magna	32
Firm11_sp900540045	d__Bacteria	p__Bacillota	c__Clostridia	o__Eubacteriales	f__CAG-74	g__Firm-11	s__Firm-11 sp900540045	53
FLA_PLA	d__Bacteria	p__Bacillota	c__Clostridia	o__Eubacteriales	f__Oscillospiraceae	g__Flavonifractor	s__Flavonifractor plautii	122
FUSI_SAC	d__Bacteria	p__Bacillota	c__Clostridia	o__Eubacteriales	f__Lachnospiraceae	g__Fusicatenibacter	s__Fusicatenibacter saccharivorans	230
FUSO_MOR	d__Bacteria	p__Fusobacteriota	c__Fusobacteriia	o__Fusobacteriales	f__Fusobacteriaceae	g__Fusobacterium	s__Fusobacterium mortiferum	126
FUSO_NUC	d__Bacteria	p__Fusobacteriota	c__Fusobacteriia	o__Fusobacteriales	f__Fusobacteriaceae	g__Fusobacterium	s__Fusobacterium nucleatum	18
GEM_FOR	d__Bacteria	p__Bacillota	c__Clostridia	o__Eubacteriales	f__[Gemmiger]	g__Gemmiger	s__Gemmiger formicilis	178
GEM_QUC	d__Bacteria	p__Bacillota	c__Clostridia	o__Eubacteriales	f__[Gemmiger]	g__Gemmiger	s__Gemmiger qucibialis	182
GEM_sp900539695	d__Bacteria	p__Bacillota	c__Clostridia	o__Eubacteriales	f__[Gemmiger]	g__Gemmiger	s__Gemmiger sp900539695	58
GEM_sp900540595	d__Bacteria	p__Bacillota	c__Clostridia	o__Eubacteriales	f__[Gemmiger]	g__Gemmiger	s__Gemmiger sp900540595	100
GEM_sp900540775	d__Bacteria	p__Bacillota	c__Clostridia	o__Eubacteriales	f__[Gemmiger]	g__Gemmiger	s__Gemmiger sp900540775	73
GOR_PAM	d__Bacteria	p__Actinomycetota	c__Coriobacteriia	o__Eggerthellales	f__Eggerthellaceae	g__Gordonibacter	s__Gordonibacter pamelaeae	11
HAE_HAE	d__Bacteria	p__Pseudomonadota	c__Gammaproteobacteria	o__Pasteurellales	f__Pasteurellaceae	g__Haemophilus	s__Haemophilus haemolyticus	4
HAE_PAINF	d__Bacteria	p__Pseudomonadota	c__Gammaproteobacteria	o__Pasteurellales	f__Pasteurellaceae	g__Haemophilus	s__Haemophilus parainfluenzae	74
HAE_sp900756155	d__Bacteria	p__Pseudomonadota	c__Gammaproteobacteria	o__Pasteurellales	f__Pasteurellaceae	g__Haemophilus	s__Haemophilus sp900756155	85
HEL_PYL	d__Bacteria	p__Campylobacterota	c__Epsilonproteobacteria	o__Campylobacterales	f__Helicobacteraceae	g__Helicobacter	s__Helicobacter pylori	120
HOLNI_FIL	d__Bacteria	p__Bacillota	c__Erysipelotrichia	o__Erysipelotrichales	f__Erysipelotrichaceae	g__Holdemanella	s__Holdemanella biformis	10
HOL_2299315	d__Bacteria	p__Bacillota	c__Erysipelotrichia	o__Erysipelotrichales	f__Erysipelotrichaceae	g__Holdemanella	s__Holdemanella sp002299315	162
HOL_BIF	d__Bacteria	p__Bacillota	c__Erysipelotrichia	o__Erysipelotrichales	f__Erysipelotrichaceae	g__Holdemania	s__Holdemania filiformis	126
HUN_EFF	d__Bacteria	p__Bacillota	c__Clostridia	o__Eubacteriales	f__Clostridiaceae	g__Hungatella	s__Hungatella effluvii	97
INT_BAR	d__Bacteria	p__Bacillota	c__Clostridia	o__Eubacteriales	f__Peptostreptococcaceae	g__Intestinibacter	s__Intestinibacter bartlettii	39
KLE1615_sp900066985	d__Bacteria	p__Bacillota	c__Clostridia	o__Eubacteriales	f__Lachnospiraceae	g__KLE1615	s__KLE1615 sp900066985	111
KLE_AER	d__Bacteria	p__Pseudomonadota	c__Gammaproteobacteria	o__Enterobacterales	f__Enterobacteriaceae	g__Klebsiella	s__Klebsiella aerogenes	63
KLE_MIC	d__Bacteria	p__Pseudomonadota	c__Gammaproteobacteria	o__Enterobacterales	f__Enterobacteriaceae	g__Klebsiella	s__Klebsiella michiganensis	77
KLE_OXY	d__Bacteria	p__Pseudomonadota	c__Gammaproteobacteria	o__Enterobacterales	f__Enterobacteriaceae	g__Klebsiella	s__Klebsiella oxytoca	78
KLE_PNE	d__Bacteria	p__Pseudomonadota	c__Gammaproteobacteria	o__Enterobacterales	f__Enterobacteriaceae	g__Klebsiella	s__Klebsiella pneumoniae	257
KLE_VAR	d__Bacteria	p__Pseudomonadota	c__Gammaproteobacteria	o__Enterobacterales	f__Enterobacteriaceae	g__Klebsiella	s__Klebsiella variicola	66
LACH_ELI	d__Bacteria	p__Bacillota	c__Clostridia	o__Eubacteriales	f__Lachnospiraceae	g__Lachnospira	s__Lachnospira eligens	192
LACH_ROG	d__Bacteria	p__Bacillota	c__Clostridia	o__Eubacteriales	f__Lachnospiraceae	g__Lachnospira	s__Lachnospira rogosae	203
LACH_sp000436475	d__Bacteria	p__Bacillota	c__Clostridia	o__Eubacteriales	f__Lachnospiraceae	g__Lachnospira	s__Lachnospira sp000436475	83
LACH_437735	d__Bacteria	p__Bacillota	c__Clostridia	o__Eubacteriales	f__Lachnospiraceae	g__Lachnospira	s__Lachnospira sp000436535	186
LACH_sp000436535	d__Bacteria	p__Bacillota	c__Clostridia	o__Eubacteriales	f__Lachnospiraceae	g__Lachnospira	s__Lachnospira sp000437735	121
LACH_sp003537285	d__Bacteria	p__Bacillota	c__Clostridia	o__Eubacteriales	f__Lachnospiraceae	g__Lachnospira	s__Lachnospira sp003537285	97
LACH_900316325	d__Bacteria	p__Bacillota	c__Clostridia	o__Eubacteriales	f__Lachnospiraceae	g__Lachnospira	s__Lachnospira sp900316325	168
LACR_SAC	d__Bacteria	p__Bacillota	c__Clostridia	o__Eubacteriales	f__Lachnospiraceae	g__Lacrimispora	s__Lacrimispora saccharolytica	16
LACCAS_PACAS	d__Bacteria	p__Bacillota	c__Bacilli	o__Lactobacillales	f__Lactobacillaceae	g__Lacticaseibacillus	s__Lacticaseibacillus paracasei	163
LACCAS_RHA	d__Bacteria	p__Bacillota	c__Bacilli	o__Lactobacillales	f__Lactobacillaceae	g__Lacticaseibacillus	s__Lacticaseibacillus rhamnosus	156
LACPLA_PLA	d__Bacteria	p__Bacillota	c__Bacilli	o__Lactobacillales	f__Lactobacillaceae	g__Lactiplantibacillus	s__Lactiplantibacillus plantarum	120
LAC_CRI	d__Bacteria	p__Bacillota	c__Bacilli	o__Lactobacillales	f__Lactobacillaceae	g__Lactobacillus	s__Lactobacillus crispatus	30
LAC_DEL	d__Bacteria	p__Bacillota	c__Bacilli	o__Lactobacillales	f__Lactobacillaceae	g__Lactobacillus	s__Lactobacillus delbrueckii	19
LAC_GAS	d__Bacteria	p__Bacillota	c__Bacilli	o__Lactobacillales	f__Lactobacillaceae	g__Lactobacillus	s__Lactobacillus gasseri	122
LAC_JOH	d__Bacteria	p__Bacillota	c__Bacilli	o__Lactobacillales	f__Lactobacillaceae	g__Lactobacillus	s__Lactobacillus johnsonii	25
LAC_PAGAS	d__Bacteria	p__Bacillota	c__Bacilli	o__Lactobacillales	f__Lactobacillaceae	g__Lactobacillus	s__Lactobacillus paragasseri	71
LACCO_LAC	d__Bacteria	p__Bacillota	c__Bacilli	o__Lactobacillales	f__Streptococcaceae	g__Lactococcus	s__Lactococcus lactis	49
LAW_sp900066825	d__Bacteria	p__Bacillota	c__Clostridia	o__Eubacteriales	f__Oscillospiraceae	g__Lawsonibacter	s__Lawsonibacter sp900066825	54
LIGLAC_ANI	d__Bacteria	p__Bacillota	c__Bacilli	o__Lactobacillales	f__Lactobacillaceae	g__Ligilactobacillus	s__Ligilactobacillus animalis	20
LIGLAC_RUM	d__Bacteria	p__Bacillota	c__Bacilli	o__Lactobacillales	f__Lactobacillaceae	g__Ligilactobacillus	s__Ligilactobacillus ruminis	142
LIGLAC_SAL	d__Bacteria	p__Bacillota	c__Bacilli	o__Lactobacillales	f__Lactobacillaceae	g__Ligilactobacillus	s__Ligilactobacillus salivarius	179
LIMLAC_MUC	d__Bacteria	p__Bacillota	c__Bacilli	o__Lactobacillales	f__Lactobacillaceae	g__Limosilactobacillus	s__Limosilactobacillus mucosae	151
LIMLAC_REU	d__Bacteria	p__Bacillota	c__Bacilli	o__Lactobacillales	f__Lactobacillaceae	g__Limosilactobacillus	s__Limosilactobacillus reuteri	77
LON_CAE	d__Bacteria	p__Bacillota	c__Erysipelotrichia	o__Erysipelotrichales	f__Erysipelotrichaceae	g__Longicatena	s__Longicatena caecimuris	50
MED_FAE	d__Bacteria	p__Bacillota	c__Clostridia	o__Eubacteriales	f__Lachnospiraceae	g__Mediterraneibacter	s__Mediterraneibacter faecis	132
MED_LAC	d__Bacteria	p__Bacillota	c__Clostridia	o__Eubacteriales	f__Lachnospiraceae	g__Mediterraneibacter	s__Mediterraneibacter lactaris	84
MED_TOR	d__Bacteria	p__Bacillota	c__Clostridia	o__Eubacteriales	f__Lachnospiraceae	g__Mediterraneibacter	s__Mediterraneibacter torques	147
MEGM_FUN	d__Bacteria	p__Bacillota	c__Negativicutes	o__Selenomonadales	f__Selenomonadaceae	g__Megamonas	s__Megamonas funiformis	173
MEGS_ELS	d__Bacteria	p__Bacillota	c__Negativicutes	o__Veillonellales	f__Veillonellaceae	g__Megasphaera	s__Megasphaera elsdenii	99
MEGS_MAS	d__Bacteria	p__Bacillota	c__Negativicutes	o__Veillonellales	f__Veillonellaceae	g__Megasphaera	s__Megasphaera massiliensis	58
MEGS_417505	d__Bacteria	p__Bacillota	c__Negativicutes	o__Veillonellales	f__Veillonellaceae	g__Megasphaera	s__Megasphaera sp000417505	146
MEGS_sp001546855	d__Bacteria	p__Bacillota	c__Negativicutes	o__Veillonellales	f__Veillonellaceae	g__Megasphaera	s__Megasphaera sp001546855	60
MES_MUL	d__Bacteria	p__Pseudomonadota	c__Betaproteobacteria	o__Burkholderiales	f__Sutterellaceae	g__Mesosutterella	s__Mesosutterella multiformis	153
MIT_JAL	d__Bacteria	p__Bacillota	c__Negativicutes	o__Selenomonadales	f__Selenomonadaceae	g__Mitsuokella	s__Mitsuokella jalaludinii	49
MIT_MUL	d__Bacteria	p__Bacillota	c__Negativicutes	o__Selenomonadales	f__Selenomonadaceae	g__Mitsuokella	s__Mitsuokella multacida	30
NEG_sp000435195	d__Bacteria	p__Bacillota	c__[Negativibacillus]	o__[Negativibacillus]	f__[Negativibacillus]	g__Negativibacillus	s__Negativibacillus sp000435195	55
ODO_LAN	d__Bacteria	p__Bacteroidota	c__Bacteroidia	o__Bacteroidales	f__Odoribacteraceae	g__Odoribacter	s__Odoribacter laneus	62
ODO_SPL	d__Bacteria	p__Bacteroidota	c__Bacteroidia	o__Bacteroidales	f__Odoribacteraceae	g__Odoribacter	s__Odoribacter splanchnicus	149
OLS_sp000752675	d__Bacteria	p__Actinomycetota	c__Coriobacteriia	o__Coriobacteriales	f__Atopobiaceae	g__Olsenella	s__Olsenella sp000752675	52
OLS_UIL	d__Bacteria	p__Actinomycetota	c__Coriobacteriia	o__Coriobacteriales	f__Atopobiaceae	g__Olsenella	s__Olsenella uli	24
OXA_FOR	d__Bacteria	p__Pseudomonadota	c__Betaproteobacteria	o__Burkholderiales	f__Oxalobacteraceae	g__Oxalobacter	s__Oxalobacter formigenes	10
PABAC_DIS	d__Bacteria	p__Bacteroidota	c__Bacteroidia	o__Bacteroidales	f__Tannerellaceae	g__Parabacteroides	s__Parabacteroides distasonis	130
PABAC_GOL	d__Bacteria	p__Bacteroidota	c__Bacteroidia	o__Bacteroidales	f__Tannerellaceae	g__Parabacteroides	s__Parabacteroides goldsteinii	37
PABAC_GOR	d__Bacteria	p__Bacteroidota	c__Bacteroidia	o__Bacteroidales	f__Tannerellaceae	g__Parabacteroides	s__Parabacteroides gordonii	13
PABAC_JOH	d__Bacteria	p__Bacteroidota	c__Bacteroidia	o__Bacteroidales	f__Tannerellaceae	g__Parabacteroides	s__Parabacteroides johnsonii	47
PABAC_MER	d__Bacteria	p__Bacteroidota	c__Bacteroidia	o__Bacteroidales	f__Tannerellaceae	g__Parabacteroides	s__Parabacteroides merdae	112
PAPRE_CLA	d__Bacteria	p__Bacteroidota	c__Bacteroidia	o__Bacteroidales	f__Prevotellaceae	g__Paraprevotella	s__Paraprevotella clara	204
PAPRE_XYL	d__Bacteria	p__Bacteroidota	c__Bacteroidia	o__Bacteroidales	f__Prevotellaceae	g__Paraprevotella	s__Paraprevotella xylaniphila	87
PASUT_EXC	d__Bacteria	p__Pseudomonadota	c__Betaproteobacteria	o__Burkholderiales	f__Sutterellaceae	g__Parasutterella	s__Parasutterella excrementihominis	101
PASUT_980495	d__Bacteria	p__Pseudomonadota	c__Betaproteobacteria	o__Burkholderiales	f__Sutterellaceae	g__Parasutterella	s__Parasutterella sp000980495	204
PARV_MIC	d__Bacteria	p__Bacillota	c__Tissierellia	o__Tissierellales	f__Peptoniphilaceae	g__Parvimonas	s__Parvimonas micra	12
PeH17_sp435055	d__Bacteria	p__Bacillota	c__Clostridia	o__Eubacteriales	f__CAG-138	g__PeH17	s__PeH17 sp000435055	50
PETON_LAC	d__Bacteria	p__Bacillota	c__Tissierellia	o__Tissierellales	f__Peptoniphilaceae	g__Peptoniphilus	s__Peptoniphilus lacrimalis	9
PESTR_STO	d__Bacteria	p__Bacillota	c__Clostridia	o__Eubacteriales	f__Peptostreptococcaceae	g__Peptostreptococcus	s__Peptostreptococcus stomatis	4
PHA_FAE	d__Bacteria	p__Bacillota	c__Negativicutes	o__Acidaminococcales	f__Acidaminococcaceae	g__Phascolarctobacterium	s__Phascolarctobacterium faecium	275
PHA_sp000436095	d__Bacteria	p__Bacillota	c__Negativicutes	o__Acidaminococcales	f__Acidaminococcaceae	g__Phascolarctobacterium	s__Phascolarctobacterium sp000436095	211
PHA_SUC	d__Bacteria	p__Bacillota	c__Negativicutes	o__Acidaminococcales	f__Acidaminococcaceae	g__Phascolarctobacterium	s__Phascolarctobacterium succinatutens	196
Phil1_1940855	d__Bacteria	p__Bacillota	c__Clostridia	o__Eubacteriales	f__CAG-138	g__Phil1	s__Phil1 sp001940855	143
PHO_BAR	d__Bacteria	p__Bacteroidota	c__Bacteroidia	o__Bacteroidales	f__Bacteroidaceae	g__Phocaeicola	s__Phocaeicola barnesiae	18
PHO_COP	d__Bacteria	p__Bacteroidota	c__Bacteroidia	o__Bacteroidales	f__Bacteroidaceae	g__Phocaeicola	s__Phocaeicola coprocola	130
PHO_COPC	d__Bacteria	p__Bacteroidota	c__Bacteroidia	o__Bacteroidales	f__Bacteroidaceae	g__Phocaeicola	s__Phocaeicola coprophilus	61
PHO_DOR	d__Bacteria	p__Bacteroidota	c__Bacteroidia	o__Bacteroidales	f__Bacteroidaceae	g__Phocaeicola	s__Phocaeicola dorei	96
PHO_MAS	d__Bacteria	p__Bacteroidota	c__Bacteroidia	o__Bacteroidales	f__Bacteroidaceae	g__Phocaeicola	s__Phocaeicola massiliensis	53
PHO_PLE	d__Bacteria	p__Bacteroidota	c__Bacteroidia	o__Bacteroidales	f__Bacteroidaceae	g__Phocaeicola	s__Phocaeicola plebeius	150
PHO_sp000432735	d__Bacteria	p__Bacteroidota	c__Bacteroidia	o__Bacteroidales	f__Bacteroidaceae	g__Phocaeicola	s__Phocaeicola sp000432735	53
PHO_sp000434735	d__Bacteria	p__Bacteroidota	c__Bacteroidia	o__Bacteroidales	f__Bacteroidaceae	g__Phocaeicola	s__Phocaeicola sp000434735	55
PHO_VUL	d__Bacteria	p__Bacteroidota	c__Bacteroidia	o__Bacteroidales	f__Bacteroidaceae	g__Phocaeicola	s__Phocaeicola vulgatus	175
PRE_BIV	d__Bacteria	p__Bacteroidota	c__Bacteroidia	o__Bacteroidales	f__Prevotellaceae	g__Prevotella	s__Prevotella bivia	43
PRE_BUC	d__Bacteria	p__Bacteroidota	c__Bacteroidia	o__Bacteroidales	f__Prevotellaceae	g__Prevotella	s__Prevotella buccae	31
PRE_COP	d__Bacteria	p__Bacteroidota	c__Bacteroidia	o__Bacteroidales	f__Prevotellaceae	g__Prevotella	s__Prevotella copri	110
PRE_sp000434975	d__Bacteria	p__Bacteroidota	c__Bacteroidia	o__Bacteroidales	f__Prevotellaceae	g__Prevotella	s__Prevotella sp000434975	109
PRE_sp000436915	d__Bacteria	p__Bacteroidota	c__Bacteroidia	o__Bacteroidales	f__Prevotellaceae	g__Prevotella	s__Prevotella sp000436915	51
PRE_sp002265625	d__Bacteria	p__Bacteroidota	c__Bacteroidia	o__Bacteroidales	f__Prevotellaceae	g__Prevotella	s__Prevotella sp002265625	125
PRE_sp002299635	d__Bacteria	p__Bacteroidota	c__Bacteroidia	o__Bacteroidales	f__Prevotellaceae	g__Prevotella	s__Prevotella sp002299635	84
PRE_3447235	d__Bacteria	p__Bacteroidota	c__Bacteroidia	o__Bacteroidales	f__Prevotellaceae	g__Prevotella	s__Prevotella sp003447235	134
PRE_sp900290275	d__Bacteria	p__Bacteroidota	c__Bacteroidia	o__Bacteroidales	f__Prevotellaceae	g__Prevotella	s__Prevotella sp900290275	70
PRE_sp900313215	d__Bacteria	p__Bacteroidota	c__Bacteroidia	o__Bacteroidales	f__Prevotellaceae	g__Prevotella	s__Prevotella sp900313215	125
PRE_sp900543975	d__Bacteria	p__Bacteroidota	c__Bacteroidia	o__Bacteroidales	f__Prevotellaceae	g__Prevotella	s__Prevotella sp900543975	59
PRE_900557255	d__Bacteria	p__Bacteroidota	c__Bacteroidia	o__Bacteroidales	f__Prevotellaceae	g__Prevotella	s__Prevotella sp900557255	245
PRE_STE	d__Bacteria	p__Bacteroidota	c__Bacteroidia	o__Bacteroidales	f__Prevotellaceae	g__Prevotella	s__Prevotella stercorea	131
PRE_TIM	d__Bacteria	p__Bacteroidota	c__Bacteroidia	o__Bacteroidales	f__Prevotellaceae	g__Prevotella	s__Prevotella timonensis	12
PREMAS_sp900539625	d__Bacteria	p__Bacteroidota	c__Bacteroidia	o__Bacteroidales	f__Prevotellaceae	g__Prevotellamassilia	s__Prevotellamassilia sp900539625	109
PREMAS_sp900540885	d__Bacteria	p__Bacteroidota	c__Bacteroidia	o__Bacteroidales	f__Prevotellaceae	g__Prevotellamassilia	s__Prevotellamassilia sp900540885	36
PROT_MIR	d__Bacteria	p__Pseudomonadota	c__Gammaproteobacteria	o__Enterobacterales	f__Morganellaceae	g__Proteus	s__Proteus mirabilis	52
PSEMO_AER	d__Bacteria	p__Pseudomonadota	c__Gammaproteobacteria	o__Pseudomonadales	f__Pseudomonadaceae	g__Pseudomonas	s__Pseudomonas aeruginosa	51
PSERUM_MAS	d__Bacteria	p__Bacillota	c__Clostridia	o__Eubacteriales	f__Oscillospiraceae	g__Pseudoruminococcus	s__Pseudoruminococcus massiliensis	155
RC9_433355	d__Bacteria	p__Bacteroidota	c__Bacteroidia	o__Bacteroidales	f__UBA932	g__RC9	s__RC9 sp000431015	215
RC9_sp000431015	d__Bacteria	p__Bacteroidota	c__Bacteroidia	o__Bacteroidales	f__UBA932	g__RC9	s__RC9 sp000432515	111
RC9_sp000432515	d__Bacteria	p__Bacteroidota	c__Bacteroidia	o__Bacteroidales	f__UBA932	g__RC9	s__RC9 sp000433355	84
RC9_sp000434935	d__Bacteria	p__Bacteroidota	c__Bacteroidia	o__Bacteroidales	f__UBA932	g__RC9	s__RC9 sp000434935	111
RC9_sp000435075	d__Bacteria	p__Bacteroidota	c__Bacteroidia	o__Bacteroidales	f__UBA932	g__RC9	s__RC9 sp000435075	65
ROS_900552665	d__Bacteria	p__Bacillota	c__Clostridia	o__Eubacteriales	f__Lachnospiraceae	g__Roseburia	s__Roseburia hominis	208
ROS_HOM	d__Bacteria	p__Bacillota	c__Clostridia	o__Eubacteriales	f__Lachnospiraceae	g__Roseburia	s__Roseburia intestinalis	100
ROS_INT	d__Bacteria	p__Bacillota	c__Clostridia	o__Eubacteriales	f__Lachnospiraceae	g__Roseburia	s__Roseburia inulinivorans	118
ROS_INU	d__Bacteria	p__Bacillota	c__Clostridia	o__Eubacteriales	f__Lachnospiraceae	g__Roseburia	s__Roseburia sp003470905	33
ROS_sp003470905	d__Bacteria	p__Bacillota	c__Clostridia	o__Eubacteriales	f__Lachnospiraceae	g__Roseburia	s__Roseburia sp900552665	71
RUG115_900066395	d__Bacteria	p__Bacillota	c__Clostridia	o__Eubacteriales	f__Lachnospiraceae	g__RUG115	s__RUG115 sp900066395	205
RUMCLO_SIR	d__Bacteria	p__Bacillota	c__Clostridia	o__Eubacteriales	f__Oscillospiraceae	g__Ruminiclostridium	s__Ruminiclostridium siraeum	134
RUMCLO_sp003512525	d__Bacteria	p__Bacillota	c__Clostridia	o__Eubacteriales	f__Oscillospiraceae	g__Ruminiclostridium	s__Ruminiclostridium sp003512525	78
RUMCLO_sp900539195	d__Bacteria	p__Bacillota	c__Clostridia	o__Eubacteriales	f__Oscillospiraceae	g__Ruminiclostridium	s__Ruminiclostridium sp900539195	116
RUM_BIR	d__Bacteria	p__Bacillota	c__Clostridia	o__Eubacteriales	f__Oscillospiraceae	g__Ruminococcus	s__Ruminococcus bicirculans	257
RUM_BRO	d__Bacteria	p__Bacillota	c__Clostridia	o__Eubacteriales	f__Oscillospiraceae	g__Ruminococcus	s__Ruminococcus bromii	283
RUM_CAL	d__Bacteria	p__Bacillota	c__Clostridia	o__Eubacteriales	f__Oscillospiraceae	g__Ruminococcus	s__Ruminococcus callidus	42
RUM_CHA	d__Bacteria	p__Bacillota	c__Clostridia	o__Eubacteriales	f__Oscillospiraceae	g__Ruminococcus	s__Ruminococcus champanellensis	19
RUM_GNA	d__Bacteria	p__Bacillota	c__Clostridia	o__Eubacteriales	f__Lachnospiraceae	g__Mediterraneibacter	s__Mediterraneibacter gnavus	179
RUM_sp000433635	d__Bacteria	p__Bacillota	c__Clostridia	o__Eubacteriales	f__Oscillospiraceae	g__Ruminococcus	s__Ruminococcus sp000433635	111
RUM_sp000434695	d__Bacteria	p__Bacillota	c__Clostridia	o__Eubacteriales	f__Oscillospiraceae	g__Ruminococcus	s__Ruminococcus sp000434695	60
RUM_sp000980705	d__Bacteria	p__Bacillota	c__Clostridia	o__Eubacteriales	f__Oscillospiraceae	g__Ruminococcus	s__Ruminococcus sp000980705	57
RUM_sp003011855	d__Bacteria	p__Bacillota	c__Clostridia	o__Eubacteriales	f__Oscillospiraceae	g__Ruminococcus	s__Ruminococcus sp003011855	91
RUM_sp003438075	d__Bacteria	p__Bacillota	c__Clostridia	o__Eubacteriales	f__Oscillospiraceae	g__Ruminococcus	s__Ruminococcus sp003438075	67
RUM_3526955	d__Bacteria	p__Bacillota	c__Clostridia	o__Eubacteriales	f__Oscillospiraceae	g__Ruminococcus	s__Ruminococcus sp003526955	240
RUM_sp900314705	d__Bacteria	p__Bacillota	c__Clostridia	o__Eubacteriales	f__Oscillospiraceae	g__Ruminococcus	s__Ruminococcus sp900314705	101
RUT_LAC	d__Bacteria	p__Bacillota	c__Clostridia	o__Eubacteriales	f__Oscillospiraceae	g__Ruthenibacterium	s__Ruthenibacterium lactatiformans	143
SAL_ENT	d__Bacteria	p__Pseudomonadota	c__Gammaproteobacteria	o__Enterobacterales	f__Enterobacteriaceae	g__Salmonella	s__Salmonella enterica	172
SELE_sp900769615	d__Bacteria	p__Bacillota	c__Negativicutes	o__Selenomonadales	f__Selenomonadaceae	g__Selenomonas	s__Selenomonas sp900769615	52
SEL_INT	d__Bacteria	p__Bacillota	c__Clostridia	o__Eubacteriales	f__Lachnospiraceae	g__Sellimonas	s__Sellimonas intestinalis	100
SFEL01_4557245	d__Bacteria	p__Bacillota	c__Clostridia	o__Eubacteriales	f__CAG-138	g__SFEL01	s__SFEL01 sp004557245	70
SFFH01_sp900542395	d__Bacteria	p__Bacillota	c__Clostridia	o__Eubacteriales	f__CAG-74	g__SFFH01	s__SFFH01 sp900542395	41
SLA_ISO	d__Bacteria	p__Actinomycetota	c__Coriobacteriia	o__Eggerthellales	f__Eggerthellaceae	g__Slackia	s__Slackia isoflavoniconvertens	100
SOD_sp004557565	d__Bacteria	p__Bacteroidota	c__Bacteroidia	o__Bacteroidales	f__Muribaculaceae	g__Sodaliphilus	s__Sodaliphilus sp004557565	114
STA_AUR	d__Bacteria	p__Bacillota	c__Bacilli	o__Bacillales	f__Staphylococcaceae	g__Staphylococcus	s__Staphylococcus aureus	66
STA_EPI	d__Bacteria	p__Bacillota	c__Bacilli	o__Bacillales	f__Staphylococcaceae	g__Staphylococcus	s__Staphylococcus epidermidis	170
STR_AGA	d__Bacteria	p__Bacillota	c__Bacilli	o__Lactobacillales	f__Streptococcaceae	g__Streptococcus	s__Streptococcus agalactiae	55
STR_ANG	d__Bacteria	p__Bacillota	c__Bacilli	o__Lactobacillales	f__Streptococcaceae	g__Streptococcus	s__Streptococcus anginosus	65
STR_INF	d__Bacteria	p__Bacillota	c__Bacilli	o__Lactobacillales	f__Streptococcaceae	g__Streptococcus	s__Streptococcus infantarius	47
STR_LUT	d__Bacteria	p__Bacillota	c__Bacilli	o__Lactobacillales	f__Streptococcaceae	g__Streptococcus	s__Streptococcus lutetiensis	107
STR_MUT	d__Bacteria	p__Bacillota	c__Bacilli	o__Lactobacillales	f__Streptococcaceae	g__Streptococcus	s__Streptococcus mutans	14
STR_PAS	d__Bacteria	p__Bacillota	c__Bacilli	o__Lactobacillales	f__Streptococcaceae	g__Streptococcus	s__Streptococcus parasanguinis	84
STR_PASAN	d__Bacteria	p__Bacillota	c__Bacilli	o__Lactobacillales	f__Streptococcaceae	g__Streptococcus	s__Streptococcus pasteurianus	75
STR_SAL	d__Bacteria	p__Bacillota	c__Bacilli	o__Lactobacillales	f__Streptococcaceae	g__Streptococcus	s__Streptococcus salivarius	104
STR_THE	d__Bacteria	p__Bacillota	c__Bacilli	o__Lactobacillales	f__Streptococcaceae	g__Streptococcus	s__Streptococcus thermophilus	111
STR_VES	d__Bacteria	p__Bacillota	c__Bacilli	o__Lactobacillales	f__Streptococcaceae	g__Streptococcus	s__Streptococcus vestibularis	15
SUC_431835	d__Bacteria	p__Pseudomonadota	c__Gammaproteobacteria	o__Aeromonadales	f__Succinivibrionaceae	g__Succinivibrio	s__Succinivibrio sp000431835	236
SUT_PAR	d__Bacteria	p__Pseudomonadota	c__Gammaproteobacteria	o__Burkholderiales	f__Sutterellaceae	g__Sutterella	s__Sutterella parvirubra	12
SUT_WAD	d__Bacteria	p__Pseudomonadota	c__Gammaproteobacteria	o__Burkholderiales	f__Sutterellaceae	g__Sutterella	s__Sutterella wadsworthensis	162
TF0111_sp001414325	d__Bacteria	p__Bacillota	c__Clostridia	o__Eubacteriales	f__Lachnospiraceae	g__TF01-11	s__TF01-11 sp001414325	39
TF0111_sp001916135	d__Bacteria	p__Bacillota	c__Clostridia	o__Eubacteriales	f__Lachnospiraceae	g__TF01-11	s__TF01-11 sp001916135	51
TF0111_sp003524945	d__Bacteria	p__Bacillota	c__Clostridia	o__Eubacteriales	f__Lachnospiraceae	g__TF01-11	s__TF01-11 sp003524945	84
TF0111_sp003529475	d__Bacteria	p__Bacillota	c__Clostridia	o__Eubacteriales	f__Lachnospiraceae	g__TF01-11	s__TF01-11 sp003529475	150
TID_INO	d__Bacteria	p__Bacteroidota	c__Bacteroidia	o__Bacteroidales	f__Rikenellaceae	g__Tidjanibacter	s__Tidjanibacter inops	200
TRE_SUC	d__Bacteria	p__Spirochaetota	c__Spirochaetales	o__Treponematales	f__Treponemataceae	g__Treponema	s__Treponema succinifaciens	71
UBA1147_sp000434215	d__Bacteria	p__Bacteroidota	c__Bacteroidia	o__Bacteroidales	f__UBA11471	g__UBA11471	s__UBA11471 sp000434215	74
UBA11524_437595	d__Bacteria	p__Bacillota	c__Clostridia	o__Eubacteriales	f__CAG-74	g__UBA11524	s__UBA11524 sp000437595	258
UBA11774_sp003507655	d__Bacteria	p__Bacillota	c__Clostridia	o__Eubacteriales	f__Lachnospiraceae	g__UBA11774	s__UBA11774 sp003507655	104
UBA1394_sp900066845	d__Bacteria	p__Bacillota	c__Clostridia	o__Eubacteriales	f__Oscillospiraceae	g__UBA1394	s__UBA1394 sp900066845	52
UBA1394_sp900538575	d__Bacteria	p__Bacillota	c__Clostridia	o__Eubacteriales	f__Oscillospiraceae	g__UBA1394	s__UBA1394 sp900538575	100
UBA1417_3531055	d__Bacteria	p__Bacillota	c__Clostridia	o__Eubacteriales	f__Oscillospiraceae	g__UBA1417	s__UBA1417 sp003531055	177
UBA1436_sp900541355	d__Bacteria	p__Elusimicrobiota	c__Elusimicrobia	o__Elusimicrobiales	f__Elusimicrobiaceae	g__UBA1436	s__UBA1436 sp900541355	81
UBA1685_sp002320595	d__Bacteria	p__Bacillota	c__Clostridia	o__Eubacteriales	f__CAG-138	g__UBA1685	s__UBA1685 sp002320595	73
UBA1691_sp900544375	d__Bacteria	p__Bacillota	c__Clostridia	o__Eubacteriales	f__Oscillospiraceae	g__UBA1691	s__UBA1691 sp900544375	108
UBA1829_sp900549045	d__Bacteria	p__Lentisphaerota	c__Lentisphaeria	o__Victivallales	f__UBA1829	g__UBA1829	s__UBA1829 sp900549045	52
UBA7173_sp900546835	d__Bacteria	p__Bacteroidota	c__Bacteroidia	o__Bacteroidales	f__Muribaculaceae	g__UBA7173	s__UBA7173 sp900546835	52
UBA9502_sp900538475	d__Bacteria	p__Bacillota	c__Clostridia	o__Eubacteriales	f__Lachnospiraceae	g__UBA9502	s__UBA9502 sp900538475	53
UMGS1375_sp900066615	d__Bacteria	p__Bacillota	c__Clostridia	o__Eubacteriales	f__Lachnospiraceae	g__UMGS1375	s__UMGS1375 sp900066615	102
VEI_ATY	d__Bacteria	p__Bacillota	c__Negativicutes	o__Veillonellales	f__Veillonellaceae	g__Veillonella	s__Veillonella atypica	67
VEI_DIS	d__Bacteria	p__Bacillota	c__Negativicutes	o__Veillonellales	f__Veillonellaceae	g__Veillonella	s__Veillonella dispar	51
VEI_PER	d__Bacteria	p__Bacillota	c__Negativicutes	o__Veillonellales	f__Veillonellaceae	g__Veillonella	s__Veillonella parvula	97
VEI_RAT	d__Bacteria	p__Bacillota	c__Negativicutes	o__Veillonellales	f__Veillonellaceae	g__Veillonella	s__Veillonella ratti	6
VEI_SEM	d__Bacteria	p__Bacillota	c__Negativicutes	o__Veillonellales	f__Veillonellaceae	g__Veillonella	s__Veillonella seminalis	60
VEI_TOB	d__Bacteria	p__Bacillota	c__Negativicutes	o__Veillonellales	f__Veillonellaceae	g__Veillonella	s__Veillonella tobetsuensis	5
VIB_CHO	d__Bacteria	p__Pseudomonadota	c__Gammaproteobacteria	o__Vibrionales	f__Vibrionaceae	g__Vibrio	s__Vibrio cholerae	259
VIB_PAHAE	d__Bacteria	p__Pseudomonadota	c__Gammaproteobacteria	o__Vibrionales	f__Vibrionaceae	g__Vibrio	s__Vibrio parahaemolyticus	177
WG1_sp900539665	d__Bacteria	p__Pseudomonadota	c__Gammaproteobacteria	o__Aeromonadales	f__Succinivibrionaceae	g__WG-1	s__WG-1 sp900539665	58

## Sheet: Table S2
Table S2 The prophage perdicton result of 43,942 bacterial strains
Strain ID	Genome size	GC content (%)	All prophage region counts	Integral prophage counts	Total prophage region length	Prophage proportion of total length
5120_sp001917175_M0001	1950064	50.55	4	0	32406	0.0166179
5120_sp001917175_M0002	1846055	51.39	4	0	32422	0.0175629
5120_sp001917175_M0003	1780539	51.47	1	0	18915	0.0106232
5120_sp001917175_M0004	1949583	50.62	5	0	40859	0.0209578
5120_sp001917175_M0005	1896132	50.72	1	1	43600	0.0229942
5120_sp001917175_M0006	1846596	51.38	5	0	36228	0.0196188
5120_sp001917175_M0007	1957373	50.57	4	0	32422	0.016564
5120_sp001917175_M0008	1959313	50.68	3	0	63252	0.0322827
5120_sp001917175_M0009	1891807	50.97	1	0	14813	0.00783008
5120_sp001917175_M0010	1614977	51.9	1	0	11477	0.0071066
5120_sp001917175_M0011	1914040	50.33	1	1	22203	0.0116001
5120_sp001917175_M0012	1865224	51.22	5	0	41808	0.0224145
5120_sp001917175_M0013	1813605	51.77	4	0	32413	0.0178721
5120_sp001917175_M0014	1844125	51.46	1	0	22021	0.0119412
5120_sp001917175_M0015	1855802	51.31	5	0	40100	0.0216079
5120_sp001917175_M0016	1916515	50.88	3	0	51047	0.0266353
5120_sp001917175_M0017	1894979	51.03	1	0	25443	0.0134265
5120_sp001917175_M0018	1963068	50.83	2	1	71496	0.0364205
5120_sp001917175_M0019	1806955	51.14	4	0	32502	0.0179872
5120_sp001917175_M0020	1777190	51.47	3	0	23722	0.013348
5120_sp001917175_M0021	1941736	50.77	2	0	44068	0.0226952
5120_sp001917175_M0022	1819633	51.73	3	0	25070	0.0137775
5120_sp001917175_M0023	1694016	51.76	2	0	15297	0.00903002
5120_sp001917175_M0024	2027104	50.52	3	1	58521	0.0288693
5120_sp001917175_M0025	1786605	51.61	3	0	29829	0.0166959
5120_sp001917175_M0026	2040191	49.96	4	0	68028	0.0333439
5120_sp001917175_M0027	2022803	50.43	2	1	48775	0.0241126
5120_sp001917175_M0028	2004163	50.62	4	1	98497	0.0491462
5120_sp001917175_M0029	1761582	51.75	4	0	31153	0.0176847
5120_sp001917175_M0030	1734997	52.01	4	0	25741	0.0148363
5120_sp001917175_M0031	1696203	51.82	1	0	17128	0.0100978
5120_sp001917175_M0032	1876928	51.03	1	0	18443	0.00982616
5120_sp001917175_M0033	1819644	51.37	1	0	35587	0.0195571
5120_sp001917175_M0034	1873703	50.73	1	1	43600	0.0232694
5120_sp001917175_M0035	1892861	51.1	1	0	13974	0.00738248
5120_sp001917175_M0036	1912898	51.07	2	0	42981	0.022469
5120_sp001917175_M0037	1621484	51.68	4	0	25411	0.0156714
5120_sp001917175_M0038	1817266	51.45	1	0	34061	0.018743
5120_sp001917175_M0039	1840478	51.02	4	0	34954	0.0189918
5120_sp001917175_M0040	1695899	51.96	1	0	11759	0.00693379
5120_sp001917175_M0041	1847244	51.09	4	0	28326	0.0153342
5120_sp001917175_M0042	1739032	51.89	4	0	33031	0.0189939
5120_sp001917175_M0043	1800186	51.42	4	0	32406	0.0180015
5120_sp001917175_M0044	1731091	51.55	3	0	25061	0.014477
5120_sp001917175_M0045	1885257	51.05	2	0	38499	0.0204211
5120_sp001917175_M0046	1849752	51.17	5	0	35093	0.0189717
5120_sp001917175_M0047	1784679	51.44	4	0	32406	0.0181579
5120_sp001917175_M0048	1692803	51.45	1	0	19577	0.0115648
5120_sp001917175_M0049	1796643	51.48	3	0	26096	0.0145249
5120_sp001917175_M0050	1859782	51.03	2	0	33458	0.0179903
5120_sp001917175_M0051	2017603	50.5	4	0	81952	0.0406185
5120_sp001917175_M0052	1718522	51.56	4	0	31714	0.0184542
5120_sp001917175_M0053	1801326	51.29	4	0	32977	0.0183071
5120_sp001917175_M0054	1861949	51.18	4	0	32422	0.0174129
5120_sp001917175_M0055	1836306	51.41	4	0	31008	0.0168861
5120_sp001917175_M0056	1906854	51.05	1	0	13353	0.00700263
5120_sp001917175_M0057	1832696	50.97	1	0	11149	0.00608339
5120_sp001917175_M0058	1781123	51.32	1	0	30774	0.0172779
5120_sp001917175_M0059	1884818	50.89	1	0	15251	0.0080915
5120_sp001917175_M0060	1831393	51.11	1	0	25610	0.0139839
5120_sp001917175_M0061	1702645	51.61	1	0	22212	0.0130456
5120_sp001917175_M0062	1864133	51.01	4	0	30062	0.0161265
5120_sp001917175_M0063	1867721	51.06	1	0	15243	0.00816128
5120_sp001917175_M0064	1882806	51.11	1	0	46197	0.0245363
5120_sp001917175_M0065	1830073	51.11	1	0	8760	0.00478669
5120_sp001917175_M0066	1827944	51.35	1	1	31405	0.0171805
5120_sp001917175_M0067	1796405	51.37	1	0	20152	0.011218
5120_sp001917175_M0068	1757847	51.98	4	0	33031	0.0187906
5120_sp001917175_M0069	1719156	51.82	4	0	31249	0.0181769
5120_sp001917175_M0070	1780903	51.57	4	0	31008	0.0174114
5120_sp001917175_M0071	1940989	50.87	4	0	79551	0.0409848
5120_sp001917175_M0072	1752240	51.56	1	1	37411	0.0213504
5120_sp001917175_M0073	1837334	51.55	4	0	32422	0.0176462
5120_sp001917175_M0074	1800810	51.71	4	0	31009	0.0172195
5120_sp001917175_M0075	1811868	51.3	4	0	30061	0.0165912
5120_sp001917175_M0076	1700994	51.79	4	0	31001	0.0182252
5120_sp001917175_M0077	1681431	51.75	3	0	25162	0.0149646
5120_sp001917175_M0078	1965414	50.89	3	1	82808	0.0421326
5120_sp001917175_M0079	1991582	50.6	3	1	86099	0.0432315
5120_sp001917175_M0080	1812171	51.47	4	0	28745	0.0158622
5120_sp001917175_M0081	1916398	50.99	2	0	38499	0.0200893
5120_sp001917175_M0082	1894314	51.06	2	0	31558	0.0166593
5120_sp001917175_M0083	1881695	51.21	2	0	31558	0.016771
5120_sp001917175_M0084	1921737	50.64	1	0	36087	0.0187783
5120_sp001917175_M0085	1940946	50.6	1	1	43600	0.0224633
5120_sp001917175_M0086	1683265	51.84	4	0	26601	0.0158032
5120_sp001917175_M0087	1764361	51.6	5	0	38831	0.0220085
5120_sp001917175_M0088	2064223	50.32	3	1	52789	0.0255733
5120_sp001917175_M0089	1809257	51.1	4	0	31153	0.0172187
5120_sp001917175_M0090	1763129	51.9	3	0	24763	0.0140449
5120_sp001917175_M0091	1926439	50.95	3	0	71766	0.0372532
5120_sp001917175_M0092	1775256	51.58	1	1	29284	0.0164956
5120_sp001917175_M0093	1907722	50.8	2	0	45732	0.023972
5120_sp001917175_M0094	2009298	50.63	5	0	42437	0.0211203
5120_sp001917175_M0095	1955926	50.85	1	0	25608	0.0130925
5120_sp001917175_M0096	1835248	51.23	1	0	32831	0.0178891
5120_sp001917175_M0097	1735323	51.57	4	0	25502	0.0146958
5120_sp001917175_M0098	1997502	50.71	3	1	68617	0.0343514
5120_sp001917175_M0099	1806274	51.25	1	1	15036	0.00832432
5120_sp001917175_M0100	1690523	51.94	3	0	26281	0.0155461
5120_sp001917175_M0101	1967385	50.61	3	0	57618	0.0292866
5120_sp001917175_M0102	2081849	50.14	4	2	101200	0.0486106
5120_sp001917175_M0103	2013515	50.41	1	0	23662	0.0117516
5120_sp001917175_M0104	1710586	51.73	4	0	32413	0.0189485
5120_sp001917175_M0105	1892073	51	1	0	30777	0.0162663
5120_sp001917175_M0106	1837896	51.03	4	0	31249	0.0170026
5120_sp001917175_M0107	1773833	51.32	1	0	19238	0.0108454
5120_sp001917175_M0108	1917530	50.94	3	0	25070	0.0130741
5120_sp001917175_M0109	1637998	51.86	3	0	18005	0.0109921
5120_sp001917175_M0110	1818569	51.16	1	0	26168	0.0143893
5120_sp001917175_M0111	1846619	51.2	4	0	34867	0.0188815
5120_sp001917175_M0112	1770449	51.59	3	0	26096	0.0147398
5120_sp001917175_M0113	1781430	51.63	2	0	33863	0.0190089
5120_sp001917175_M0114	1917444	50.8	2	0	45532	0.0237462
5120_sp001917175_M0115	1844971	51.41	4	0	30797	0.0166924
5120_sp001917175_M0116	1865392	51.35	2	0	34819	0.0186658
5120_sp001917175_M0117	1854177	51.13	1	0	11561	0.00623511
5120_sp001917175_M0118	1740396	51.87	4	0	33031	0.018979
5120_sp001917175_M0119	1877016	51.19	1	0	11237	0.00598663
5120_sp001917175_M0120	1852881	51.22	2	0	56290	0.0303797
5120_sp001917175_M0121	1726301	51.72	3	0	23744	0.0137543
5120_sp001917175_M0122	1860888	51.4	7	0	60137	0.0323163
5120_sp001917175_M0123	1967261	50.77	3	0	57659	0.0293093
5120_sp001917175_M0124	1749665	51.43	2	0	14515	0.00829587
5120_sp001917175_M0125	1883733	51.22	5	0	40100	0.0212875
5120_sp001917175_M0126	1851417	51.27	4	0	32413	0.0175071
5120_sp001917175_M0127	1856140	51.07	2	1	63557	0.0342415
5120_sp001917175_M0128	1700920	52.32	3	0	25069	0.0147385
5120_sp001917175_M0129	1836059	51.45	1	0	18831	0.0102562
5120_sp001917175_M0130	1834914	51.46	1	0	7356	0.00400891
5120_sp001917175_M0131	1879759	51.21	1	0	26719	0.0142141
5120_sp001917175_M0132	1912654	50.86	3	0	58302	0.0304823
5120_sp001917175_M0133	1927484	51.02	2	0	31743	0.0164686
5120_sp001917175_M0134	1631056	52.28	4	0	32422	0.0198779
5120_sp001917175_M0135	1800777	51.17	4	0	33040	0.0183476
5120_sp001917175_M0136	1771522	51.35	4	0	27034	0.0152603
5120_sp001917175_M0137	1960983	51.18	4	2	134478	0.0685768
5120_sp001917175_M0138	1845398	51.06	1	1	43600	0.0236263
5120_sp001917175_M0139	1696011	51.81	1	0	11573	0.00682366
5120_sp001917175_M0140	1676508	52.12	3	0	24916	0.0148618
5120_sp001917175_M0141	1815100	51.46	5	0	36228	0.0199592
5120_sp001917175_M0142	1959895	50.7	4	1	62810	0.0320476
5120_sp001917175_M0143	1724904	51.79	1	0	8662	0.00502173
5120_sp001917175_M0144	1722253	51.36	2	0	18820	0.0109275
5120_sp001917175_M0145	1834446	51.31	1	0	14516	0.00791302
5120_sp001917175_M0146	1780784	51.4	4	0	25266	0.0141881
5120_sp001917175_M0147	1762200	51.3	4	0	32422	0.0183986
5120_sp001917175_M0148	1880313	51.1	1	0	11826	0.00628938
5120_sp001917175_M0149	1738119	51.69	6	0	45169	0.0259873
5120_sp001917175_M0150	1900209	50.95	2	1	63688	0.0335163
5120_sp001917175_M0151	1841530	51.52	1	0	32234	0.0175039
5120_sp001917175_M0152	1851762	51.28	1	0	17752	0.00958655
5120_sp001917175_M0153	1940043	50.66	2	0	39915	0.0205743
5120_sp001917175_M0154	1852173	50.98	6	0	49436	0.0266908
5120_sp001917175_M0155	1877080	51.47	3	1	69805	0.0371881
5120_sp001917175_M0156	1800737	51.15	4	0	31153	0.0173001
5120_sp001917175_M0157	1800737	51.15	4	0	31153	0.0173001
5120_sp001917175_M0158	1981593	50.69	2	0	50896	0.0256844
5120_sp001917175_M0159	1842269	51.22	2	0	18824	0.0102178
5120_sp001917175_M0160	1963192	51.06	1	1	22203	0.0113096
5120_sp001917175_M0161	1815525	51.33	4	0	32406	0.0178494
5120_sp001917175_M0162	1958655	50.51	2	0	49457	0.0252505
ABS_sp000434355_M0001	1820133	37.85	2	0	23722	0.0130331
ABS_sp000434355_M0002	1585911	37.59	0	0	0	0
ABS_sp000434355_M0003	1610856	37.44	1	0	4932	0.00306173
ABS_sp000434355_M0004	1513336	37.54	0	0	0	0
ABS_sp000434355_M0005	1641579	37.49	1	0	7739	0.00471436
ABS_sp000434355_M0006	1559563	37.35	1	0	7739	0.00496229
ABS_sp000434355_M0007	1533591	37.53	0	0	0	0
ABS_sp000434355_M0008	1745125	37.2	1	0	8986	0.0051492
ABS_sp000434355_M0009	1629400	37.37	0	0	0	0
ABS_sp000434355_M0010	1611732	37.53	1	0	8513	0.0052819
ABS_sp000434355_M0011	1760214	37.29	1	0	21946	0.0124678
ABS_sp000434355_M0012	1547890	37.55	1	0	8520	0.00550427
ABS_sp000434355_M0013	1652116	37.27	0	0	0	0
ABS_sp000434355_M0014	1526855	37.61	1	0	7307	0.00478565
ABS_sp000434355_M0015	1555537	37.66	0	0	0	0
ABS_sp000434355_M0016	1563540	37.57	1	0	7739	0.00494967
ABS_sp000434355_M0017	1670558	37.29	2	0	37819	0.0226385
ABS_sp000434355_M0018	1515996	37.67	0	0	0	0
ABS_sp000434355_M0019	1573784	37.52	0	0	0	0
ABS_sp000434355_M0020	1728147	37.24	0	0	0	0
ABS_sp000434355_M0021	1741980	37.3	1	0	28735	0.0164956
ABS_sp000434355_M0022	1687366	37.34	0	0	0	0
ABS_sp000434355_M0023	1571226	37.5	0	0	0	0
ABS_sp000434355_M0024	1580604	37.51	0	0	0	0
ABS_sp000434355_M0025	1397085	37.66	1	1	38743	0.0277313
ABS_sp000434355_M0026	1733756	37.29	2	0	24710	0.0142523
ABS_sp000434355_M0027	1601716	37.5	0	0	0	0
ABS_sp000434355_M0028	1707820	37.44	1	0	9628	0.0056376
ABS_sp000434355_M0029	1611154	37.45	1	0	8986	0.00557737
ABS_sp000434355_M0030	1547704	37.63	1	0	33020	0.0213348
ABS_sp000434355_M0031	1693700	37.51	1	1	40950	0.0241778
ABS_sp000434355_M0032	1592784	37.49	0	0	0	0
ABS_sp000434355_M0033	1733442	37.19	0	0	0	0
ABS_sp000434355_M0034	1699449	37.18	1	0	5469	0.0032181
ABS_sp000434355_M0035	1688352	36.97	3	0	12719	0.00753338
ABS_sp000434355_M0036	1747945	37.28	1	0	7275	0.00416203
ABS_sp000434355_M0037	1487743	37.57	0	0	0	0
ABS_sp000434355_M0038	1562598	37.55	0	0	0	0
ABS_sp000434355_M0039	1674255	37.29	1	0	9739	0.00581692
ABS_sp000434355_M0040	1553412	37.56	1	0	8982	0.00578211
ABS_sp000434355_M0041	1599688	37.5	0	0	0	0
ABS_sp000434355_M0042	1524381	37.69	0	0	0	0
ABS_sp000434355_M0043	1699192	37.29	1	0	8020	0.00471989
ABS_sp000434355_M0044	1535515	37.63	1	0	5152	0.00335523
ABS_sp000434355_M0045	1656737	37.28	1	0	7739	0.00467123
ABS_sp000434355_M0046	1449917	37.43	1	0	8520	0.0058762
ABS_sp000434355_M0047	1694883	37.28	0	0	0	0
ABS_sp000434355_M0048	1573705	37.49	0	0	0	0
ABS_sp000434355_M0049	1642836	37.31	0	0	0	0
ABS_sp000434355_M0050	1570716	37.72	1	0	25992	0.0165479
ABS_sp000434355_M0051	1692145	37.25	1	0	10216	0.00603731
ABS_sp000434355_M0052	1689683	37.39	2	0	40348	0.023879
ABS_sp000434355_M0053	1605112	37.5	1	0	10650	0.00663505
ABS_sp000434355_M0054	1504917	37.57	1	0	10650	0.0070768
ABS_sp000434355_M0055	1707242	37.29	1	0	10216	0.00598392
ABS_sp000434355_M0056	1667514	37.3	1	0	14520	0.00870757
ABS_sp000434355_M0057	1552757	37.57	1	0	10650	0.00685877
ABS_sp000434355_M0058	1638783	37.31	0	0	0	0
ABS_sp000434355_M0059	1615486	37.53	1	0	20599	0.012751
ABS_sp000434355_M0060	1619188	37.55	1	0	8615	0.00532057
ABS_sp000434355_M0061	1667259	37.27	0	0	0	0
ABS_sp000434355_M0062	1790236	37.27	1	0	15040	0.00840113
ABS_sp000434355_M0063	1534670	37.52	1	0	7082	0.00461467
ABS_sp000434355_M0064	1511146	37.6	1	0	4576	0.00302817
ABS_sp000434355_M0065	1509906	37.82	1	0	28735	0.019031
ABS_sp000434355_M0066	1575418	37.6	1	0	4576	0.00290463
ABS_sp000434355_M0067	1494227	37.62	0	0	0	0
ABS_sp000434355_M0068	2567075	36.64	1	0	4817	0.00187645
ABS_sp000434355_M0069	1635592	37.29	1	0	8097	0.0049505
ABS_sp000434355_M0070	1526747	37.55	0	0	0	0
ABS_sp000434355_M0071	1582981	37.41	0	0	0	0
ABS_sp000434355_M0072	1447678	37.42	0	0	0	0
ABS_sp000434355_M0073	1483323	37.49	0	0	0	0
ABS_sp000434355_M0074	1526834	37.72	0	0	0	0
ACE_900066365_M0001	3650957	45.79	4	0	67146	0.0183913
ACE_900066365_M0002	3164257	46.26	3	0	29732	0.0093962
ACE_900066365_M0003	3079088	46.36	3	0	22634	0.00735088
ACE_900066365_M0004	2711018	47.15	2	0	30970	0.0114238
ACE_900066365_M0005	3021974	46.81	2	0	26788	0.0088644
ACE_900066365_M0006	3109480	46.21	1	0	22107	0.00710955
ACE_900066365_M0007	2883301	46.95	1	0	7828	0.00271494
ACE_900066365_M0008	2846159	46.6	3	0	31215	0.0109674
ACE_900066365_M0009	2858065	46.6	2	0	23745	0.00830807
ACE_900066365_M0010	3118592	46.06	3	0	39656	0.012716
ACE_900066365_M0011	3049655	46.24	1	0	7796	0.00255635
ACE_900066365_M0012	3029672	46.43	2	0	32393	0.0106919
ACE_900066365_M0013	3100340	46.2	2	0	44069	0.0142142
ACE_900066365_M0014	2960220	46.7	1	0	15870	0.00536109
ACE_900066365_M0015	3255247	46.13	2	0	20813	0.00639368
ACE_900066365_M0016	3089164	46.47	2	0	19758	0.00639591
ACE_900066365_M0017	3720706	45.96	7	1	113841	0.0305966
ACE_900066365_M0018	2987494	46.4	3	0	70068	0.0234538
ACE_900066365_M0019	2985386	46.4	1	0	23470	0.00786163
ACE_900066365_M0020	2870986	46.56	2	0	31179	0.01086
ACE_900066365_M0021	2837575	46.6	1	0	15907	0.00560584
ACE_900066365_M0022	2763816	47.02	3	0	33670	0.0121824
ACE_900066365_M0023	3251606	46.01	2	0	16131	0.00496093
ACE_900066365_M0024	3188906	46.02	1	0	6951	0.00217974
ACE_900066365_M0025	3162423	46.42	4	0	35631	0.011267
ACE_900066365_M0026	2854544	46.55	1	0	6950	0.00243471
ACE_900066365_M0027	3016882	46.46	2	0	26566	0.00880578
ACE_900066365_M0028	2850420	46.7	2	1	35665	0.0125122
ACE_900066365_M0029	2989274	46.48	3	0	75278	0.0251827
ACE_900066365_M0030	3130573	46.38	3	1	53592	0.0171189
ACE_900066365_M0031	2973520	46.74	3	0	23806	0.008006
ACE_900066365_M0032	3077095	46.39	1	0	22234	0.00722565
ACE_900066365_M0033	3023934	46.45	3	0	29233	0.00966721
ACE_900066365_M0034	3153971	46.2	2	0	32529	0.0103137
ACE_900066365_M0035	2793360	46.88	1	1	32408	0.0116018
ACE_900066365_M0036	2777768	47.43	2	0	23689	0.00852807
ACE_900066365_M0037	3219400	46.22	1	0	15022	0.00466609
ACE_900066365_M0038	3223375	46.08	2	0	73009	0.0226499
ACE_900066365_M0039	3291862	46.55	1	1	29855	0.00906934
ACE_900066365_M0040	2886455	46.91	2	0	30818	0.0106768
ACE_900066365_M0041	3103592	46.17	1	0	8710	0.00280643
ACE_900066365_M0042	3085678	46.39	4	0	62985	0.020412
ACE_900066365_M0043	2812446	46.83	3	0	40012	0.0142268
ACE_900066365_M0044	2755311	46.79	2	0	31125	0.0112964
ACE_900066365_M0045	2994181	46.5	3	1	57232	0.0191144
ACE_900066365_M0046	2795146	46.92	2	1	67010	0.0239737
ACE_900066365_M0047	2985853	46.61	3	0	38231	0.012804
ACE_900066365_M0048	2940827	46.68	2	0	26372	0.00896755
ACE_900066365_M0049	3024256	46.55	1	0	6951	0.00229842
ACE_900066365_M0050	3123444	46.24	3	1	67461	0.0215983
ACE_900066365_M0051	3101765	46.57	1	0	8819	0.00284322
ACE_900066365_M0052	3029939	46.33	1	0	8984	0.00296508
ACE_900066365_M0053	3108014	46.24	1	0	8025	0.00258203
ACE_900066365_M0054	2981352	46.53	1	1	36305	0.0121774
ACE_900066365_M0055	2970604	46.82	1	0	22950	0.0077257
ACE_900066365_M0056	3014285	46.46	2	1	46274	0.0153516
ACE_900066365_M0057	2588739	47.4	2	0	23781	0.00918633
ACE_900066365_M0058	3167882	46.39	3	1	55561	0.0175388
ACE_900066365_M0059	3104548	46.31	2	0	19325	0.00622474
ACE_900066365_M0060	2784420	47.13	3	0	36018	0.0129355
ACE_900066365_M0061	3174096	46	1	1	29855	0.00940583
ACE_900066365_M0062	3052605	46.7	3	2	97585	0.0319678
ACE_900066365_M0063	3191566	46.5	1	1	19729	0.0061816
ACE_900066365_M0064	2994143	46.43	2	0	33480	0.0111818
ACE_900066365_M0065	3153673	46.23	2	1	76724	0.0243285
ACE_900066365_M0066	3029918	46.32	1	0	16344	0.00539421
ACE_900066365_M0067	2973040	46.66	3	0	36937	0.012424
ACE_900066365_M0068	3105341	46.35	1	0	27936	0.00899611
ACE_900066365_M0069	3353150	45.68	1	0	20492	0.00611127
ACE_900066365_M0070	3021815	46.4	2	1	62017	0.0205231
ACE_900066365_M0071	3037613	46.6	2	0	16202	0.00533379
ACE_900066365_M0072	3165332	46.39	4	2	100135	0.0316349
ACE_900066365_M0073	2979470	46.69	1	0	54990	0.0184563
ACE_900066365_M0074	2754054	47.24	3	0	31156	0.0113128
ACE_900066365_M0075	2872789	46.79	2	0	26583	0.00925338
ACE_900066365_M0076	3349185	45.91	5	1	111773	0.0333732
ACE_900066365_M0077	3127986	46.26	2	0	39907	0.012758
ACE_900066365_M0078	3157361	46.08	2	0	15297	0.00484487
ACE_900066365_M0079	3219765	46.41	6	1	103577	0.0321691
ACE_900066365_M0080	3225507	46.42	3	0	56052	0.0173777
ACE_900066365_M0081	3054194	46.19	1	0	23557	0.007713
ACE_900066365_M0082	3449400	45.64	3	0	47314	0.0137166
ACE_900066365_M0083	2791959	46.78	2	0	29498	0.0105653
ACE_900066365_M0084	2895890	46.74	2	0	30784	0.0106302
ACE_900066365_M0085	2990740	46.51	2	0	35623	0.0119111
ACE_900066365_M0086	2971829	46.6	2	0	42347	0.0142495
ACE_900066365_M0087	2861988	46.92	1	0	13132	0.00458842
ACE_900066365_M0088	3244101	46.43	2	0	15390	0.004744
ACE_900066365_M0089	3268374	46.15	2	1	79022	0.0241778
ACE_900066365_M0090	2907529	46.34	1	0	7663	0.00263557
ACE_900066365_M0091	2908383	46.64	2	0	41465	0.0142571
ACE_900066365_M0092	2945127	46.8	2	0	25366	0.00861287
ACE_900066365_M0093	3161585	46.16	4	0	86628	0.0274002
ACE_900066365_M0094	3171118	46.25	1	0	17927	0.00565321
ACE_900066365_M0095	2983063	46.28	1	0	15906	0.0053321
ACE_900066365_M0096	3041237	46.53	6	0	65455	0.0215225
ACE_900066365_M0097	3223502	45.73	1	0	39844	0.0123605
ACE_900066365_M0098	2980336	46.6	2	0	25005	0.00838999
ACE_900066365_M0099	2976097	46.39	3	0	33641	0.0113037
ACE_900066365_M0100	2969449	46.63	3	0	27739	0.00934146
ACE_900066365_M0101	3008399	46.34	1	0	14753	0.00490394
ACE_900066365_M0102	3056369	46.51	2	2	70849	0.0231808
ACE_900066365_M0103	3999177	45.68	4	1	76498	0.0191284
ACE_900066365_M0104	3083646	46.54	1	1	61728	0.0200179
ACE_900066365_M0105	3183351	46.18	1	1	33295	0.0104591
ACE_900066365_M0106	2972606	46.53	1	1	29786	0.0100202
ACE_900066365_M0107	3291288	45.95	2	0	16131	0.00490112
ACE_900066365_M0108	2922079	46.63	1	0	7847	0.00268542
ACE_900066365_M0109	2990204	46.62	1	0	8025	0.00268376
ACE_900066365_M0110	3089275	46.54	6	0	75959	0.024588
ACE_900066365_M0111	2819876	46.81	4	0	43372	0.0153808
ACE_900066365_M0112	3039727	46.45	2	0	27719	0.00911891
ACE_900066365_M0113	2994951	46.52	1	0	8151	0.00272158
ACE_900066365_M0114	3120809	46.09	2	0	25297	0.00810591
ACE_900066365_M0115	2979025	46.67	1	0	33449	0.0112282
ACE_900066365_M0116	2896320	46.69	3	0	33078	0.0114207
ACE_900066365_M0117	2922805	46.69	4	0	46693	0.0159754
ACE_900066365_M0118	3034956	46.47	2	0	18284	0.00602447
ACE_900066365_M0119	2948217	46.48	1	1	38252	0.0129746
ACE_900066365_M0120	2861567	46.72	3	0	35606	0.0124428
ACE_900066365_M0121	2922092	46.65	1	0	6981	0.00238904
ACE_900066365_M0122	2967184	46.48	1	0	7800	0.00262876
ACE_900066365_M0123	2784767	46.62	2	0	26520	0.00952324
ACE_900066365_M0124	3024184	46.62	1	0	19923	0.00658789
ACE_900066365_M0125	2864569	46.77	2	0	18246	0.00636954
ACE_900066365_M0126	3117093	46.59	1	0	20746	0.00665556
ACE_900066365_M0127	3173128	46.3	1	0	19923	0.00627866
ACE_900066365_M0128	2998566	46.84	2	0	41758	0.013926
ACE_900066365_M0129	3436581	46.41	2	0	48282	0.0140494
ACE_900066365_M0130	2860773	46.81	2	0	28372	0.0099176
ACE_900066365_M0131	3049624	46.53	2	0	26885	0.00881584
ACE_900066365_M0132	2874215	46.69	3	0	35606	0.0123881
ACE_900066365_M0133	3067602	46.31	1	0	24999	0.00814936
ACE_900066365_M0134	2881734	46.89	2	0	31291	0.0108584
ACE_900066365_M0135	2856340	46.67	1	0	14697	0.0051454
ACE_900066365_M0136	2727759	47.15	3	0	31241	0.011453
ACE_900066365_M0137	3619353	45.97	3	0	24435	0.00675121
ACE_900066365_M0138	3155151	46.34	2	0	47071	0.0149188
ACE_900066365_M0139	3583903	46.27	4	0	30038	0.00838137
ACE_900066365_M0140	2626680	47.14	2	0	19482	0.00741697
ACE_900066365_M0141	3120236	46.54	3	0	49309	0.015803
ACE_900066365_M0142	3207561	46.32	3	1	57250	0.0178485
ACE_900066365_M0143	3014321	46.65	1	1	29473	0.00977766
ACE_900066365_M0144	3191474	46.26	3	1	55761	0.0174719
ACE_900066365_M0145	3000805	46.58	1	0	19923	0.00663922
ACE_900066365_M0146	3319487	46.25	2	0	26381	0.00794731
ACE_900066365_M0147	3213114	46.43	2	0	40829	0.012707
ACE_900066365_M0148	3067680	46.2	2	0	16947	0.00552437
ACE_900066365_M0149	2813064	46.65	1	0	3226	0.00114679
ACE_900066365_M0150	3120824	46.41	4	0	73695	0.023614
ACE_900066365_M0151	3234778	46.1	2	0	26293	0.00812822
ACE_900066365_M0152	3121728	46.12	2	0	30463	0.00975838
ACE_900066365_M0153	2960131	46.51	2	0	16305	0.0055082
ACE_900066365_M0154	3206850	46.19	1	0	11593	0.00361507
ACE_900066365_M0155	2984269	46.52	4	0	46198	0.0154805
ACE_900066365_M0156	2830855	46.76	1	0	19885	0.00702438
ACE_900066365_M0157	3037077	46.49	1	0	33913	0.0111663
ACE_900066365_M0158	2990981	46.48	1	0	7872	0.00263191
ACE_900066365_M0159	2989354	46.46	3	0	44261	0.0148062
ACE_900066365_M0160	2726997	46.85	1	0	19127	0.00701394
ACE_900066365_M0161	2870230	46.78	1	0	26500	0.00923271
ACE_900066365_M0162	3320438	45.48	3	0	31712	0.00955055
ACE_900066365_M0163	3291288	45.89	1	0	19727	0.0059937
ACE_900066365_M0164	3325980	46.28	2	1	46365	0.0139403
ACE_900066365_M0165	3155869	46.41	2	0	34504	0.0109333
ACE_900066365_M0166	2853796	46.63	1	0	7765	0.00272094
ACE_900066365_M0167	2970668	46.67	3	0	32849	0.0110578
ACE_900066365_M0168	3323528	46.07	2	1	59329	0.0178512
ACE_900066365_M0169	3294393	46.04	4	0	36889	0.0111975
ACE_900066365_M0170	3355947	45.91	2	0	43219	0.0128783
ACE_900066365_M0171	3277454	46.06	2	0	47843	0.0145976
ACE_900066365_M0172	2869352	46.74	3	0	45540	0.0158712
ACE_900066365_M0173	2883683	47.07	1	0	7828	0.00271458
ACE_900066365_M0174	3395895	46.8	4	0	41489	0.0122174
ACE_900066365_M0175	3366932	45.99	1	0	10094	0.00299798
ACE_900066365_M0176	2942750	46.78	2	1	35116	0.0119331
ACE_900066365_M0177	3202006	46.24	4	1	67105	0.0209572
ACE_900066365_M0178	3017101	46.4	1	0	7828	0.00259454
ACE_900066365_M0179	2869139	46.47	1	0	21309	0.00742697
ACE_900066365_M0180	3050664	46.4	2	0	23745	0.00778355
ACE_900066365_M0181	3070228	46.27	2	0	31159	0.0101488
ACE_900066365_M0182	2921120	46.87	1	0	22768	0.00779427
ACE_900066365_M0183	3000913	46.4	2	0	23716	0.00790293
ACE_900066365_M0184	3081124	46.69	2	0	32246	0.0104657
ACE_900066365_M0185	3023060	46.7	2	0	26128	0.0086429
ACE_900066365_M0186	3143303	46.34	3	0	42786	0.0136118
ACE_900066365_M0187	3344270	46.34	1	0	26500	0.007924
ACE_900066365_M0188	3098668	46.55	1	0	13187	0.0042557
ACE_900066365_M0189	2867534	46.73	1	1	23970	0.0083591
ACE_900066365_M0190	3081925	46.45	1	0	18685	0.00606277
ACE_900066365_M0191	3014649	46.15	4	0	48967	0.016243
ACE_900066365_M0192	3439800	46.21	1	1	46312	0.0134636
ACE_900066365_M0193	3009522	46.8	2	0	15440	0.00513038
ACE_900066365_M0194	3217328	45.91	2	0	19794	0.00615231
ACE_900066365_M0195	2810667	47.05	1	0	7828	0.0027851
ACE_900066365_M0196	3116877	46.58	1	0	20746	0.00665602
ACE_900066365_M0197	3076415	46.63	2	0	37437	0.012169
ACE_900066365_M0198	2981164	46.9	2	0	15346	0.00514765
ACE_900066365_M0199	3166435	46.21	2	0	30858	0.00974534
ACE_900066365_M0200	2883542	46.52	1	0	25415	0.00881381
ACE_900066365_M0201	2670588	47.32	1	1	21442	0.00802894
ACE_900066365_M0202	2601797	47.38	3	0	31241	0.0120075
ACE_900066365_M0203	3102003	46.25	1	0	14814	0.00477562
ACE_900066365_M0204	3021012	46.45	4	2	100318	0.0332068
ACE_900066365_M0205	2798427	46.86	1	0	14813	0.00529333
ACE_900066365_M0206	2852571	46.92	0	0	0	0
ACE_900066365_M0207	3239588	45.89	2	0	21720	0.00670456
ACE_900066365_M0208	3046602	46.54	3	0	22986	0.0075448
ACE_900066365_M0209	2846831	46.8	1	1	21688	0.0076183
ACE_900066365_M0210	3067602	46.31	1	0	24999	0.00814936
ACE_900066365_M0211	3011977	46.3	2	0	57634	0.0191349
ACE_900066365_M0212	2944215	46.47	2	0	14892	0.00505805
ACE_900066365_M0213	2883613	46.52	1	0	8891	0.00308328
ACE_900066365_M0214	2815059	46.64	1	0	8901	0.00316192
ACE_900066365_M0215	2896458	46.98	1	0	21220	0.00732619
ACE_900066365_M0216	3128375	45.94	3	0	22621	0.00723091
ACE_900066365_M0217	3075093	46.57	3	0	23084	0.00750676
ACE_900066365_M0218	2731990	46.78	2	0	46271	0.0169367
ACE_900066365_M0219	2959677	46.32	1	0	23466	0.00792857
ACE_900066365_M0220	3136441	46.24	2	0	14892	0.00474806
ACE_900066365_M0221	2948923	46.64	1	0	20355	0.00690252
ACE_900066365_M0222	3208830	46.19	2	0	35719	0.0111315
ACE_900066365_M0223	2765648	46.89	2	0	25980	0.00939382
ACE_900066365_M0224	2951414	46.76	1	0	23802	0.00806461
ACE_900066365_M0225	3050760	46.39	3	0	47064	0.015427
ACE_900066365_M0226	3302145	45.76	3	0	48486	0.0146832
ACE_900066365_M0227	2953263	46.52	2	0	23899	0.0080924
ACE_900066365_M0228	3127557	46.22	1	0	20868	0.0066723
ACE_900066365_M0229	3143004	46.45	3	1	55774	0.0177454
ACE_900066365_M0230	2932838	46.83	1	0	26499	0.00903528
ACE_900066365_M0231	2929300	46.73	1	0	20138	0.00687468
ACE_900066365_M0232	3305812	46.19	2	0	30858	0.00933447
ACE_900066365_M0233	3066678	46.77	2	0	26128	0.00851997
ACE_900066365_M0234	3221507	46.15	2	0	23057	0.00715721
ACE_900066365_M0235	3244183	46.29	4	0	29090	0.00896682
ACE_900066365_M0236	3022187	46.33	3	0	56172	0.0185865
ACE_900066365_M0237	3371776	46.11	1	0	25969	0.00770188
ACE_900066365_M0238	3106301	46.49	2	0	30858	0.009934
ACE_900066365_M0239	2641567	47.12	2	0	24478	0.00926647
ACE_900066365_M0240	3090543	46.17	1	1	43456	0.014061
ACE_900066365_M0241	3087919	46.43	1	0	7345	0.00237862
ACE_900066365_M0242	2794854	46.85	2	0	26344	0.00942589
ACE_900066365_M0243	3457191	46.03	2	1	81326	0.0235237
ACE_900066365_M0244	3102569	46.4	1	0	6946	0.00223879
ACE_900066365_M0245	3059780	46.52	2	0	15050	0.00491865
ACE_900066365_M0246	2986995	46.46	1	0	8210	0.00274858
ACE_900066365_M0247	3125350	46.39	1	0	8695	0.00278209
ACE_900066365_M0248	3181454	45.94	2	0	27206	0.00855144
ACE_900066365_M0249	2953376	46.57	2	0	19022	0.00644076
ACE_900066365_M0250	3054683	46.22	3	0	31215	0.0102187
ACE_900066365_M0251	3193161	46.21	2	0	34049	0.0106631
ACE_900066365_M0252	2875807	46.69	1	0	27256	0.00947769
ACE_900066565_M0001	3654385	46.57	2	0	40376	0.0110486
ACE_900066565_M0002	3222658	46.75	3	0	21703	0.0067345
ACE_900066565_M0003	3230260	47.02	3	1	90008	0.027864
ACE_900066565_M0004	3623455	46.67	1	1	38421	0.0106034
ACE_900066565_M0005	3312272	46.66	2	0	15211	0.00459232
ACE_900066565_M0006	3075579	47.17	1	0	8061	0.00262097
ACE_900066565_M0007	3629713	46.56	2	0	14056	0.00387248
ACE_900066565_M0008	3220316	46.9	2	0	15413	0.00478618
ACE_900066565_M0009	4097696	45.99	5	0	100203	0.0244535
ACE_900066565_M0010	3546779	46.64	5	0	105775	0.0298228
ACE_900066565_M0011	3259716	47.08	4	0	69609	0.0213543
ACE_900066565_M0012	3082104	47.14	1	0	24942	0.00809252
ACE_900066565_M0013	3343909	46.88	2	0	17829	0.00533178
ACE_900066565_M0014	3264878	46.86	1	0	7305	0.00223745
ACE_900066565_M0015	3276364	46.93	2	0	17755	0.00541912
ACE_900066565_M0016	3296798	46.96	3	0	29836	0.00904999
ACE_900066565_M0017	3384739	47.06	4	0	33012	0.00975319
ACE_900066565_M0018	3804624	46.45	7	0	71929	0.0189057
ACE_900066565_M0019	3362544	46.7	1	0	8891	0.00264413
ACE_900066565_M0020	3240569	47.06	1	1	29316	0.00904656
ACE_900066565_M0021	3149771	47.04	1	0	13627	0.00432635
ACE_900066565_M0022	3436570	46.64	1	0	14227	0.00413988
ACE_900066565_M0023	3125319	47.07	1	0	16056	0.0051374
ACE_900066565_M0024	3401636	46.78	1	0	19093	0.00561289
ACE_900066565_M0025	3586194	46.58	1	0	12929	0.00360521
ACE_900066565_M0026	3527434	46.55	1	0	27579	0.00781843
ACE_900066565_M0027	3687054	46.35	2	0	22521	0.00610813
ACE_900066565_M0028	3310616	46.84	1	0	23698	0.00715818
ACE_900066565_M0029	3428775	46.7	1	0	14427	0.00420763
ACE_900066565_M0030	3199353	46.99	2	0	26079	0.00815134
ACE_900066565_M0031	3361796	46.73	2	0	35243	0.0104834
ACE_900066565_M0032	3297024	46.84	2	0	14377	0.0043606
ACE_900066565_M0033	3008668	47.39	1	0	28868	0.00959494
ACE_900066565_M0034	3260183	46.96	2	0	15413	0.00472765
ACE_900066565_M0035	3117792	47.28	2	0	23198	0.00744052
ACE_900066565_M0036	3383343	47.11	6	0	60488	0.0178782
ACE_900066565_M0037	3485367	46.63	2	0	15211	0.00436425
ACE_900066565_M0038	3282489	46.94	1	0	19093	0.00581662
ACE_900066565_M0039	3341272	46.98	1	1	38133	0.0114127
ACE_900066565_M0040	3427786	46.7	1	0	8889	0.00259322
ACE_900066565_M0041	3096796	47.08	1	0	21925	0.0070799
ACE_900066565_M0042	3045209	47.24	3	0	26828	0.0088099
ACE_900066565_M0043	3494338	46.65	1	0	8891	0.0025444
ACE_900066565_M0044	3323751	46.75	1	0	13104	0.00394253
ACE_900066565_M0045	3359338	46.7	1	0	8891	0.00264665
ACE_900066565_M0046	2960166	47.06	3	0	22960	0.00775632
ACE_900066565_M0047	3505195	46.73	3	2	74023	0.0211181
ACE_900066565_M0048	3274362	46.92	1	1	28329	0.00865176
ACE_900066565_M0049	3361631	46.66	1	0	23592	0.00701802
ACE_900066565_M0050	3290762	46.81	1	0	8861	0.00269269
ACE_900066565_M0051	4096014	45.99	6	1	118291	0.0288795
ACE_900066565_M0052	3310335	46.9	1	0	26500	0.00800523
ACE_900066565_M0053	3214544	46.95	1	0	15015	0.00467096
ACE_900066565_M0054	3291969	47	1	0	8108	0.00246296
ACE_900066565_M0055	3232833	46.99	1	0	20158	0.0062354
ACE_900066565_M0056	3243924	46.95	1	0	25532	0.00787071
ACE_900066565_M0057	4114008	46.25	4	0	66742	0.0162231
ACE_900066565_M0058	3178397	46.78	3	0	26796	0.00843066
ACE_900066565_M0059	3194152	46.9	4	0	32175	0.0100731
ACE_900066565_M0060	3630513	46.62	2	0	17567	0.00483871
ACE_900066565_M0061	3176178	47.1	3	0	22470	0.00707454
ACE_900066565_M0062	3764477	46.33	5	2	132699	0.0352503
ACE_900066565_M0063	3645902	47.43	3	2	99627	0.0273257
ACE_900066565_M0064	3304879	46.88	3	0	21560	0.00652369
ACE_900066565_M0065	3345868	46.76	1	0	12929	0.00386417
ACE_900066565_M0066	3878124	46.22	5	2	135659	0.0349806
ACE_900066565_M0067	3529699	46.76	2	0	40371	0.0114375
ACE_900066565_M0068	3415121	46.82	2	1	58831	0.0172266
ACE_900066565_M0069	3106505	47.17	2	0	15756	0.00507194
ACE_900066565_M0070	3419678	46.7	4	0	85489	0.0249991
ACE_900066565_M0071	3281998	46.85	1	0	20158	0.00614199
ACE_900066565_M0072	3625713	46.42	1	0	14227	0.00392392
ACE_900066565_M0073	3301594	47.12	4	1	77241	0.0233951
ACE_900066565_M0074	3255203	46.87	2	0	26855	0.00824987
ACE_900066565_M0075	3123450	46.91	0	0	0	0
ACE_900066565_M0076	3393733	46.47	2	0	15413	0.00454161
ACE_900066565_M0077	4093682	45.98	6	1	140510	0.0343236
ACE_900066565_M0078	3380550	46.68	1	0	15649	0.00462913
ACE_900066565_M0079	3128249	47.22	2	1	57678	0.0184378
ACE_900066565_M0080	3446095	46.73	3	0	24353	0.00706684
ACE_900066565_M0081	3144247	47.02	2	0	15211	0.00483772
ACE_900066565_M0082	3279923	46.83	1	0	21306	0.00649588
ACE_900066565_M0083	3314622	47.04	3	0	21335	0.00643663
ACE_900066565_M0084	3257078	46.93	1	1	22787	0.00699615
ACE_900066565_M0085	3200338	47.01	4	0	44742	0.0139804
ACE_900066565_M0086	2806339	47.21	2	0	15211	0.00542023
ACE_900066565_M0087	3241204	46.85	4	0	32175	0.00992687
ACE_900066565_M0088	3473695	46.73	2	0	38873	0.0111907
ACE_900066565_M0089	3194622	47.01	1	0	14423	0.00451478
ACE_900066565_M0090	3283040	46.87	1	0	8186	0.00249342
ACE_900066565_M0091	3076785	47.23	1	0	27732	0.0090133
ACE_900066565_M0092	3376865	46.68	1	0	8891	0.00263292
ACE_900066565_M0093	3406478	46.53	1	0	16529	0.00485223
ACE_900066565_M0094	3451890	46.72	3	0	64509	0.018688
ACE_900066565_M0095	3290932	46.82	1	0	14425	0.00438326
ACE_900066565_M0096	3363919	46.85	3	0	22387	0.00665504
ACE_900066565_M0097	3278127	46.8	4	0	32175	0.00981506
ACE_900066565_M0098	3404943	46.45	2	0	15211	0.00446733
ACE_900066565_M0099	3161997	47.06	3	0	24009	0.00759299
ACE_900066565_M0100	3086959	47.21	1	0	7305	0.00236641
ACE_900066565_M0101	3369475	46.67	4	0	28322	0.00840546
ACE_900066565_M0102	3225011	47.12	2	0	48975	0.015186
ACE_900066565_M0103	3240271	47.04	2	0	38798	0.0119737
ACE_900066565_M0104	3127540	47	1	0	13660	0.00436765
ACE_900066565_M0105	3361477	46.8	1	0	6847	0.0020369
ACE_900066565_M0106	3220721	47.07	2	0	44876	0.0139335
ACE_900066565_M0107	3116722	47.42	3	0	21070	0.00676031
ACE_900066565_M0108	3428013	46.6	2	0	22551	0.00657845
ACE_900066565_M0109	3196915	46.99	2	0	15211	0.00475802
ACE_900066565_M0110	3632549	46.32	2	0	22521	0.00619978
ACE_900066565_M0111	3347244	46.47	1	0	8264	0.0024689
ACE_900066565_M0112	3305333	47.06	1	0	15015	0.00454266
ACE_900066565_M0113	3267941	47.05	1	1	31969	0.00978261
ACE_900066565_M0114	3169897	47.18	2	0	15446	0.00487271
ACE_900066565_M0115	3176347	47.27	4	2	118499	0.0373067
ACE_900066565_M0116	3395464	46.76	1	0	32537	0.00958249
ACE_900066565_M0117	3380390	46.77	2	0	15212	0.00450007
ACE_900066565_M0118	3490548	46.69	1	0	14427	0.00413316
ACE_900066565_M0119	3314412	46.78	4	0	30862	0.00931146
ACE_900066565_M0120	3178626	47.26	1	0	48300	0.0151952
ACE_900066565_M0121	3492861	46.57	1	0	8891	0.00254548
ACE_900066565_M0122	3524278	46.58	4	0	61277	0.0173871
ACE_900066565_M0123	3430867	46.76	3	0	68602	0.0199955
ACE_900066565_M0124	3255560	47.06	2	1	67241	0.0206542
ACE_900066565_M0125	3603045	46.57	1	0	25805	0.007162
ACE_900066565_M0126	3328638	47.07	1	1	75831	0.0227814
ACE_900066565_M0127	3205041	47.05	3	0	35331	0.0110236
ACE_900066565_M0128	3344378	46.74	2	0	15412	0.00460833
ACE_900066565_M0129	3553692	46.72	1	0	11021	0.00310128
ACE_900066565_M0130	3256356	46.9	1	1	36490	0.0112058
ACE_900066565_M0131	3406770	46.64	2	0	54071	0.0158716
ACE_900066565_M0132	3334929	46.91	2	0	31479	0.00943918
ACE_900066565_M0133	3535098	46.72	3	0	50083	0.0141674
ACE_900066565_M0134	3437797	46.53	1	0	11155	0.00324481
ACE_900066565_M0135	3246448	46.88	1	0	10566	0.00325463
ACE_900066565_M0136	3579579	46.68	2	0	36579	0.0102188
ACE_900066565_M0137	3367989	46.98	2	0	50279	0.0149285
ACE_900066565_M0138	3489707	46.52	1	0	22192	0.00635927
ACE_900066565_M0139	3335995	46.92	2	0	23198	0.00695385
ACE_900066565_M0140	3131162	47.21	1	0	7305	0.002333
ACE_900066565_M0141	3396915	46.97	1	0	12032	0.00354204
ACE_900066565_M0142	3041515	47.31	4	0	34152	0.0112286
ACE_900066565_M0143	3067059	47.07	2	0	15413	0.00502534
ACE_900066565_M0144	3229544	47.04	3	0	26828	0.00830706
ACE_900066565_M0145	3276377	46.97	1	0	11855	0.00361833
ACE_900066565_M0146	3371718	46.87	7	0	142538	0.0422746
ACE_900066565_M0147	3302946	46.89	2	0	47644	0.0144247
ACE_900066565_M0148	3244454	46.77	1	0	7828	0.00241273
ACE_900066565_M0149	3869093	46.32	4	2	123482	0.031915
ACE_900066565_M0150	3342728	47.03	3	0	21335	0.00638251
ACE_900066565_M0151	3384666	46.81	1	0	28572	0.0084416
ACE_900066565_M0152	3568424	46.54	3	1	56131	0.0157299
ACE_900066565_M0153	3422975	46.95	2	0	15446	0.00451245
ACE_900066565_M0154	3391095	46.62	1	0	8232	0.00242753
ACE_900066565_M0155	3378470	46.58	1	0	11950	0.0035371
ACE_900066565_M0156	3505971	46.49	1	0	29774	0.00849237
ACE_900066565_M0157	3186926	47.07	1	0	12032	0.00377542
ACE_900066565_M0158	3568583	46.48	2	0	22521	0.00631091
ACE_900066565_M0159	3449091	46.59	2	0	19901	0.00576993
ACE_900066565_M0160	3243727	46.95	3	0	22289	0.00687142
ACE_900066565_M0161	3309784	46.9	2	0	40954	0.0123736
ACE_900066565_M0162	3117240	47.15	3	0	26482	0.00849534
ACE_900066565_M0163	3147463	47.1	1	0	8109	0.00257636
ACE_900066565_M0164	3260850	46.99	3	0	91701	0.0281218
ACE_900066565_M0165	3135646	47.04	3	0	23087	0.00736276
ACE_900066565_M0166	3302489	47.01	2	0	39810	0.0120545
ACE_900066565_M0167	3600709	46.79	2	0	28634	0.00795232
ACE_900066565_M0168	3150875	47.18	1	0	18675	0.00592693
ACE_900066565_M0169	3204454	46.96	1	0	20368	0.00635615
ACE_900066565_M0170	3287007	47.1	1	0	7009	0.00213233
ACE_900066565_M0171	3439611	46.59	6	0	79247	0.0230395
ACE_900066565_M0172	3424661	46.9	3	0	21493	0.00627595
ACE_900066565_M0173	3694651	46.19	2	0	22521	0.00609557
ACE_900066565_M0174	3199331	46.84	2	0	22694	0.00709336
ACE_900066565_M0175	4169640	46.17	4	0	77055	0.01848
ACE_900066565_M0176	3308785	47.03	1	0	27595	0.00833992
ACE_900066565_M0177	3381200	46.83	4	0	45213	0.0133719
ACE_900066565_M0178	3382054	46.89	1	0	17054	0.0050425
ACE_900066565_M0179	3405210	46.83	2	0	29574	0.00868493
ACE_900066565_M0180	3346472	46.87	1	0	12728	0.00380341
ACE_900066565_M0181	3238713	46.74	3	0	24126	0.00744926
ACE_900066565_M0182	3272700	46.81	2	0	37726	0.0115275
ACE_900066565_M0183	3343329	46.61	4	0	32175	0.00962364
ACE_900066565_M0184	3264191	46.97	1	0	16544	0.00506833
ACE_900066565_M0185	3409957	46.65	1	0	8891	0.00260736
ACE_900066565_M0186	2953287	47.25	0	0	0	0
ACE_900066565_M0187	3347202	46.99	1	0	11711	0.00349874
ACE_900066565_M0188	3192888	46.99	3	0	23375	0.00732096
ACE_900066565_M0189	3346803	46.91	1	0	11855	0.00354219
ACE_900066565_M0190	3702978	46.41	3	0	52386	0.014147
ACE_900066565_M0191	3335543	47.04	1	1	42717	0.0128066
ACE_900066565_M0192	3412892	46.62	3	0	22988	0.00673564
ACE_900066565_M0193	3147348	47.11	1	0	18527	0.00588654
ACE_900066565_M0194	3138020	47.13	1	0	7313	0.00233045
ACE_900066565_M0195	3636712	46.53	2	0	28114	0.00773061
ACE_900066565_M0196	4096737	45.99	5	0	82522	0.0201433
ACE_900066565_M0197	3600777	46.8	2	0	28634	0.00795217
ACE_900066565_M0198	3368625	46.6	1	0	10373	0.0030793
ACE_900066565_M0199	3555937	46.24	2	1	33811	0.00950832
ACE_900066565_M0200	3395312	46.93	2	0	15446	0.00454921
ACE_900066565_M0201	3450496	46.67	1	0	16932	0.00490712
ACE_900066565_M0202	3256965	46.93	1	1	22787	0.00699639
ACE_900066565_M0203	3271894	46.79	4	0	30842	0.00942634
ACE_900066565_M0204	3175486	47.19	1	0	26500	0.00834518
ACE_900066565_M0205	3292693	46.74	2	0	15412	0.00468067
ACE_900066565_M0206	3061695	47.18	1	1	22585	0.00737663
ACE_900066565_M0207	3197849	46.96	1	0	8109	0.00253577
ACE_900066565_M0208	3357758	46.97	3	1	71830	0.0213923
ACE_900066565_M0209	3179167	47	2	0	15212	0.0047849
ACE_900066565_M0210	3191573	46.88	1	0	9621	0.0030145
ACE_900066565_M0211	3219503	47.02	4	1	85042	0.0264146
ACE_900066565_M0212	3477387	46.85	6	2	131922	0.0379371
ACE_900066565_M0213	3059664	47.21	2	0	29525	0.00964975
ACE_900066565_M0214	3348378	46.73	3	0	37868	0.0113094
ACE_900066565_M0215	3477202	46.76	1	0	8186	0.00235419
ACE_900066565_M0216	3086481	47.21	2	0	15414	0.00499404
ACE_900066565_M0217	3264616	47.06	2	0	15413	0.00472123
ACE_900066565_M0218	3380409	47.05	3	0	53876	0.0159377
ACE_900066565_M0219	3400586	46.79	1	0	21642	0.0063642
ACE_900066565_M0220	3327812	46.81	3	0	61215	0.018395
ACE_900066565_M0221	3320360	46.58	1	0	11155	0.00335958
ACE_900066565_M0222	3395134	46.85	4	0	32522	0.009579
ACE_900066565_M0223	3208701	46.86	2	1	36662	0.0114258
ACE_900066565_M0224	3171742	47.05	2	0	15212	0.0047961
ACE_sp003447295_M0001	3091301	46.6	2	0	16355	0.00529065
ACE_sp003447295_M0002	2922242	46.85	1	1	67658	0.0231528
ACE_sp003447295_M0003	3112760	46.45	4	0	54007	0.0173502
ACE_sp003447295_M0004	2865890	46.82	1	0	8784	0.00306502
ACE_sp003447295_M0005	3451752	45.81	2	0	54795	0.0158745
ACE_sp003447295_M0006	3098929	46.46	5	0	98069	0.0316461
ACE_sp003447295_M0007	3192301	46.41	3	0	24645	0.00772014
ACE_sp003447295_M0008	2589563	47.08	1	0	13183	0.00509082
ACE_sp003447295_M0009	2904071	46.71	3	0	33037	0.0113761
ACE_sp003447295_M0010	2536553	47.32	1	0	3844	0.00151544
ACE_sp003447295_M0011	2760723	46.89	1	0	20768	0.00752267
ACE_sp003447295_M0012	2949857	46.63	2	0	16699	0.00566095
ACE_sp003447295_M0013	2987672	46.73	1	0	43191	0.0144564
ACE_sp003447295_M0014	3378404	46.27	3	0	24501	0.00725224
ACE_sp003447295_M0015	3333617	46.13	4	0	36276	0.0108819
ACE_sp003447295_M0016	3180519	46.37	2	2	90964	0.0286004
ACE_sp003447295_M0017	3114718	46.58	1	1	38996	0.0125199
ACE_sp003447295_M0018	2991453	46.67	3	0	23820	0.00796269
ACE_sp003447295_M0019	3090514	46.75	1	1	64378	0.0208308
ACE_sp003447295_M0020	3145064	46.62	2	0	16257	0.00516905
ACE_sp003447295_M0021	2786863	47.08	2	0	35801	0.0128463
ACE_sp003447295_M0022	3074791	46.91	1	0	8262	0.00268701
ACE_sp003447295_M0023	3017414	46.65	1	0	10512	0.00348378
ACE_sp003447295_M0024	2825736	46.93	3	0	24622	0.00871348
ACE_sp003447295_M0025	3151880	46.13	3	0	38894	0.0123399
ACE_sp003447295_M0026	2695060	47.19	1	0	8895	0.00330048
ACE_sp003447295_M0027	2529884	47.46	1	0	28364	0.0112116
ACE_sp003447295_M0028	2798076	46.58	1	0	8622	0.0030814
ACE_sp003447295_M0029	3196967	46.25	1	1	35815	0.0112028
ACE_sp003447295_M0030	2710497	47.38	0	0	0	0
ACE_sp003447295_M0031	2711683	47.16	1	0	19588	0.00722356
ACE_sp003447295_M0032	2837479	46.85	0	0	0	0
ACE_sp003447295_M0033	2927688	46.61	4	0	34972	0.0119453
ACE_sp003447295_M0034	3112196	46.55	2	0	31648	0.010169
ACE_sp003447295_M0035	2899434	47.12	2	0	29488	0.0101703
ACE_sp003447295_M0036	3293597	46.17	1	0	21636	0.00656911
ACE_sp003447295_M0037	2600480	47.14	1	0	17787	0.00683989
ACE_sp003447295_M0038	2998055	46.81	1	0	27091	0.00903619
ACE_sp003447295_M0039	2512843	47.21	2	0	16323	0.00649583
ACE_sp003447295_M0040	3233210	46.34	4	1	110455	0.0341626
ACE_sp003447295_M0041	3327104	46.09	4	1	80749	0.0242701
ACE_sp003447295_M0042	3134424	46.43	1	0	21197	0.00676265
ACE_sp003447295_M0043	2613415	46.93	2	0	16392	0.00627225
ACE_sp003447295_M0044	3218511	46.31	1	0	25756	0.00800246
ACE_sp003447295_M0045	3198396	46.68	3	0	24573	0.00768291
ACE_sp003447295_M0046	2932253	46.48	2	0	37935	0.0129372
ACE_sp003447295_M0047	2810231	47.08	1	0	25959	0.00923732
ACE_sp003447295_M0048	3129635	46.57	2	0	55201	0.0176382
ACE_sp003447295_M0049	3272992	46.25	3	0	54289	0.016587
ACE_sp003447295_M0050	2933465	46.8	2	0	37934	0.0129315
ACE_sp003447295_M0051	2929637	47.02	2	0	29488	0.0100654
ACE_sp003447295_M0052	2925702	47.02	2	0	16388	0.00560139
ACE_sp003447295_M0053	3231440	46.31	2	0	42079	0.0130217
ACE_sp003447295_M0054	2750765	46.89	1	0	23101	0.00839803
ACE_sp003447295_M0055	3285974	46.36	1	0	26503	0.00806549
ACE_sp003447295_M0056	2808953	46.94	1	0	23103	0.00822477
ACE_sp003447295_M0057	2718972	47.26	1	0	18157	0.00667789
ACE_sp003447295_M0058	3076798	46.68	1	0	7912	0.0025715
ACE_sp003447295_M0059	3199044	46.33	2	0	46353	0.0144896
ACE_sp003447295_M0060	3139674	46.57	2	0	20679	0.00658635
ACE_sp003447295_M0061	2987536	46.72	1	0	8947	0.00299478
ACE_sp003447295_M0062	3159263	46.11	1	0	12894	0.00408133
ACE_sp003447295_M0063	2643900	47.16	2	0	20249	0.00765876
ACE_sp003447295_M0064	2241686	47.59	1	0	7871	0.0035112
ACE_sp003447295_M0065	3159555	46.44	2	0	16624	0.0052615
ACE_sp003447295_M0066	2964209	46.73	1	0	32417	0.0109361
ACE_sp003447295_M0067	2783237	46.88	1	0	16652	0.00598296
ACE_sp003447295_M0068	3114118	46.29	4	0	37802	0.0121389
ACE_sp003447295_M0069	2893627	46.84	4	0	106357	0.0367556
ACE_sp003447295_M0070	2835159	47.37	1	1	50486	0.0178071
ACE_sp003447295_M0071	3039895	46.68	2	0	16504	0.00542913
ACE_sp003447295_M0072	2718443	47.28	1	0	7871	0.00289541
ACE_sp003447295_M0073	2945024	46.89	1	0	25487	0.00865426
ACE_sp003447295_M0074	2964019	46.88	1	0	25487	0.0085988
ACE_sp003447295_M0075	3212322	46.35	1	0	13183	0.00410388
ACE_sp003447295_M0076	2888912	46.66	0	0	0	0
ACE_sp003447295_M0077	3219868	46.35	3	0	51736	0.0160677
ACE_sp003447295_M0078	2854417	46.96	1	0	7912	0.00277184
ACE_sp003447295_M0079	2990579	46.62	2	0	32909	0.0110042
ACE_sp003447295_M0080	3083728	46.39	3	0	35026	0.0113583
ACE_sp003447295_M0081	3026105	46.45	2	0	38034	0.0125686
ACE_sp003447295_M0082	3080961	46.53	1	0	9391	0.00304807
ACE_sp003447295_M0083	3341442	46.18	3	0	42998	0.0128681
ACE_sp003447295_M0084	3192970	46.24	3	0	24165	0.00756819
ACE_sp003447295_M0085	3125852	46.34	2	0	39787	0.0127284
ACE_sp003447295_M0086	2973618	46.79	3	0	52087	0.0175164
ACE_sp003447295_M0087	2933039	46.82	1	0	19646	0.00669817
ACE_sp003447295_M0088	2876793	47.52	0	0	0	0
ACE_sp003447295_M0089	3020882	46.56	1	0	15791	0.00522728
ACE_sp003447295_M0090	2746080	47.04	2	0	16392	0.00596924
ACE_sp003447295_M0091	3246058	46.33	2	0	24018	0.00739913
ACE_sp003447295_M0092	2700696	47.5	1	0	15426	0.00571186
ACE_sp003447295_M0093	2994755	46.63	1	0	9152	0.00305601
ACE_sp003447295_M0094	3265154	46.03	1	0	8066	0.00247033
ACE_sp003447295_M0095	3220124	46.35	3	0	73117	0.0227063
ACE_sp003447295_M0096	2596853	47.28	2	0	16519	0.00636116
ACE_sp003447295_M0097	3133911	46.39	3	0	77106	0.0246038
ACE_sp003447295_M0098	2744943	47.17	3	0	70659	0.0257415
ACE_sp003447295_M0099	3274169	46.13	2	1	52142	0.0159253
ACE_sp003447295_M0100	2932271	46.57	5	0	44903	0.0153134
ACE_sp003447295_M0101	2850546	47.32	0	0	0	0
ACE_sp003447295_M0102	2826782	46.73	2	0	30911	0.010935
ACE_sp003447295_M0103	2972141	46.56	1	0	48864	0.0164407
ACE_sp003447295_M0104	3029689	46.6	1	0	12167	0.00401592
ACE_sp003447295_M0105	2735206	47.05	1	0	7912	0.00289265
ACE_sp003447295_M0106	2816571	47.46	2	0	15784	0.00560398
ACE_sp003447295_M0107	2765377	46.62	4	0	54592	0.0197413
ACI_FER_M0001	2058329	57.07	1	1	46290	0.0224891
ACI_FER_M0002	2195470	56.7	3	1	59372	0.027043
ACI_FER_M0003	2113218	56.88	3	1	47287	0.0223768
ACI_FER_M0004	2055836	57.04	2	0	43820	0.0213149
ACI_FER_M0005	2008789	57.27	2	1	40392	0.0201076
ACI_FER_M0006	2039626	56.94	1	0	21239	0.0104132
ACI_FER_M0007	2092411	56.89	2	1	47035	0.0224789
ACI_FER_M0008	2094295	56.92	1	0	25339	0.0120991
ACI_FER_M0009	1954440	57.01	2	0	25178	0.0128825
ACI_FER_M0010	2037034	57	2	1	47035	0.0230899
ACI_FER_M0011	2176741	56.55	2	1	47035	0.021608
ACI_FER_M0012	1918145	57.4	0	0	0	0
ACI_FER_M0013	2139073	56.73	2	1	47035	0.0219885
ACI_FER_M0014	2111910	56.94	1	0	25339	0.0119981
ACI_FER_M0015	2084607	56.91	3	2	100109	0.048023
ACI_FER_M0016	2090565	56.85	2	1	47421	0.0226833
ACI_FER_M0017	2074547	56.75	1	0	23020	0.0110964
ACI_FER_M0018	1973037	57.17	1	0	6554	0.00332178
ACI_FER_M0019	2080645	56.9	2	1	47035	0.022606
ACI_FER_M0020	2045820	57.02	1	1	45770	0.0223724
ACI_FER_M0021	2066147	56.94	2	1	47035	0.0227646
ACI_FER_M0022	1903657	57.4	0	0	0	0
ACI_FER_M0023	2028767	56.98	2	1	47035	0.023184
ACI_FER_M0024	2054777	57.01	2	1	50049	0.0243574
ACI_FER_M0025	1935805	57.12	1	0	11642	0.00601404
ACI_FER_M0026	1966345	57.21	1	0	23765	0.0120859
ACI_FER_M0027	2049784	56.97	0	0	0	0
ACI_FER_M0028	2042344	57.08	2	1	45924	0.0224859
ACI_FER_M0029	2072800	56.99	2	1	47035	0.0226915
ACI_FER_M0030	2037676	57.11	2	1	45924	0.0225374
ACI_FER_M0031	2076086	56.97	2	1	47035	0.0226556
ACI_FER_M0032	2055740	56.99	2	1	38543	0.018749
ACI_FER_M0033	2134210	57.06	2	0	17204	0.00806106
ACI_FER_M0034	2155449	56.8	3	0	57383	0.0266223
ACI_FER_M0035	2021656	57.09	2	0	19570	0.00968018
ACI_FER_M0036	2018509	57.06	1	0	21599	0.0107005
ACI_INT_M0001	2287856	48.98	3	1	46331	0.0202508
ACI_INT_M0002	2214659	50.23	3	1	89810	0.0405525
ACI_INT_M0003	2076627	50.3	2	1	65891	0.0317298
ACI_INT_M0004	2006938	50.26	1	1	42602	0.0212274
ACI_INT_M0005	2213464	50.12	4	2	128577	0.0580886
ACI_INT_M0006	2153680	50.21	1	1	44121	0.0204863
ACI_INT_M0007	2030235	50.15	3	0	29690	0.0146239
ACI_INT_M0008	2090616	50.12	1	0	3958	0.00189322
ACI_INT_M0009	2032833	50.16	1	1	29395	0.0144601
ACI_INT_M0010	2000160	50.25	3	1	88956	0.0444744
ACI_INT_M0011	2113356	50.13	1	1	32432	0.0153462
ACI_INT_M0012	2067587	50.25	2	0	53279	0.0257687
ACI_INT_M0013	2022267	50.3	0	0	0	0
ACI_INT_M0014	2084971	50.25	1	1	51219	0.0245658
ACI_INT_M0015	2046011	50.06	1	1	58678	0.0286792
ACI_INT_M0016	2154328	50.27	3	1	75601	0.0350926
ACI_INT_M0017	2070430	50.33	1	0	16314	0.00787952
ACI_INT_M0018	2145914	50.22	1	1	44121	0.0205605
ACI_INT_M0019	2123711	50.29	2	1	89008	0.0419115
ACI_INT_M0020	1976269	50.22	0	0	0	0
ACI_INT_M0021	2093570	50.18	2	0	13740	0.00656295
ACI_INT_M0022	2101788	49.95	1	0	7442	0.00354079
ACI_INT_M0023	2025899	50.25	0	0	0	0
ACI_INT_M0024	2096831	50.09	1	0	6981	0.00332931
ACI_INT_M0025	2038521	50.04	1	0	15206	0.00745933
ACI_INT_M0026	2087577	50.15	1	0	10172	0.00487263
ACI_INT_M0027	2110684	50.12	1	1	35198	0.0166761
ACI_INT_M0028	2172220	50.13	2	2	84095	0.0387139
ACI_INT_M0029	2042546	50.23	1	1	36146	0.0176965
ACI_INT_M0030	2030669	50.21	1	0	6981	0.00343778
ACI_INT_M0031	2026713	50.36	0	0	0	0
ACI_INT_M0032	1975300	50.23	1	0	3973	0.00201134
ACI_INT_M0033	2063215	50.18	1	1	21301	0.0103242
ACI_INT_M0034	2070692	50.26	1	0	6982	0.00337182
ACI_INT_M0035	2000753	50.2	1	1	31600	0.0157941
ACI_INT_M0036	2105702	50.31	3	1	78635	0.0373438
ACI_INT_M0037	2055364	50.19	3	0	44059	0.0214361
ACI_INT_M0038	2044396	50.3	0	0	0	0
ACI_INT_M0039	2134624	50.47	2	0	79950	0.0374539
ACI_INT_M0040	2086993	50.07	3	0	19719	0.00944852
ACI_INT_M0041	2150563	50.23	5	3	142883	0.0664398
ACI_INT_M0042	2115740	50.25	3	2	92820	0.0438712
ACI_INT_M0043	2129635	50.47	2	0	79950	0.0375416
ACI_INT_M0044	2075513	50.24	1	0	38520	0.0185593
ACI_INT_M0045	2121460	50.02	1	0	7442	0.00350796
ACI_INT_M0046	2077375	50.19	0	0	0	0
ACI_INT_M0047	2134074	50.35	3	1	75215	0.0352448
ACI_INT_M0048	1979569	50.17	1	0	4024	0.00203277
ACI_INT_M0049	2172550	50.27	2	2	81325	0.037433
ACI_INT_M0050	1997742	50.25	1	0	15518	0.00776777
ACI_INT_M0051	2094018	50.15	1	0	7251	0.00346272
ACI_INT_M0052	1974244	50.23	0	0	0	0
ACI_INT_M0053	2160203	49.96	1	0	7442	0.00344505
ACI_INT_M0054	2032447	50.35	0	0	0	0
ACI_INT_M0055	2223473	50.21	5	2	152886	0.06876
ACI_INT_M0056	2050837	50.31	1	0	37208	0.0181428
ACI_INT_M0057	2084036	50.24	1	0	33767	0.0162027
ACI_INT_M0058	2071382	50.32	1	0	26098	0.0125993
ACI_INT_M0059	2100113	50.13	2	2	80490	0.0383265
ACI_INT_M0060	2093783	50.23	1	1	38153	0.018222
ACI_INT_M0061	2208361	50.25	4	1	105484	0.0477657
ACI_INT_M0062	2024753	50.25	1	0	3973	0.00196221
ACI_INT_M0063	2120217	50.28	1	1	60479	0.0285249
ACI_INT_M0064	2071355	50.18	1	1	48964	0.0236386
ACI_INT_M0065	2009706	50.35	0	0	0	0
ACI_INT_M0066	2129884	50.16	2	1	70628	0.0331605
ACI_INT_M0067	2191400	50.28	6	4	180608	0.0824167
ACI_INT_M0068	2245155	49.56	2	0	19454	0.00866488
ACI_INT_M0069	2026580	50.32	1	1	40812	0.0201384
ACI_INT_M0070	2152611	49.97	1	0	7442	0.0034572
ACI_INT_M0071	2118888	50.35	2	1	70408	0.0332288
ACI_INT_M0072	2105462	50.32	2	1	68706	0.0326323
ACI_INT_M0073	2025262	50.3	1	1	30058	0.0148415
ACI_INT_M0074	2007929	50.19	2	0	23009	0.0114591
ACI_INT_M0075	2009087	50.16	1	0	37884	0.0188563
ACI_INT_M0076	2185317	50.29	4	2	93698	0.0428762
ACI_INT_M0077	2069344	49.99	2	0	32050	0.015488
ACI_INT_M0078	2037205	50.33	3	2	90184	0.0442685
ACI_INT_M0079	2116258	49.95	1	0	6981	0.00329875
ACI_INT_M0080	2039150	50.2	0	0	0	0
ACI_INT_M0081	2194713	50.27	2	2	86900	0.0395952
ACI_INT_M0082	2090588	50.34	2	1	94920	0.0454035
ACI_INT_M0083	1974624	50.21	1	0	5528	0.00279952
ACI_INT_M0084	2079996	50.14	1	0	31603	0.0151938
ACI_INT_M0085	2129426	50.06	1	0	31454	0.0147711
ACI_INT_M0086	2060629	50.26	1	0	21748	0.0105541
ACI_INT_M0087	2254620	50.19	7	3	162624	0.0721292
ACI_INT_M0088	2044349	50.19	0	0	0	0
ACI_INT_M0089	2171162	50.04	1	0	39940	0.0183957
ACI_INT_M0090	2025162	50.19	1	0	16486	0.00814058
ACI_INT_M0091	2020541	50.17	1	1	29395	0.0145481
ACI_INT_M0092	2086629	50.29	1	0	8246	0.00395183
ACI_INT_M0093	2024642	50.21	1	0	39694	0.0196054
ACI_INT_M0094	2070617	50.19	2	0	42933	0.0207344
ACI_INT_M0095	2074747	50.29	1	0	30096	0.0145059
ACI_INT_M0096	1971357	50.23	1	0	5528	0.00280416
ACI_INT_M0097	2185664	50.23	1	1	44121	0.0201865
ACI_INT_M0098	2201311	50.18	4	1	100537	0.0456714
ACI_INT_M0099	2096300	50.18	1	0	34530	0.0164719
ACI_INT_M0100	2153024	49.99	1	0	31603	0.0146784
ACI_INT_M0101	2149137	49.96	1	0	7442	0.00346279
ACI_INT_M0102	2110091	50.31	1	1	44121	0.0209095
ACI_INT_M0103	2145437	50.14	2	0	50512	0.0235439
ACI_INT_M0104	2119430	50.33	3	0	87105	0.0410983
ACI_INT_M0105	2032145	50.35	0	0	0	0
ACI_INT_M0106	2073234	50.17	4	2	86845	0.0418887
ACI_INT_M0107	2226601	50.24	4	1	92126	0.0413752
ACI_INT_M0108	2022707	50.4	0	0	0	0
ACI_INT_M0109	2074886	50.23	1	1	42051	0.0202667
ACI_INT_M0110	1993545	50.37	1	0	6982	0.0035023
ACI_INT_M0111	2246736	50.17	4	2	160989	0.0716546
ACI_INT_M0112	2078066	50.24	2	0	14157	0.00681258
ACI_INT_M0113	2111677	50.11	1	0	31603	0.0149658
ACI_INT_M0114	1999936	50.33	1	0	6983	0.00349161
ACI_INT_M0115	2040677	50.05	0	0	0	0
ACI_INT_M0116	2114805	50.1	0	0	0	0
ACI_INT_M0117	2046045	50.15	2	0	39643	0.0193754
ACI_INT_M0118	2099914	50.33	1	1	44121	0.0210109
ACI_INT_M0119	1960972	50.34	0	0	0	0
ACI_INT_M0120	2152980	50.21	1	0	21047	0.00977575
ACI_INT_M0121	2144144	50.25	2	2	45290	0.0211226
ACI_INT_M0122	2096873	50.28	3	1	101974	0.0486315
ACI_INT_M0123	2040663	50.06	0	0	0	0
ACI_INT_M0124	2257530	49.96	2	2	81726	0.0362015
ACI_INT_M0125	2054542	50.25	0	0	0	0
ACI_INT_M0126	2115670	50.22	1	1	33615	0.0158886
ACI_INT_M0127	2134088	50.27	2	1	56939	0.0266807
ACI_INT_M0128	1994992	50.25	1	1	42602	0.0213545
ACI_INT_M0129	2118760	50.29	2	1	53135	0.0250783
ACI_INT_M0130	2079498	50.15	1	0	4381	0.00210676
ACI_INT_M0131	2061272	50.12	1	0	6982	0.00338723
ACI_INT_M0132	2033107	50.18	3	0	29744	0.0146298
ACI_INT_M0133	2080327	50.34	2	1	57829	0.027798
ACI_INT_M0134	2046766	50.34	2	0	79943	0.0390582
ACI_INT_M0135	1970890	50.23	0	0	0	0
ACI_INT_M0136	2018781	50.17	0	0	0	0
ACI_INT_M0137	1933204	50.3	0	0	0	0
ACI_INT_M0138	2061800	50.14	1	0	6982	0.00338636
ACI_INT_M0139	2232696	50.22	3	3	137205	0.0614526
ACI_INT_M0140	2145519	50.16	3	2	102347	0.0477027
ACI_INT_M0141	2169196	49.91	1	0	13306	0.00613407
ACI_INT_M0142	2146259	49.91	1	1	32432	0.0151109
ACI_INT_M0143	2058508	50.28	2	2	110082	0.0534766
ACI_INT_M0144	2135468	49.96	1	1	32012	0.0149906
ACI_INT_M0145	2028872	50.36	0	0	0	0
ACI_INT_M0146	2086845	50.17	1	1	50161	0.0240368
ACI_INT_M0147	2139448	50.04	3	1	69644	0.0325523
ACI_INT_M0148	2026723	50.26	1	0	6982	0.00344497
ACI_INT_M0149	2022848	50.27	1	0	22152	0.0109509
ACI_INT_M0150	2028667	50.39	1	0	40011	0.0197228
ACI_INT_M0151	2171601	50.06	2	1	35135	0.0161793
ACI_INT_M0152	2016159	50.2	1	0	6006	0.00297893
ACI_INT_M0153	2039985	50.35	0	0	0	0
ACI_INT_M0154	2253632	50.14	3	1	77448	0.0343659
ACI_INT_M0155	2062843	50.13	1	0	33364	0.0161738
ACI_INT_M0156	2022144	50.27	0	0	0	0
ACI_INT_M0157	2030230	50.35	0	0	0	0
ACI_INT_M0158	1989104	50.24	1	0	3958	0.00198984
ACI_INT_M0159	1965689	50.27	1	0	3958	0.00201354
ACI_INT_N0001	2209035	49.91	2	1	51680	0.0233948
ACI_INT_N0002	2068766	49.5	0	0	0	0
ACI_INT_N0003	2214659	50.23	3	1	89810	0.0405525
ACI_INT_N0004	2193846	50.2	3	1	84695	0.0386057
ACI_INT_N0005	2180737	50.1	3	1	57656	0.0264388
ACI_INT_N0006	2318210	50.03	5	1	107438	0.0463452
ACI_INT_N0007	2321627	49.84	4	3	128045	0.0551531
ACI_INT_N0008	2271684	49.95	3	1	71230	0.0313556
ACI_INT_N0009	2220399	50.05	2	1	48846	0.0219987
ACI_INT_N0010	2243498	50.03	3	1	71230	0.0317495
ACI_INT_N0011	2175507	50.03	3	0	23762	0.0109225
ACI_INT_N0012	2125120	50.26	1	0	41268	0.0194191
ACI_INT_N0013	2232164	50.02	2	0	45145	0.0202248
ACI_INT_N0014	2235109	50.19	3	0	45405	0.0203144
ACI_INT_N0015	2228134	50.14	2	1	55324	0.0248297
ACI_INT_N0016	2156066	50.16	1	0	17501	0.0081171
ACI_INT_N0017	2669120	50.18	4	0	42892	0.0160697
ACI_INT_N0018	2280606	50.41	3	0	66690	0.0292422
ACI_INT_N0019	2308533	50.31	3	2	92625	0.0401229
ACIN_BAU_M0001	3953404	38.86	3	1	97476	0.0246562
ACIN_BAU_M0002	3909084	38.93	4	1	93555	0.0239327
ACIN_BAU_M0003	4008783	39.04	5	0	116097	0.0289607
ACIN_BAU_M0004	4132108	39.14	5	2	174595	0.0422533
ACIN_BAU_M0005	3712523	39.02	5	4	193194	0.0520385
ACIN_BAU_M0006	3954963	39.08	5	2	128454	0.0324792
ACIN_BAU_M0007	3863833	38.97	2	1	70302	0.0181949
ACIN_BAU_M0008	3949700	39.03	2	1	68191	0.0172649
ACIN_BAU_M0009	4214122	38.99	6	1	119695	0.0284033
ACIN_BAU_M0010	4025279	38.87	5	1	70393	0.0174877
ACIN_BAU_M0011	4025654	39.08	8	3	255275	0.0634121
ACIN_BAU_M0012	3924482	39.03	1	0	53648	0.0136701
ACIN_BAU_M0013	4179947	38.85	3	1	51869	0.012409
ACIN_BAU_M0014	4212407	38.84	6	0	94155	0.0223518
ACIN_BAU_M0015	3921969	39.07	3	1	131424	0.0335097
ACIN_BAU_M0016	3967558	39.04	2	0	44513	0.0112192
ACIN_BAU_M0017	4211435	39.14	12	2	262358	0.0622966
ACIN_BAU_M0018	4144436	39.13	8	3	241475	0.0582649
ACIN_BAU_M0019	3970899	39.04	7	2	170968	0.0430552
ACIN_BAU_M0020	4115160	38.77	4	1	80596	0.0195851
ACIN_BAU_M0021	4146380	39.04	6	2	173885	0.0419366
ACIN_BAU_M0022	4072144	38.89	5	2	197189	0.0484239
ACIN_BAU_M0023	4010844	39.32	9	0	171791	0.0428316
ACIN_BAU_M0024	4382603	39	6	1	106422	0.0242828
ACIN_BAU_M0025	3970062	39.27	6	1	194718	0.0490466
ACIN_BAU_M0026	4111057	39.03	9	6	278418	0.0677242
ACIN_BAU_M0027	3921459	38.86	4	0	54556	0.0139122
ACIN_BAU_M0028	4125509	38.99	3	0	48813	0.011832
ACIN_BAU_M0029	4127649	39.09	7	1	113558	0.0275115
ACIN_BAU_M0030	4094976	38.99	4	2	158548	0.0387177
ACIN_BAU_M0031	3962667	39.27	7	2	209990	0.0529921
ACIN_BAU_M0032	3995531	39.04	7	0	101996	0.0255275
ACIN_BAU_M0033	4010389	39	6	1	139088	0.0346819
ACIN_BAU_M0034	4181977	39	6	2	158009	0.0377833
ACIN_BAU_M0035	3908337	39	3	0	37220	0.00952323
ACIN_BAU_M0036	4030913	39.06	5	0	109311	0.0271182
ACIN_BAU_M0037	4006932	39.04	6	1	183474	0.0457891
ACIN_BAU_M0038	3776099	39.19	1	0	28074	0.00743466
ACIN_BAU_M0039	3973357	39.03	5	1	178444	0.0449101
ACIN_BAU_M0040	3936001	38.98	4	2	175377	0.0445572
ACIN_BAU_M0041	3985593	38.93	5	2	138474	0.0347436
ACIN_BAU_M0042	3891106	39.1	5	1	77219	0.019845
ACIN_BAU_M0043	3965048	39.16	4	0	64205	0.0161927
ACIN_BAU_M0044	4039906	38.95	7	2	143117	0.0354258
ACIN_BAU_M0045	3926991	39.13	6	0	92990	0.0236797
ACIN_BAU_M0046	4102572	39.19	11	2	229913	0.0560412
ACIN_BAU_M0047	3979928	39.05	4	0	55192	0.0138676
ACIN_BAU_M0048	4183507	39.72	5	1	113191	0.0270565
ACIN_BAU_M0049	3863454	39.11	4	1	148802	0.0385153
ACIN_BAU_M0050	3991751	39.05	6	1	144732	0.0362578
ACIN_BAU_M0051	4041886	39.23	6	1	91071	0.0225318
ACIN_BAU_M0052	4025355	38.82	6	1	133502	0.0331653
ACIN_BAU_M0053	3894524	38.98	4	0	48184	0.0123722
ACIN_BAU_M0054	3950797	39	2	1	85087	0.0215367
ACIN_BAU_M0055	4156843	39.17	6	2	229414	0.0551895
ACIN_BAU_M0056	4026092	39.2	5	2	197041	0.048941
ACIN_BAU_M0057	4102931	39.06	9	3	240667	0.0586573
ACIN_BAU_M0058	4004481	38.99	5	1	90359	0.0225645
ACIN_BAU_M0059	4026500	39.17	9	2	244430	0.0607053
ACIN_BAU_M0060	3974691	38.76	2	1	51027	0.012838
ACIN_BAU_M0061	3700686	38.98	1	0	43000	0.0116195
ACIN_BAU_M0062	3989571	39.02	5	1	188017	0.0471271
ACIN_BAU_M0063	3861170	39.02	6	0	104662	0.0271063
ACIN_BAU_M0064	3583828	39.28	6	1	148481	0.0414308
ACIN_BAU_M0065	4069748	39.03	12	2	204987	0.0503685
ACIN_BAU_M0066	3818086	39	6	0	105675	0.0276775
ACIN_BAU_M0067	4072690	38.95	6	1	80838	0.0198488
ACIN_BAU_M0068	4071205	39.19	8	3	192119	0.0471897
ACIN_BAU_M0069	3986826	39.31	6	2	142449	0.0357299
ACIN_BAU_M0070	3893784	39.04	4	0	60944	0.0156516
ACIN_BAU_M0071	3842214	39.03	3	2	115727	0.0301199
ACIN_BAU_M0072	3900987	39.2	5	0	72329	0.0185412
ACIN_BAU_M0073	4029503	39.08	8	1	114662	0.0284556
ACIN_BAU_M0074	3936373	39.05	4	1	73820	0.0187533
ACIN_BAU_M0075	4126359	39.13	7	2	195639	0.047412
ACIN_BAU_M0076	4177035	39.2	11	3	218869	0.0523982
ACIN_BAU_M0077	4134349	38.88	3	1	116200	0.028106
ACIN_BAU_M0078	3631742	39.16	3	1	68312	0.0188097
ACIN_BAU_M0079	4101921	38.85	4	1	159716	0.0389369
ACIN_BAU_M0080	3928666	39.05	2	1	81546	0.0207567
ACIN_BAU_M0081	4015430	39.16	8	2	249972	0.0622529
ACIN_BAU_M0082	3882318	38.95	2	0	38979	0.0100401
ACIN_BAU_M0083	3885837	39.11	5	0	78795	0.0202775
ACIN_BAU_M0084	3883759	38.97	3	1	97476	0.0250984
ACIN_BAU_M0085	4136570	38.99	5	1	83344	0.0201481
ACIN_BAU_M0086	4118702	38.96	7	0	120232	0.0291917
ACIN_BAU_M0087	4000479	38.96	1	0	26401	0.00659946
ACIN_BAU_M0088	4100075	38.92	8	2	227522	0.0554922
ACIN_BAU_M0089	3822103	39.08	5	0	80804	0.0211412
ACIN_BAU_M0090	4192608	39.07	9	3	263423	0.0628303
ACIN_BAU_M0091	4050020	38.91	5	1	140742	0.0347509
ACIN_BAU_M0092	4151063	38.96	12	0	216731	0.052211
ACIN_BAU_M0093	3998100	39.28	8	1	193206	0.0483245
ACIN_BAU_M0094	4026301	38.9	6	1	98908	0.0245655
ACIN_BAU_M0095	3892203	38.94	4	1	83700	0.0215045
ACIN_BAU_M0096	3795527	38.97	3	1	66110	0.0174179
ACIN_BAU_M0097	3975156	39.05	5	0	50311	0.0126564
ACIN_BAU_M0098	3859137	39.08	4	1	81759	0.0211858
ACIN_BAU_M0099	4100157	39.12	5	2	181079	0.0441639
ACIN_BAU_M0100	3981491	39.05	4	2	101946	0.025605
ACIN_BAU_M0101	4152310	39.19	6	2	223447	0.0538127
ACIN_BAU_M0102	4056891	39.14	6	3	202578	0.0499343
ACIN_BAU_M0103	4322893	39.33	9	2	191280	0.0442481
ACIN_BAU_M0104	4166925	39.26	9	2	227270	0.0545414
ACIN_BAU_M0105	3883610	39.06	2	1	70727	0.0182117
ACIN_BAU_M0106	3872123	38.99	2	1	69976	0.0180717
ACIN_BAU_M0107	3929326	39	5	0	78925	0.0200861
ACIN_BAU_M0108	4127682	39.04	9	2	287052	0.0695431
ACIN_BAU_M0109	3916511	39.09	6	2	147546	0.0376728
ACIN_BAU_M0110	3985365	38.98	4	0	85106	0.0213546
ACIN_BAU_M0111	4099172	39.04	5	1	160009	0.0390345
ACIN_BAU_M0112	4148420	39.03	7	1	131907	0.0317969
ACIN_BAU_M0113	4009660	39.07	4	2	184040	0.0458992
ACIN_BAU_M0114	3974365	39.06	5	1	81980	0.0206272
ACT_URO_M0001	2460697	68.91	1	0	14192	0.00576747
ACT_URO_M0002	2241119	68.75	0	0	0	0
ACT_URO_M0003	2406298	69.19	1	0	21232	0.00882351
ACT_URO_M0004	2505636	69.09	3	0	49545	0.0197734
ACT_URO_M0005	2530110	69.02	3	0	58200	0.023003
ACT_URO_M0006	2481779	69.1	3	0	49811	0.0200707
ACT_URO_M0007	2534676	69	3	0	58200	0.0229615
ACT_URO_M0008	2275990	68.6	2	0	15353	0.00674564
ACT_URO_M0009	2316907	69.17	0	0	0	0
ACT_URO_M0010	2104638	69.15	0	0	0	0
ACT_URO_M0011	2281854	69.06	1	0	9774	0.00428336
ACT_URO_M0012	2502696	68.99	7	0	65134	0.0260255
ACT_URO_M0013	2440222	69.09	2	0	17887	0.00733007
ACT_URO_M0014	2392551	69.09	1	0	9774	0.00408518
ACT_URO_M0015	2323224	69.15	1	0	20968	0.00902539
ACT_URO_N0001	2580205	68.94	2	0	59104	0.0229067
ACT_URO_N0002	2661812	68.33	2	0	27351	0.0102753
ACT_URO_N0003	2617421	68.8	2	0	64049	0.0244703
ADL_CEL_M0001	2680191	63.14	4	0	38208	0.0142557
ADL_CEL_M0002	2655325	63.47	3	0	28792	0.0108431
ADL_CEL_M0003	2547605	63.37	0	0	0	0
ADL_CEL_M0004	2475285	64.09	1	0	14382	0.00581024
ADL_CEL_M0005	2376415	64.3	1	0	17369	0.00730891
ADL_CEL_M0006	2581661	63.37	4	0	38683	0.0149838
ADL_CEL_M0007	2621133	63.45	4	0	36022	0.0137429
ADL_CEL_M0008	2652437	63.25	1	0	10682	0.00402724
ADL_CEL_M0009	2585849	63.27	1	0	14495	0.00560551
ADL_CEL_M0010	2393517	63.58	0	0	0	0
ADL_CEL_M0011	2444720	63.72	2	0	16043	0.00656231
ADL_CEL_M0012	2563605	63.75	2	0	58978	0.0230059
ADL_CEL_M0013	2446085	63.63	3	0	24863	0.0101644
ADL_CEL_M0014	2521866	63.63	1	0	11021	0.00437018
ADL_CEL_M0015	2572991	63.54	0	0	0	0
ADL_CEL_M0016	2464027	63.55	1	0	6200	0.00251621
ADL_CEL_M0017	2596906	63.45	4	0	39502	0.0152112
ADL_CEL_M0018	2469967	63.6	3	0	28461	0.0115228
ADL_CEL_M0019	2551423	63.57	2	0	14926	0.00585007
ADL_CEL_M0020	2670125	63.42	3	0	27771	0.0104006
ADL_CEL_M0021	2602144	63.75	1	0	14338	0.00551007
ADL_CEL_M0022	2287457	63.58	0	0	0	0
ADL_CEL_M0023	2349183	63.83	3	0	27836	0.0118492
ADL_CEL_M0024	2325373	63.96	1	0	9368	0.0040286
ADL_CEL_M0025	2260090	63.56	0	0	0	0
ADL_CEL_M0026	2506561	63.45	2	0	21243	0.00847496
ADL_CEL_M0027	2459328	63.73	1	0	19670	0.00799812
ADL_CEL_M0028	2625288	63.26	1	0	6733	0.00256467
ADL_CEL_M0029	2444784	63.76	1	0	6438	0.00263336
ADL_CEL_M0030	2713723	63.19	3	0	29307	0.0107996
ADL_CEL_M0031	2425902	63.81	1	0	15913	0.00655962
ADL_CEL_M0032	2379404	63.8	2	0	14926	0.006273
ADL_CEL_M0033	2489907	63.63	1	1	36487	0.014654
ADL_CEL_M0034	2458825	63.83	2	0	20848	0.00847885
ADL_CEL_M0035	2460618	64.37	1	1	31968	0.0129919
ADL_CEL_M0036	2533238	63.62	4	0	33500	0.0132242
ADL_CEL_M0037	2571630	63.37	1	0	29621	0.0115184
ADL_CEL_M0038	2523694	63.61	2	0	20845	0.00825972
ADL_CEL_M0039	2862526	63.46	5	0	47151	0.0164718
ADL_CEL_M0040	2633857	63.57	1	0	22141	0.0084063
ADL_CEL_M0041	2663037	62.86	0	0	0	0
ADL_CEL_M0042	2582730	63.38	4	0	32720	0.0126688
ADL_CEL_M0043	2367007	63.61	3	0	29833	0.0126037
ADL_CEL_M0044	2764061	63.48	2	1	51765	0.0187279
ADL_CEL_M0045	2608361	63.66	4	0	36771	0.0140974
ADL_CEL_M0046	2568685	63.28	1	0	28284	0.0110111
ADL_CEL_M0047	2436780	63.84	4	0	34131	0.0140066
ADL_CEL_M0048	2408413	63.68	1	0	9367	0.00388928
ADL_CEL_M0049	2588456	63.4	1	0	14387	0.00555814
ADL_CEL_M0050	2534334	63.67	1	0	15154	0.00597948
ADL_CEL_M0051	2411565	63.7	3	0	28846	0.0119615
ADL_CEL_M0052	2525978	63.56	2	0	16731	0.00662357
ADL_CEL_M0053	2383819	63.79	4	0	31558	0.0132384
ADL_CEL_M0054	2407557	63.7	1	0	9104	0.00378143
ADL_CEL_M0055	2675999	63.76	1	1	37857	0.0141469
ADL_CEL_M0056	2885462	62.99	2	0	65016	0.0225323
ADL_CEL_M0057	2822848	63.11	1	0	25324	0.00897108
ADL_CEL_M0058	2372224	63.53	2	0	20844	0.00878669
ADL_CEL_M0059	2463686	63.46	2	0	14420	0.00585302
ADL_CEL_M0060	2583424	63.3	2	0	14925	0.00577722
ADL_CEL_M0061	2472804	63.81	1	0	11341	0.00458629
ADL_CEL_M0062	2635659	63.4	1	0	21525	0.00816684
ADL_CEL_M0063	2546303	63.94	3	0	27768	0.0109052
ADL_CEL_M0064	2354449	63.84	1	0	6438	0.0027344
ADL_CEL_M0065	2496788	63.75	3	0	29833	0.0119486
ADL_CEL_M0066	2530411	63.4	3	0	24082	0.00951703
ADL_CEL_M0067	2437208	63.29	1	0	6914	0.00283685
ADL_CEL_M0068	2608431	63.42	3	0	26044	0.00998455
ADL_CEL_M0069	2497156	63.13	1	0	13784	0.00551988
ADL_CEL_M0070	2677629	63.45	2	0	17616	0.00657895
ADL_CEL_M0071	2501675	63.84	1	0	22105	0.00883608
ADL_CEL_M0072	2507859	63.71	1	0	27095	0.010804
ADL_EQU_M0001	2680191	63.14	4	0	38208	0.0142557
ADL_EQU_M0002	2655325	63.47	3	0	28792	0.0108431
ADL_EQU_M0003	2581661	63.37	4	0	38683	0.0149838
ADL_EQU_M0004	2621133	63.45	4	0	36022	0.0137429
ADL_EQU_M0005	2652437	63.25	1	0	10682	0.00402724
ADL_EQU_M0006	2563605	63.75	2	0	58978	0.0230059
ADL_EQU_M0007	2446085	63.63	3	0	24863	0.0101644
ADL_EQU_M0008	2551423	63.57	2	0	14926	0.00585007
ADL_EQU_M0009	2670125	63.42	3	0	27771	0.0104006
ADL_EQU_M0010	2602144	63.75	1	0	14338	0.00551007
ADL_EQU_M0011	2349183	63.83	3	0	27836	0.0118492
ADL_EQU_M0012	2325373	63.96	1	0	9368	0.0040286
ADL_EQU_M0013	2506561	63.45	2	0	21243	0.00847496
ADL_EQU_M0014	2625288	63.26	1	0	6733	0.00256467
ADL_EQU_M0015	2713723	63.19	3	0	29307	0.0107996
ADL_EQU_M0016	2489907	63.63	1	1	36487	0.014654
ADL_EQU_M0017	2458825	63.83	2	0	20848	0.00847885
ADL_EQU_M0018	2533238	63.62	4	0	33500	0.0132242
ADL_EQU_M0019	2571630	63.37	1	0	29621	0.0115184
ADL_EQU_M0020	2862526	63.46	5	0	47151	0.0164718
ADL_EQU_M0021	2764061	63.48	2	1	51765	0.0187279
ADL_EQU_M0022	2608361	63.66	4	0	36771	0.0140974
ADL_EQU_M0023	2568685	63.28	1	0	28284	0.0110111
ADL_EQU_M0024	2436780	63.84	4	0	34131	0.0140066
ADL_EQU_M0025	2588456	63.4	1	0	14387	0.00555814
ADL_EQU_M0026	2383819	63.79	4	0	31558	0.0132384
ADL_EQU_M0027	2675999	63.76	1	1	37857	0.0141469
ADL_EQU_M0028	2885462	62.99	2	0	65016	0.0225323
ADL_EQU_M0029	2822848	63.11	1	0	25324	0.00897108
ADL_EQU_M0030	2472804	63.81	1	0	11341	0.00458629
ADL_EQU_M0031	2635659	63.4	1	0	21525	0.00816684
ADL_EQU_M0032	2496788	63.75	3	0	29833	0.0119486
ADL_EQU_M0033	2608431	63.42	3	0	26044	0.00998455
ADL_EQU_M0034	2507859	63.71	1	0	27095	0.010804
ADL_EQU_N0001	2822848	63.11	1	0	25324	0.00897108
ADL_EQU_N0002	2680191	63.14	4	0	38208	0.0142557
ADL_EQU_N0003	2655325	63.47	3	0	28792	0.0108431
ADL_EQU_N0004	2798076	63.31	2	0	24841	0.00887789
ADL_EQU_N0005	2663312	63.66	1	0	13041	0.00489653
ADL_EQU_N0006	2843108	62.74	1	1	38306	0.0134733
ADL_EQU_N0007	2858962	63.29	2	0	44409	0.0155333
ADL_EQU_N0008	2770157	63.35	1	0	15412	0.00556358
ADL_EQU_N0009	2772040	63.34	1	0	13037	0.00470303
ADL_EQU_N0010	2650042	63.37	2	0	20845	0.00786591
AGA_FAE_M0001	3567818	42.91	3	1	48378	0.0135595
AGA_FAE_M0002	2554525	44.5	0	0	0	0
AGA_FAE_M0003	2547638	44.73	4	0	31330	0.0122977
AGA_FAE_M0004	2795369	44.25	1	0	10510	0.00375979
AGA_FAE_M0005	3583549	42.78	3	0	82727	0.0230852
AGA_FAE_M0006	3596207	42.78	4	0	85759	0.0238471
AGA_FAE_M0007	3476915	42.92	1	0	15978	0.00459545
AGA_FAE_M0008	3475545	42.87	1	0	16453	0.00473393
AGA_FAE_M0009	3575372	43.01	4	0	75276	0.021054
AGA_FAE_M0010	3915225	42.74	6	0	117613	0.0300399
AGA_FAE_M0011	3369040	42.89	2	0	14009	0.00415816
AGA_FAE_M0012	3619395	42.8	1	0	11647	0.00321794
AGA_FAE_M0013	3630746	42.89	2	2	104377	0.0287481
AGA_FAE_M0014	3948501	44.06	6	0	126462	0.0320279
AGA_FAE_M0015	3720216	42.78	2	0	60373	0.0162284
AGA_FAE_M0016	3609441	42.9	1	0	25281	0.00700413
AGA_FAE_M0017	2468781	44.5	0	0	0	0
AGA_FAE_M0018	2339926	44.57	3	0	15719	0.00671773
AGA_FAE_M0019	3156489	43.57	1	0	6568	0.00208079
AGA_FAE_M0020	2623336	44	0	0	0	0
AGA_FAE_M0021	2619904	44.12	1	0	6562	0.00250467
AGA_FAE_M0022	4200416	43.09	4	0	89364	0.021275
AGA_FAE_M0023	3367734	42.87	2	0	53210	0.0157999
AGA_FAE_M0024	2995777	43.47	1	0	6568	0.00219242
AGA_FAE_M0025	3173398	43.3	5	0	61728	0.0194517
AGA_FAE_M0026	2988259	43.56	2	0	12535	0.00419475
AGA_FAE_M0027	2842732	43.63	2	0	13350	0.00469619
AGA_FAE_M0028	2940554	43.62	2	0	15697	0.00533811
AGA_FAE_M0029	2911392	43.59	1	0	6949	0.00238683
AGA_FAE_M0030	3025301	43.36	2	0	14051	0.0046445
AGA_FAE_M0031	2872982	43.67	2	0	14335	0.00498959
AGA_FAE_M0032	3019727	43.4	1	0	25287	0.00837394
AGA_FAE_M0033	2913635	43.39	2	0	15114	0.00518733
AGA_FAE_M0034	2961099	43.43	3	0	25565	0.00863362
AGA_FAE_M0035	3036637	43.39	1	0	14244	0.00469072
AGA_FAE_M0036	2903747	43.56	1	0	22148	0.00762739
AGA_FAE_M0037	3170878	43.24	2	0	16429	0.00518121
AGA_FAE_M0038	2862293	43.65	3	1	47024	0.0164288
AGA_FAE_M0039	2977056	43.54	1	1	25014	0.00840226
AGA_FAE_M0040	2846438	43.53	1	0	9687	0.0034032
AGA_FAE_M0041	2845065	43.82	2	1	60730	0.0213457
AGA_FAE_M0042	2910165	43.64	2	0	14057	0.00483031
AGA_FAE_M0043	2780793	43.73	1	0	6569	0.00236228
AGA_FAE_M0044	3382042	43.27	2	0	22711	0.00671517
AGA_FAE_M0045	3033123	43.59	1	1	38911	0.0128287
AGA_FAE_M0046	3349065	42.84	3	0	20848	0.00622502
AGA_FAE_M0047	2829965	43.71	1	0	36363	0.0128493
AGA_FAE_M0048	2907345	43.59	1	0	9605	0.0033037
AGA_FAE_M0049	3069412	43.43	2	0	45457	0.0148097
AGA_FAE_M0050	3086149	43.22	2	0	14055	0.00455422
AGA_FAE_M0051	3057356	43.21	3	0	19440	0.00635844
AGA_FAE_M0052	3188548	43.06	1	0	19811	0.00621317
AGA_FAE_M0053	3070299	43.42	2	0	41596	0.0135479
AGA_FAE_M0054	3316627	43.06	1	0	14792	0.00445995
AGA_FAE_M0055	3321251	43.08	5	0	85487	0.0257394
AGA_FAE_M0056	3566044	42.91	3	1	48378	0.0135663
AGA_FAE_M0057	2850076	43.84	1	0	6569	0.00230485
AGA_FAE_M0058	2827734	43.7	1	0	6568	0.00232271
AGA_FAE_M0059	3033325	43.4	1	0	14912	0.00491606
AGA_FAE_M0060	2978209	43.46	2	0	13511	0.00453662
AGA_FAE_M0061	2804156	43.86	1	0	28783	0.0102644
AGA_FAE_M0062	3406394	43.36	2	0	12623	0.00370568
AGA_FAE_M0063	3084234	43.16	3	0	25539	0.0082805
AGA_FAE_M0064	3070256	43.5	1	0	6569	0.00213956
AGA_FAE_M0065	3394260	43.44	2	0	34203	0.0100767
AGA_FAE_M0066	2650224	43.99	1	0	6569	0.00247866
AGA_FAE_M0067	2892895	43.52	1	0	12796	0.00442325
AGA_FAE_M0068	2786525	43.77	3	0	19777	0.00709737
AGA_FAE_M0069	2995893	43.45	1	1	33534	0.0111933
AGA_FAE_M0070	2900389	43.49	2	0	16255	0.00560442
AGA_FAE_M0071	3174897	43.54	3	0	54435	0.0171454
AGA_FAE_M0072	3150435	43.4	2	0	16429	0.00521484
AGA_FAE_M0073	2896244	43.55	2	0	37479	0.0129406
AGA_FAE_M0074	2989945	43.63	1	1	19117	0.00639376
AGA_FAE_M0075	2743904	43.6	1	0	14348	0.00522905
AGA_FAE_M0076	2864957	43.6	1	0	6603	0.00230475
AGA_FAE_M0077	2831590	43.66	1	0	8903	0.00314417
AGA_FAE_M0078	3004074	43.42	3	1	80997	0.0269624
AGA_FAE_M0079	3012817	43.3	2	0	22498	0.00746743
AGA_FAE_M0080	3089944	43.68	1	1	37127	0.0120154
AGA_FAE_M0081	3045132	43.65	1	0	6565	0.0021559
AGA_FAE_M0082	2923009	43.51	1	0	19769	0.00676324
AGA_FAE_M0083	3027214	43.08	3	0	22502	0.00743324
AGA_FAE_M0084	3104820	43.32	3	0	27447	0.00884013
AGA_FAE_M0085	2997207	43.37	3	0	42025	0.0140214
AGA_FAE_M0086	2907168	43.53	1	0	6569	0.00225959
AGA_FAE_M0087	3140132	43.22	1	0	8913	0.00283842
AGA_FAE_M0088	3315852	44.03	1	1	41117	0.0124001
AGA_FAE_M0089	2925623	43.39	2	0	16430	0.0056159
AGA_FAE_M0090	2800244	43.77	1	0	6563	0.00234372
AGA_FAE_M0091	2732820	43.77	2	0	25222	0.00922929
AGA_FAE_M0092	2971401	43.47	1	0	47646	0.0160349
AGA_FAE_M0093	2962867	43.54	4	0	39621	0.0133725
AGA_FAE_M0094	2913330	43.54	1	0	21093	0.00724017
AGA_FAE_M0095	2869181	43.72	2	1	60526	0.0210952
AGA_FAE_M0096	3148728	43.1	2	1	33448	0.0106227
AGA_FAE_M0097	3265594	43.47	2	0	11228	0.00343827
AGA_FAE_M0098	2824754	43.56	1	0	6565	0.0023241
AGA_FAE_M0099	3192479	43.06	1	0	11975	0.003751
AGA_FAE_M0100	2783740	43.95	2	0	14328	0.00514703
AGA_FAE_M0101	3095790	43.61	2	0	15133	0.00488825
AGA_FAE_M0102	3032241	43.72	2	0	17326	0.00571393
AGA_FAE_M0103	3227658	43.3	1	0	27708	0.00858455
AGA_FAE_M0104	3238499	43.31	1	0	6568	0.0020281
AGA_FAE_M0105	2967175	43.41	2	0	15472	0.00521439
AGA_FAE_M0106	2768171	43.72	1	0	15070	0.00544403
AGA_FAE_M0107	2711609	43.84	2	0	21025	0.0077537
AGA_FAE_M0108	3126805	43.07	1	0	11002	0.00351861
AGA_FAE_M0109	2924331	43.52	1	0	6568	0.00224598
AGA_FAE_M0110	3651902	43.5	3	0	26074	0.00713984
AGA_FAE_M0111	2775150	43.56	1	0	6569	0.00236708
AGA_FAE_M0112	2814887	43.84	2	0	14907	0.00529577
AGA_FAE_M0113	2779902	43.62	1	0	6565	0.00236159
AGA_FAE_M0114	2833663	43.7	2	0	13384	0.00472322
AGA_FAE_M0115	2992814	43.52	1	0	14244	0.0047594
AGA_FAE_M0116	2987002	43.31	2	0	21125	0.00707231
AGA_FAE_M0117	3095435	43.61	1	0	12414	0.00401042
AGA_FAE_M0118	2911459	43.61	1	0	6603	0.00226794
AGA_FAE_M0119	3055849	43.45	2	0	26914	0.00880737
AGA_FAE_M0120	3109405	43.46	4	0	30348	0.00976007
AGA_FAE_M0121	3080697	43.3	1	0	6569	0.00213231
AGA_FAE_M0122	2761679	43.57	1	0	6568	0.00237826
AGA_FAE_M0123	2956785	43.7	1	1	37978	0.0128444
AGA_FAE_M0124	2785820	43.8	2	0	12978	0.00465859
AGA_FAE_M0125	2882923	43.82	1	0	6568	0.00227824
AGA_FAE_M0126	3398401	42.99	1	1	32967	0.00970074
AGA_FAE_M0127	3041915	43.58	1	0	18196	0.00598176
AGA_FAE_M0128	3044792	43.53	2	0	58827	0.0193205
AGA_FAE_M0129	2962735	43.53	3	1	98728	0.0333233
AGA_FAE_M0130	2966549	43.6	2	0	15946	0.00537527
AGA_FAE_M0131	2876834	43.58	1	0	6566	0.00228237
AGA_FAE_M0132	3111901	43.43	1	0	25134	0.00807674
AGA_FAE_M0133	3017482	43.47	2	0	16430	0.00544494
AGA_FAE_M0134	3100454	43.48	2	0	35632	0.0114925
AGA_FAE_M0135	3050030	43.26	1	0	8189	0.00268489
AGA_FAE_M0136	3024514	43.26	1	0	25926	0.00857196
AGA_FAE_M0137	2927341	43.59	1	0	8943	0.00305499
AGA_FAE_M0138	2881224	43.57	1	1	32531	0.0112907
AGA_FAE_M0139	2990689	43.41	3	0	25565	0.0085482
AGA_FAE_M0140	2873105	43.69	1	1	32511	0.0113156
AGA_FAE_M0141	2839516	43.56	1	0	6569	0.00231342
AGA_FAE_M0142	2814602	43.61	2	1	26537	0.00942833
AGA_FAE_M0143	2854001	43.64	1	0	27264	0.0095529
AGA_FAE_M0144	2966948	43.69	2	0	16429	0.00553734
AGA_FAE_M0145	2984291	43.56	1	0	6529	0.00218779
AGA_FAE_M0146	2790082	43.41	1	0	6569	0.00235441
AGA_FAE_M0147	3049662	43.28	2	0	16429	0.00538715
AGA_FAE_M0148	3151281	43.34	2	0	53051	0.0168347
AGA_FAE_M0149	2923063	43.54	1	0	13642	0.00466702
AGA_FAE_M0150	2920741	43.56	2	0	13794	0.00472277
AGA_FAE_M0151	2785447	44.01	1	0	30536	0.0109627
AGA_FAE_M0152	2882929	43.71	1	0	6566	0.00227754
AGA_FAE_M0153	2846385	43.52	2	0	16430	0.00577223
AGA_FAE_M0154	3033342	43.37	2	0	32858	0.0108323
AGA_FAE_M0155	2833048	43.57	1	0	21206	0.00748522
AGA_FAE_M0156	3044273	43.41	2	0	13905	0.00456759
AGA_FAE_M0157	3404510	42.83	2	0	13905	0.00408429
AGA_FAE_M0158	3281613	43.68	1	1	39687	0.0120937
AGA_FAE_M0159	2860608	43.69	2	0	16253	0.00568166
AGA_FAE_M0160	2949857	43.48	2	0	26075	0.00883941
AGA_FAE_M0161	3111182	43.09	3	0	53394	0.017162
AGA_FAE_M0162	3004971	43.35	2	0	16249	0.00540737
AGA_FAE_M0163	2709895	43.79	1	0	7236	0.00267021
AGA_FAE_M0164	2865691	43.73	2	0	12619	0.00440348
AGA_FAE_M0165	2968185	43.56	1	0	6569	0.00221314
AGA_FAE_M0166	3012895	43.88	3	1	47842	0.0158791
AGA_FAE_M0167	2810125	43.97	1	0	26443	0.0094099
AGA_FAE_M0168	3258675	43.04	3	0	20848	0.00639769
AGA_FAE_M0169	3142788	43.35	3	0	33154	0.0105492
AGA_FAE_M0170	2999198	43.31	3	0	21889	0.00729828
AGA_FAE_M0171	2873956	43.44	3	0	22484	0.00782336
AGA_FAE_M0172	2986931	43.59	1	0	6569	0.00219925
AGA_FAE_M0173	2855878	43.48	1	0	7013	0.00245564
AGA_FAE_M0174	3005983	43.36	3	0	21211	0.00705626
AGA_FAE_M0175	2985065	43.39	1	1	22369	0.00749364
AGA_FAE_M0176	2938635	43.49	2	1	38077	0.0129574
AGA_FAE_M0177	2898396	43.61	1	0	6547	0.00225884
AGA_FAE_M0178	2987501	43.65	3	0	22731	0.0076087
AGA_FAE_M0179	2929320	43.62	2	0	16429	0.00560847
AGA_FAE_M0180	3259302	43.33	2	0	47000	0.0144203
AGA_FAE_M0181	3137463	43.17	4	1	93988	0.0299567
AGA_FAE_M0182	3207908	43.16	3	1	53420	0.0166526
AGA_FAE_M0183	3215989	43.7	1	0	10045	0.00312346
AGA_FAE_M0184	2697225	43.7	1	0	6568	0.0024351
AGA_FAE_M0185	2826075	43.84	2	1	63988	0.022642
AGA_FAE_M0186	2941201	43.28	1	0	27541	0.00936386
AGA_FAE_M0187	2919333	43.47	2	0	16256	0.0055684
AGA_FAE_M0188	2918379	44	1	0	24214	0.00829707
AGA_FAE_M0189	2950675	43.67	2	1	42332	0.0143465
AGA_FAE_M0190	3020882	43.83	2	0	45851	0.015178
AGA_FAE_M0191	3100422	43.5	2	0	16426	0.00529799
AGA_FAE_M0192	3026746	43.61	3	0	21916	0.00724078
AGA_FAE_M0193	3063778	43.33	4	0	29757	0.00971252
AGA_FAE_M0194	3001743	43.41	2	2	70288	0.0234157
AGA_FAE_M0195	3050797	43.43	2	0	14335	0.00469877
AGA_FAE_M0196	2893109	43.52	1	0	6529	0.00225674
AGA_FAE_M0197	3034957	43.63	1	0	6569	0.00216445
AGA_FAE_M0198	2967927	43.52	2	0	15716	0.00529528
AGA_FAE_M0199	2791309	43.72	1	1	29539	0.0105825
AGA_FAE_M0200	3147785	43.29	3	1	100203	0.0318329
AGA_FAE_M0201	3048491	43.34	2	0	29346	0.0096264
AGA_FAE_M0202	2879124	43.42	2	1	29476	0.0102378
AGA_FAE_M0203	3325079	43.11	4	1	72721	0.0218705
AGA_FAE_M0204	3095017	43.36	2	0	71798	0.0231979
AGA_FAE_M0205	3587049	44.02	4	0	61666	0.0171913
AGA_FAE_M0206	2860462	43.72	1	0	9427	0.00329562
AGA_FAE_M0207	2979662	43.29	2	0	22251	0.00746763
AGA_FAE_M0208	3052802	43.11	3	0	34483	0.0112955
AGA_FAE_M0209	3061920	43.34	1	1	22993	0.00750934
AGA_FAE_M0210	2883117	43.54	1	0	21046	0.00729974
AGA_FAE_M0211	3073466	43.84	1	0	6569	0.00213733
AGA_FAE_M0212	3024988	43.23	1	0	6161	0.0020367
AGA_FAE_M0213	3072269	43.58	1	0	10675	0.00347463
AGA_FAE_M0214	3245285	43.08	1	1	32967	0.0101584
AGA_FAE_M0215	2924420	43.55	2	0	16256	0.00555871
AGA_FAE_M0216	2877121	43.65	1	0	13110	0.00455664
AGA_FAE_M0217	3416142	43.57	2	2	65139	0.019068
AGA_FAE_M0218	3270737	43.06	1	0	8903	0.00272202
AGA_FAE_M0219	3341220	42.9	2	0	12696	0.00379981
AGA_FAE_M0220	3073872	43.25	2	0	21125	0.00687244
AGA_FAE_M0221	3148701	43.03	2	0	15555	0.00494013
AGA_FAE_M0222	3204431	43.27	2	0	39148	0.0122168
AGA_FAE_M0223	2997245	43.5	1	0	6603	0.00220302
AGA_FAE_M0224	3269462	43.51	4	1	64704	0.0197904
AGA_FAE_M0225	3143752	43.33	2	0	62012	0.0197255
AGA_FAE_M0226	2988570	43.36	2	1	30273	0.0101296
AGA_FAE_M0227	2787749	43.53	1	0	9441	0.0033866
AGA_FAE_M0228	3002064	43.25	1	0	13411	0.00446726
AGA_FAE_M0229	3234801	43.46	1	0	6569	0.00203073
AGA_FAE_M0230	3149982	43.27	2	0	16430	0.0052159
AGA_FAE_M0231	3012281	43.58	2	0	26059	0.00865092
AGA_FAE_M0232	3104814	43.26	2	1	58755	0.0189238
AGA_FAE_M0233	2917674	43.45	1	0	16500	0.00565519
AGA_FAE_M0234	2952230	43.54	1	0	6568	0.00222476
AGA_FAE_M0235	2824068	43.77	1	1	47126	0.0166873
AGA_FAE_M0236	3016045	43.49	2	1	31970	0.0106
AGA_FAE_M0237	3139617	43.35	1	1	22931	0.00730376
AGA_FAE_M0238	2910467	43.36	2	1	42390	0.0145647
AGA_FAE_M0239	3083993	43.28	2	1	58755	0.0190516
AGA_FAE_M0240	3015546	43.39	2	0	16429	0.0054481
AGA_FAE_M0241	3107632	43.34	2	0	39148	0.0125974
AGA_FAE_M0242	3049354	44	2	1	35655	0.0116926
AGA_FAE_M0243	2877200	43.51	1	0	7657	0.00266127
AGA_FAE_M0244	2862859	43.55	2	0	15029	0.00524965
AGA_FAE_M0245	2998797	43.33	4	0	34069	0.0113609
AGA_FAE_M0246	2772807	43.81	1	0	6569	0.00236908
AGA_FAE_M0247	3167783	43.11	2	0	24336	0.00768234
AGA_FAE_M0248	3011525	43.34	1	1	19573	0.00649936
AGA_FAE_M0249	2990946	43.31	1	0	7270	0.00243067
AGA_REC_M0001	3449685	41.48	8	0	137813	0.0399494
AGA_REC_M0002	2851271	41.71	1	0	8260	0.00289695
AGA_REC_M0003	3404872	41.02	3	0	85552	0.0251263
AGA_REC_M0004	3442813	41.41	5	1	102589	0.029798
AGA_REC_M0005	2766641	41.47	2	0	15185	0.00548861
AGA_REC_M0006	2499443	41.94	1	0	10860	0.00434497
AGA_REC_M0007	2927713	41.35	1	0	12307	0.00420362
AGA_REC_M0008	2915065	41.51	2	0	16681	0.00572234
AGA_REC_M0009	2504054	42	5	2	125585	0.0501527
AGA_REC_M0010	2996840	41.33	2	0	14566	0.00486045
AGA_REC_M0011	2922475	41.35	2	0	37617	0.0128716
AGA_REC_M0012	2784071	41.63	3	0	25980	0.00933166
AGA_REC_M0013	2720779	41.52	0	0	0	0
AGA_REC_M0014	2670795	41.71	1	0	7496	0.00280665
AGA_REC_M0015	2594804	41.77	1	1	35067	0.0135143
AGA_REC_M0016	3435128	41.05	2	1	58329	0.0169802
AGA_REC_M0017	2661007	41.71	0	0	0	0
AGA_REC_M0018	2594161	42.03	2	2	57930	0.0223309
AGA_REC_M0019	2417120	42.11	1	0	24462	0.0101203
AGA_REC_M0020	2988638	41.36	1	0	7817	0.00261557
AGA_REC_M0021	3570723	40.92	1	0	25295	0.007084
AGA_REC_M0022	3234610	41.06	2	1	76368	0.0236096
AGA_REC_M0023	2513863	41.87	1	1	33632	0.0133786
AGA_REC_M0024	2809741	41.37	1	0	13145	0.00467837
AGA_REC_M0025	2734428	41.7	1	0	11935	0.00436472
AGA_REC_M0026	2783029	41.46	0	0	0	0
AGA_REC_M0027	2663858	41.61	4	0	39954	0.0149985
AGA_REC_M0028	2526685	42.06	4	0	51758	0.0204845
AGA_REC_M0029	3217393	41.34	3	0	94993	0.0295248
AGA_REC_M0030	2753312	41.53	3	0	84709	0.0307662
AGA_REC_M0031	3642847	41.14	5	0	114868	0.0315325
AGA_REC_M0032	3429456	41.06	2	1	58330	0.0170085
AGA_REC_M0033	2827725	41.55	2	0	45541	0.0161052
AGA_REC_M0034	3574544	40.87	2	0	24527	0.00686157
AGA_REC_M0035	3296770	40.94	2	1	56286	0.0170731
AGA_REC_M0036	2892283	41.72	3	2	97839	0.0338276
AGA_REC_M0037	3184432	41.18	2	0	53031	0.0166532
AGA_REC_M0038	2566656	41.72	0	0	0	0
AGA_REC_M0039	2839132	41.57	1	0	20375	0.00717649
AGA_REC_M0040	2869759	41.53	2	1	75981	0.0264764
AGA_REC_M0041	2844881	41.46	2	0	26611	0.00935399
AGA_REC_M0042	2996773	41.26	1	0	7305	0.00243762
AGA_REC_M0043	3363461	41.11	2	1	71395	0.0212266
AGA_REC_M0044	2963998	41.47	1	0	9904	0.00334143
AGA_REC_M0045	2843482	41.62	0	0	0	0
AGA_REC_M0046	2708130	41.65	1	0	20311	0.00750001
AGA_REC_M0047	2988481	41.36	2	0	31671	0.0105977
AGA_REC_M0048	2597971	41.61	1	0	10594	0.0040778
AGA_REC_M0049	2716961	41.47	1	0	7242	0.00266548
AGA_REC_M0050	2766203	41.45	1	1	26174	0.00946207
AGA_REC_M0051	3098557	41.1	1	0	27653	0.00892448
AGA_REC_M0052	2799001	41.49	4	0	36553	0.0130593
AGA_REC_M0053	3380457	41.33	8	0	183341	0.0542356
AGA_REC_M0054	2780055	41.57	1	0	11140	0.00400711
AGA_REC_M0055	2817347	41.49	0	0	0	0
AGA_REC_M0056	2739022	41.67	1	0	9532	0.00348007
AGA_REC_M0057	3345225	41.34	5	0	64564	0.0193003
AGA_REC_M0058	2846066	42.01	2	1	64782	0.0227619
AGA_REC_M0059	2732964	41.58	2	0	20166	0.0073788
AGA_REC_M0060	3292516	41.08	5	1	138709	0.0421286
AGA_REC_M0061	2984477	41.32	6	0	120379	0.040335
AGA_REC_M0062	2703073	41.61	1	0	12852	0.00475459
AGA_REC_M0063	2996046	41.31	6	0	120379	0.0401793
AGA_REC_M0064	2660475	41.59	5	1	130412	0.0490183
AGA_REC_M0065	2698616	41.69	1	0	6338	0.00234861
AGA_REC_M0066	2796467	41.59	2	0	19410	0.0069409
AGA_REC_M0067	2748935	41.53	0	0	0	0
AGA_REC_M0068	3065378	41.36	2	1	69763	0.0227584
AGA_REC_M0069	2981224	41.12	0	0	0	0
AGA_REC_M0070	2799470	41.51	2	0	23873	0.00852769
AGA_REC_M0071	2785329	41.49	2	0	24313	0.00872895
AGA_REC_M0072	2927026	41.18	4	0	32056	0.0109517
AGA_REC_M0073	2957281	41.47	1	0	8876	0.00300141
AGA_REC_M0074	3340353	41.12	3	0	54981	0.0164596
AGA_REC_M0075	2505868	42.14	3	2	116382	0.0464438
AGA_REC_M0076	2719348	41.83	4	0	66256	0.0243647
AGA_REC_M0077	2710259	41.57	1	0	12961	0.0047822
AGA_REC_M0078	3071038	41.12	1	0	19158	0.00623828
AGA_REC_M0079	2645746	41.76	1	0	11394	0.00430654
AGA_REC_M0080	2908809	41.66	1	0	8719	0.00299745
AGA_REC_M0081	2315345	42.22	0	0	0	0
AGA_REC_M0082	2758511	41.46	1	0	11150	0.00404204
AGA_REC_M0083	2836059	41.38	3	0	26796	0.00944832
AGA_REC_M0084	3249177	40.8	2	0	35045	0.0107858
AGA_REC_M0085	2961351	41.36	2	0	48046	0.0162244
AGA_REC_M0086	2892929	41.77	3	1	170339	0.0588812
AGA_REC_M0087	3359964	41.11	3	1	57486	0.0171091
AGA_REC_M0088	2872832	41.37	1	0	14365	0.00500029
AGA_REC_M0089	2523617	41.79	2	0	56320	0.0223172
AGA_REC_M0090	3340709	41.57	4	0	67043	0.0200685
AGA_REC_M0091	2839088	41.68	2	0	18862	0.00664368
AGA_REC_M0092	2988101	41.48	2	0	30407	0.010176
AGA_REC_M0093	3239767	40.8	2	0	48638	0.0150128
AGA_REC_M0094	2666461	41.71	0	0	0	0
AGA_REC_M0095	2751388	41.74	2	0	20074	0.00729595
AGA_REC_M0096	2985648	41.24	1	0	9384	0.00314304
AGA_REC_M0097	2679727	41.6	3	0	38064	0.0142044
AGA_REC_M0098	2333902	42.13	1	0	7826	0.00335318
AGA_REC_M0099	2659908	41.64	1	0	7974	0.00299785
AGA_REC_M0100	2575821	41.85	2	1	59056	0.0229271
AGA_REC_M0101	2882881	41.52	2	0	19229	0.00667006
AGA_REC_M0102	3429743	41.05	3	1	75412	0.0219877
AGA_REC_M0103	2678587	41.74	2	0	19403	0.00724374
AGA_REC_M0104	2702820	41.79	0	0	0	0
AGA_REC_M0105	2928332	41.52	2	0	37808	0.0129111
AGA_REC_M0106	2808151	41.47	3	0	66415	0.0236508
AGA_REC_M0107	2719864	41.51	1	0	11585	0.0042594
AGA_REC_M0108	2892495	41.4	3	0	38029	0.0131475
AGA_REC_M0109	2403577	42.01	1	1	31154	0.0129615
AGA_REC_M0110	2747247	41.64	1	0	9532	0.00346966
AGA_REC_M0111	2676325	41.63	2	0	15036	0.00561815
AGA_REC_M0112	2974006	41.25	1	0	7260	0.00244115
AGA_REC_M0113	2952137	41.35	3	0	50607	0.0171425
AGA_REC_M0114	3168578	41.37	1	0	24751	0.00781139
AGA_REC_M0115	2586480	41.84	2	0	45402	0.0175536
AGA_REC_M0116	3096310	41.19	2	1	63284	0.0204385
AGA_REC_M0117	2748251	41.76	1	1	27919	0.0101588
AGA_REC_M0118	3708874	41.3	5	1	160434	0.0432568
AGA_REC_M0119	2720120	41.61	3	0	33854	0.0124458
AGA_REC_M0120	2234250	42.23	0	0	0	0
AGA_REC_M0121	2970335	41.46	1	1	39660	0.013352
AGA_REC_M0122	3101028	41.42	1	0	9471	0.00305415
AGA_REC_M0123	2854197	41.44	2	0	34433	0.012064
AGA_REC_M0124	2653305	41.73	1	1	43357	0.0163408
AGA_REC_M0125	2900616	41.46	2	0	51222	0.017659
AGA_REC_M0126	2829733	41.46	2	0	45796	0.0161839
AGA_REC_M0127	2817935	41.36	1	0	26572	0.0094296
AGA_REC_M0128	3256281	41.42	2	0	21753	0.00668032
AGA_REC_M0129	2692613	41.82	4	0	72824	0.0270458
AGA_REC_M0130	2806359	41.64	1	0	8719	0.00310687
AGA_REC_M0131	3035587	41.23	0	0	0	0
AGA_REC_M0132	2625689	41.84	2	1	87217	0.0332168
AGA_REC_M0133	2826458	41.28	1	0	11288	0.00399369
AGA_REC_M0134	2916811	41.31	1	0	22110	0.0075802
AGA_REC_M0135	2661507	41.78	0	0	0	0
AGA_REC_M0136	2566078	41.91	2	2	66537	0.0259295
AGA_REC_M0137	3040738	41.3	1	0	20117	0.00661583
AGA_REC_M0138	2727189	41.56	2	0	20870	0.00765257
AGA_REC_M0139	2945641	41.57	2	0	25750	0.00874173
AGA_REC_M0140	2741914	41.54	3	0	81563	0.0297467
AGA_REC_M0141	2674602	41.69	1	0	11287	0.00422007
AGA_REC_M0142	2674517	41.71	0	0	0	0
AGA_REC_M0143	2963126	41.34	1	0	35003	0.0118129
AGA_REC_M0144	2795245	41.6	1	0	24070	0.00861105
AGA_REC_M0145	2814422	41.52	1	1	43191	0.0153463
AGA_REC_M0146	2768960	41.7	2	0	44948	0.0162328
AGA_REC_M0147	3316266	41.17	3	0	68389	0.0206223
AGA_REC_M0148	2696070	41.7	2	0	18923	0.00701873
AGA_REC_M0149	3449685	41.48	8	0	137813	0.0399494
AGA_REC_M0150	2877130	41.72	0	0	0	0
AGA_REC_M0151	2712561	41.75	2	0	39395	0.0145232
AGA_REC_M0152	2392925	42.18	1	0	9120	0.00381124
AGA_REC_M0153	2415754	41.88	1	0	10913	0.00451743
AGA_REC_M0154	2523290	42	4	2	114540	0.0453931
AGA_REC_M0155	2915788	41.29	1	0	6626	0.00227246
AGA_REC_M0156	2775757	41.71	1	0	12852	0.00463009
AGA_REC_M0157	3243530	40.79	2	0	35195	0.0108508
AGA_REC_M0158	3054907	41.08	3	0	50906	0.0166637
AGA_REC_M0159	2562138	41.81	4	1	134867	0.0526385
AGA_REC_M0160	2760173	41.55	0	0	0	0
AGA_REC_N0001	3275056	40.94	1	1	59753	0.0182449
AGA_REC_N0002	3708874	41.3	5	1	160434	0.0432568
AGA_REC_N0003	3345225	41.34	6	0	89677	0.0268075
AGA_REC_N0004	2945641	41.57	2	0	25750	0.00874173
AGA_REC_N0005	3340709	41.57	4	0	67043	0.0200685
AGA_REC_N0006	3429743	41.05	3	1	75412	0.0219877
AGA_REC_N0007	3808347	40.18	4	1	98882	0.0259645
AGA_REC_N0008	3429456	41.06	2	1	58330	0.0170085
AGA_REC_N0009	3435128	41.05	2	1	58329	0.0169802
AGA_REC_N0010	3447410	41.05	2	1	44688	0.0129628
AGA_REC_N0011	3217393	41.34	3	0	94993	0.0295248
AGA_REC_N0012	3184432	41.18	2	0	53031	0.0166532
AGA_REC_N0013	3249177	40.8	2	0	35045	0.0107858
AGA_REC_N0014	3239767	40.8	2	0	48638	0.0150128
AGA_REC_N0015	3292516	41.08	5	1	138709	0.0421286
AGA_REC_N0016	3280658	40.98	3	2	121418	0.0370103
AGA_REC_N0017	3296770	40.94	2	1	56286	0.0170731
AGA_REC_N0018	3361628	41.12	2	0	65366	0.0194447
AGA_REC_N0019	3373739	41.13	2	0	53429	0.0158367
AGA_REC_N0020	3380457	41.33	8	0	183341	0.0542356
AGA_REC_N0021	3359964	41.11	3	1	57486	0.0171091
AGA_REC_N0022	3243530	40.79	2	0	35195	0.0108508
AGA_REC_N0023	3101028	41.42	1	0	9471	0.00305415
AGA_REC_N0024	3471362	40.82	6	1	137333	0.0395617
AGA_REC_N0025	3340353	41.12	3	0	54981	0.0164596
AGA_REC_N0026	3096310	41.19	2	1	63284	0.0204385
AGA_REC_N0027	3550335	41.14	1	0	22763	0.00641151
AGA_REC_N0028	3334864	41.09	2	0	31549	0.00946036
AGA_REC_N0029	3321944	41.25	4	1	120611	0.0363074
AGA_REC_N0030	3114555	41.85	4	1	162075	0.0520379
AGA_REC_N0031	3429605	41.27	3	0	42050	0.0122609
AGA_REC_N0032	3154245	41.35	4	0	67025	0.0212491
AGA_REC_N0033	3383899	41.27	5	1	104530	0.0308904
AGA_REC_N0034	3219832	40.68	2	0	23451	0.0072833
AGA_REC_N0035	3294385	41.26	2	1	90792	0.0275596
AGA_REC_N0036	2906017	41.78	2	0	17406	0.00598964
AGA_REC_N0037	3404872	41.02	3	0	85552	0.0251263
AGA_REC_N0038	2910224	41.78	2	0	17406	0.00598098
AGA_REC_N0039	2960282	41.88	3	1	74979	0.0253283
AGA_REC_N0040	2903654	41.78	2	0	17406	0.00599452
AGA_REC_N0041	2918021	41.84	2	0	17406	0.005965
AGA_REC_N0042	2905560	41.87	2	0	17406	0.00599058
AGA_REC_N0043	2920094	41.77	2	0	17406	0.00596077
AGA_REC_N0044	2905595	41.78	2	0	30401	0.0104629
AGA_REC_N0045	2915647	41.85	2	0	17406	0.00596986
AGA_REC_N0046	2851271	41.71	1	0	8260	0.00289695
AGA_REC_N0047	2963432	41.88	3	1	61836	0.0208663
AGA_REC_N0048	3206682	41.22	1	0	8903	0.00277639
AGA_REC_N0049	3207071	41.22	1	0	8903	0.00277605
AGA_REC_N0050	3298386	41.61	1	0	8903	0.0026992
AGA_REC_N0051	2943255	41.56	1	0	18772	0.00637797
AGA_REC_N0052	3268933	41.21	4	0	69254	0.0211855
AGA_REC_N0053	3268355	41.21	4	0	64676	0.0197885
AGA_REC_N0054	3358603	41.6	4	0	69254	0.0206199
AGA_REC_N0055	3267848	41.21	4	0	69254	0.0211925
AGA_REC_N0056	3268205	41.21	4	0	77124	0.0235983
AGA_REC_N0057	3267207	41.21	4	0	63154	0.0193297
AGA_REC_N0058	2944558	41.56	1	0	18772	0.00637515
AGA_REC_N0059	2993091	42.29	4	2	130152	0.0434841
AGA_REC_N0060	2912950	42.17	4	2	177086	0.0607927
AGA_REC_N0061	3015203	42.04	6	2	214734	0.0712171
AGA_REC_N0062	2922908	42.16	4	2	177085	0.0605852
AGA_REC_N0063	2931859	42.14	5	2	205134	0.0699672
AGA_REC_N0064	2471604	42.16	1	0	24827	0.0100449
AGA_REC_N0065	3334864	41.09	2	0	31549	0.00946036
AGA_REC_N0066	3465608	41.17	4	1	119524	0.0344886
AGA_REC_N0067	3742213	41.62	6	1	151222	0.0404098
AGA_REC_N0068	2883067	41.79	2	1	52957	0.0183683
AGA_REC_N0069	3174132	41.3	1	0	7260	0.00228724
AGA_REC_N0070	2823762	41.75	3	0	63452	0.0224707
AGA_REC_N0071	2931800	41.89	5	2	141081	0.0481209
AGA_REC_N0072	3710246	41.47	7	2	179366	0.0483434
AGA_REC_N0073	4124399	40.18	5	0	71295	0.0172862
AGA_REC_N0074	3324734	41.21	2	0	71985	0.0216514
AGA_REC_N0075	3474463	41.18	2	0	48410	0.0139331
AGA_REC_N0076	3717369	41.6	1	0	10511	0.00282754
AGA_REC_N0077	3010507	41.65	3	0	57555	0.019118
AGA_REC_N0078	3933151	39.89	5	0	98436	0.0250273
AGALUM_BUT_M0001	3231072	53.24	2	0	38952	0.0120554
AGALUM_BUT_M0002	2831810	54.76	4	0	142478	0.0503134
AGALUM_BUT_M0003	2474138	55.33	7	1	126450	0.0511087
AGALUM_BUT_M0004	2960614	53.92	4	0	76320	0.0257784
AGALUM_BUT_M0005	2468854	54.87	7	0	130091	0.0526929
AGALUM_BUT_M0006	2408823	55.09	4	0	86663	0.0359773
AGALUM_BUT_M0007	2485979	54.92	1	0	31209	0.012554
AGALUM_BUT_M0008	2289749	55.5	1	1	22442	0.00980107
AGALUM_BUT_M0009	2870723	54.16	2	0	39576	0.0137861
AGALUM_BUT_M0010	2091425	55.74	1	0	40445	0.0193385
AGALUM_BUT_M0011	2509739	54.96	2	0	37021	0.0147509
AGALUM_BUT_M0012	2583811	55.04	4	1	80010	0.0309659
AGALUM_BUT_M0013	2448669	54.78	5	0	113143	0.0462059
AGALUM_BUT_M0014	2505870	55.41	5	0	107414	0.042865
AGALUM_BUT_M0015	2184691	55.75	1	0	5149	0.00235686
AGALUM_BUT_M0016	2586165	54.6	2	0	72466	0.0280206
AGALUM_BUT_M0017	2146716	55.64	1	0	4972	0.0023161
AGALUM_BUT_M0018	3369078	53.02	8	3	176506	0.05239
AGALUM_BUT_M0019	2226036	55.54	2	1	51491	0.0231313
AGALUM_BUT_M0020	2486763	55.38	3	1	59389	0.0238821
AGALUM_BUT_M0021	2242898	55.73	3	0	33183	0.0147947
AGALUM_BUT_M0022	2930359	54.24	4	0	95655	0.0326428
AGALUM_BUT_M0023	2658055	54.51	1	0	5331	0.0020056
AGALUM_BUT_M0024	2199144	55.63	1	0	9305	0.00423119
AGALUM_BUT_M0025	2217009	55.53	2	0	34028	0.0153486
AGALUM_BUT_M0026	2734508	54.89	1	1	29271	0.0107043
AGALUM_BUT_M0027	3041364	54.27	6	1	203816	0.0670147
AGALUM_BUT_M0028	2420919	55.41	1	0	12893	0.00532566
AGALUM_BUT_M0029	2734158	55.34	4	0	34529	0.0126288
AGALUM_BUT_M0030	2259707	55.53	1	0	23568	0.0104297
AGALUM_BUT_M0031	2217433	55.63	1	0	11357	0.00512169
AGALUM_BUT_M0032	2688594	55	3	2	88858	0.03305
AGALUM_BUT_M0033	2474500	54.96	3	0	47930	0.0193696
AGALUM_BUT_M0034	2390677	55.32	1	0	28107	0.0117569
AGALUM_BUT_M0035	2254371	55.93	3	0	38492	0.0170744
AGALUM_BUT_M0036	2137433	55.74	1	0	5047	0.00236124
AGALUM_BUT_M0037	2276997	55.36	2	1	47205	0.0207313
AGALUM_BUT_M0038	3153353	53.83	2	0	35651	0.0113057
AGALUM_BUT_M0039	2225688	55.77	3	1	43967	0.0197543
AGALUM_BUT_M0040	2364668	55.27	2	0	52859	0.0223537
AGALUM_BUT_M0041	2273406	55.5	3	0	31115	0.0136865
AGALUM_BUT_M0042	2605777	54.7	2	1	59139	0.0226953
AGALUM_BUT_M0043	3369481	53.02	8	2	172523	0.0512017
AGALUM_BUT_M0044	2208526	55.68	1	0	7650	0.00346385
AGALUM_BUT_M0045	2278651	55.87	3	0	29158	0.0127962
AGALUM_BUT_M0046	2340082	55.49	1	0	36957	0.015793
AGALUM_BUT_M0047	2324313	55.66	1	1	18482	0.0079516
AGALUM_BUT_M0048	2411292	55.37	2	1	58056	0.0240767
AGALUM_BUT_M0049	2372667	55.17	2	0	33121	0.0139594
AGALUM_BUT_M0050	2608242	55.12	5	1	124939	0.0479016
AGALUM_BUT_M0051	2140037	55.93	1	0	26590	0.012425
AGALUM_BUT_M0052	2295302	55.29	1	0	5047	0.00219884
AGALUM_BUT_M0053	3197792	53.79	8	2	218018	0.0681777
AGALUM_BUT_M0054	2703326	54.7	1	0	14905	0.00551358
AGALUM_BUT_M0055	2444652	54.83	3	0	36064	0.0147522
AGALUM_BUT_M0056	2717119	54.64	1	1	38736	0.0142563
AGALUM_BUT_M0057	2406200	55.26	1	0	28107	0.0116811
AGALUM_BUT_M0058	2335291	55.57	2	0	28700	0.0122897
AGALUM_BUT_M0059	2346059	55.32	2	0	23074	0.00983522
AGALUM_BUT_M0060	3138006	53.92	3	1	87369	0.0278422
AGALUM_BUT_M0061	2211432	55.52	1	0	26226	0.0118593
AGALUM_BUT_M0062	2952014	53.69	3	0	55831	0.0189129
AGALUM_BUT_M0063	2686506	54.97	1	0	28968	0.0107828
AGALUM_BUT_M0064	2963674	54.16	6	1	231450	0.0780956
AGALUM_BUT_M0065	2364327	55.31	2	1	53109	0.0224626
AGALUM_BUT_M0066	2178901	55.82	2	0	14704	0.00674836
AGALUM_BUT_M0067	2319833	55.27	1	0	23066	0.00994296
AGALUM_BUT_M0068	2684371	54.75	3	0	26749	0.00996472
AGALUM_BUT_M0069	2280581	55.51	1	1	34729	0.0152281
AGALUM_BUT_M0070	2258449	55.47	1	0	18440	0.0081649
AGALUM_BUT_M0071	2236809	55.52	1	0	21673	0.00968925
AGALUM_BUT_M0072	2428022	55.22	1	0	16883	0.0069534
AGALUM_BUT_M0073	2299071	55.49	1	0	16943	0.0073695
AGALUM_BUT_M0074	2798326	54.15	3	0	69925	0.0249882
AGALUM_BUT_M0075	2898183	54.03	2	0	53922	0.0186055
AGALUM_BUT_M0076	2401026	55.21	3	0	26905	0.0112056
AGALUM_BUT_M0077	3029528	53.93	3	0	71019	0.0234423
AGALUM_BUT_M0078	2473685	54.95	4	0	89050	0.0359989
AGALUM_BUT_M0079	2515760	54.73	2	0	26173	0.0104036
AGALUM_BUT_M0080	2369679	55.48	2	0	66683	0.0281401
AGALUM_BUT_M0081	2387169	55.53	4	0	106807	0.0447421
AGALUM_BUT_M0082	2243121	55.64	2	0	53070	0.023659
AGALUM_BUT_M0083	2311093	55.11	1	0	22864	0.00989315
AGALUM_BUT_M0084	2270882	55.71	2	0	19684	0.008668
AGALUM_BUT_M0085	2274646	55.42	1	0	28025	0.0123206
AGALUM_BUT_M0086	2619275	54.79	2	1	43919	0.0167676
AGALUM_BUT_M0087	2309537	56.02	3	1	53105	0.0229938
AGALUM_BUT_M0088	2215004	55.46	0	0	0	0
AGALUM_BUT_M0089	2266757	55.92	0	0	0	0
AGALUM_BUT_M0090	2144038	56.22	2	0	30181	0.0140767
AGALUM_BUT_M0091	2214631	55.72	3	1	88276	0.0398604
AGALUM_BUT_M0092	2354917	55.42	4	0	26971	0.0114531
AGALUM_BUT_M0093	3313340	54.07	14	2	363303	0.109649
AGALUM_BUT_M0094	2267729	55.46	1	0	14988	0.00660926
AGALUM_BUT_M0095	2295441	55.36	1	0	11357	0.00494763
AGALUM_BUT_M0096	2336796	55.45	1	0	30382	0.0130016
AGALUM_BUT_M0097	2209418	55.7	1	0	21158	0.00957628
AGALUM_BUT_M0098	2440137	55.27	4	0	24636	0.0100962
AGALUM_BUT_M0099	2513859	55	3	0	59411	0.0236334
AGALUM_BUT_M0100	2356507	55.7	4	0	75070	0.0318565
AGALUM_BUT_M0101	2138525	55.7	1	0	37941	0.0177417
AGALUM_BUT_M0102	2240355	55.42	4	0	59857	0.0267176
AGALUM_BUT_M0103	2345771	55.29	3	0	26659	0.0113647
AGALUM_BUT_M0104	2801134	55.65	4	0	29379	0.0104883
AGALUM_BUT_M0105	2743712	55.01	5	0	81291	0.0296281
AGALUM_BUT_M0106	2443413	55.4	1	0	28949	0.0118478
AGALUM_BUT_M0107	3143997	54.21	6	3	207062	0.0658595
AGALUM_BUT_M0108	2161285	55.89	2	0	32870	0.0152085
AGALUM_BUT_M0109	2140704	55.68	1	0	27391	0.0127953
AGALUM_BUT_M0110	2306577	55.54	3	0	51812	0.0224627
AGALUM_BUT_M0111	2232610	55.67	2	0	55221	0.0247338
AGALUM_BUT_M0112	2218120	55.78	3	1	69423	0.0312981
AGALUM_BUT_M0113	2076324	55.94	1	0	16636	0.00801224
AGALUM_BUT_M0114	2185301	55.78	1	0	10990	0.00502906
AGALUM_BUT_M0115	3164285	54.09	14	1	319016	0.100818
AGALUM_BUT_M0116	2632244	55.08	4	1	141740	0.0538476
AGALUM_BUT_M0117	2368776	55.4	1	0	26137	0.011034
AGALUM_BUT_M0118	2278437	55.41	1	0	5149	0.00225988
AGALUM_BUT_M0119	2495216	55.65	4	0	69260	0.0277571
AGALUM_BUT_M0120	2251307	55.47	1	1	40263	0.0178843
AGALUM_BUT_M0121	2641853	55	2	0	39563	0.0149755
AGALUM_BUT_M0122	2147118	55.61	1	0	30472	0.014192
AGALUM_BUT_M0123	2475937	55.05	2	1	53109	0.0214501
AGALUM_BUT_M0124	2442574	55.24	4	0	89248	0.0365385
AKK_MUC_N0001	2772237	55.39	1	0	11809	0.00425974
AKK_MUC_N0002	2663833	55.76	1	0	9382	0.00352199
AKK_MUC_N0003	2664010	55.76	1	0	9382	0.00352176
AKK_MUC_N0004	2764211	55.25	2	0	14945	0.00540661
AKK_MUC_N0005	2763834	55.25	2	0	14945	0.00540734
AKK_MUC_N0006	2764311	55.26	2	0	14945	0.00540641
AKK_MUC_N0007	2764297	55.26	1	0	9064	0.00327895
AKK_MUC_N0008	2764188	55.25	1	0	22470	0.00812897
AKK_MUC_N0009	2770124	55.28	0	0	0	0
AKK_MUC_N0010	2724248	55.32	2	0	15265	0.00560338
AKK_MUC_N0011	2724161	55.32	2	0	15265	0.00560356
AKK_MUC_N0012	2770073	55.3	0	0	0	0
AKK_MUC_N0013	2770146	55.31	0	0	0	0
AKK_MUC_N0014	2799431	55.3	1	0	9383	0.00335175
AKK_MUC_N0015	2824041	55.39	2	0	15265	0.00540537
AKK_MUC_N0016	2763965	55.25	2	0	14945	0.00540709
AKK_MUC_N0017	2770098	55.3	0	0	0	0
AKK_MUC_N0018	2724186	55.32	2	0	15265	0.00560351
AKK_MUC_N0019	2724154	55.32	2	0	15265	0.00560357
AKK_MUC_N0020	2819944	55.28	1	0	11246	0.00398802
AKK_MUC_N0021	2860407	55.32	2	0	20634	0.00721366
AKK_MUC_N0022	2772088	55.06	2	0	15265	0.00550668
AKK_MUC_N0023	2664043	55.76	1	0	9382	0.00352171
AKK_MUC_N0024	2751592	55.15	2	0	15265	0.0055477
AKK_MUC_N0025	2751304	55.15	2	0	15265	0.00554828
AKK_MUC_N0026	2752176	55.15	2	0	15265	0.00554652
AKK_MUC_N0027	2755956	55.14	2	0	15265	0.00553891
AKK_MUC_N0028	2752380	55.15	2	0	15265	0.00554611
AKK_MUC_N0029	2789753	55	2	0	15265	0.00547181
AKK_MUC_N0030	2752203	55.15	2	0	15265	0.00554647
AKK_MUC_N0031	2753750	55.14	2	0	15265	0.00554335
AKK_MUC_N0032	2753150	55.15	2	0	15265	0.00554456
AKK_MUC_N0033	2752587	55.15	2	0	15265	0.00554569
AKK_MUC_N0034	2752298	55.15	2	0	15265	0.00554627
AKK_MUC_N0035	2752334	55.16	2	0	15265	0.0055462
AKK_MUC_N0036	2752868	55.15	2	0	15265	0.00554513
AKK_MUC_N0037	2752525	55.15	1	0	9384	0.00340923
AKK_MUC_N0038	2905849	55	2	0	15265	0.0052532
AKK_MUC_N0039	2752621	55.15	1	0	9384	0.00340911
AKK_MUC_N0040	2751571	55.15	1	0	9384	0.00341042
AKK_MUC_N0041	2751903	55.16	2	0	15265	0.00554707
AKK_MUC_N0042	2752058	55.15	1	0	9384	0.00340981
AKK_MUC_N0043	2775895	55.06	2	0	15265	0.00549913
AKK_MUC_N0044	2752383	55.15	2	0	15265	0.0055461
AKK_MUC_N0045	2778410	55.03	2	0	15265	0.00549415
AKK_MUC_N0046	2752368	55.15	2	0	15265	0.00554613
AKK_MUC_N0047	3111566	54.26	1	0	9384	0.00301584
AKK_MUC_N0048	2751854	55.15	2	0	15265	0.00554717
AKK_MUC_N0049	2751615	55.15	1	0	9384	0.00341036
AKK_MUC_N0050	2761382	55.1	2	0	15265	0.00552803
AKK_MUC_N0051	3050314	54.46	2	0	15265	0.0050044
AKK_MUC_N0052	3158556	53.12	4	0	61517	0.0194763
AKK_MUC_N0053	2774410	55.07	2	0	15265	0.00550207
AKK_MUC_N0054	2783632	55.07	2	0	15265	0.00548384
AKK_MUC_N0055	2876208	54.28	2	0	15265	0.00530734
AKK_MUC_N0056	2881414	54.67	2	0	15265	0.00529775
AKK_MUC_N0057	2782022	55.05	2	0	15265	0.00548702
AKK_MUC_N0058	2979066	54.77	3	0	22627	0.00759533
AKK_MUC_N0059	2755967	55.15	2	0	15265	0.00553889
AKK_MUC_N0060	2753636	55.15	2	0	15265	0.00554358
AKK_MUC_N0061	2763018	55.12	1	0	9384	0.00339629
AKK_MUC_N0062	2935244	54.51	1	0	9384	0.00319701
AKK_MUC_N0063	2761541	55.11	2	0	15265	0.00552771
AKK_MUC_N0064	2756657	55.14	2	0	15265	0.0055375
AKK_MUC_N0065	2759345	55.14	1	0	9384	0.00340081
AKK_MUC_N0066	2756409	55.12	2	0	15265	0.005538
AKK_MUC_N0067	2734231	55.4	1	0	9385	0.00343241
AKK_MUC_N0068	2734254	55.4	1	0	9385	0.00343238
AKK_MUC_N0069	2888371	55.5	1	0	11136	0.00385546
AKK_MUC_N0070	2888305	55.5	1	0	11136	0.00385555
AKK_MUC_N0071	2836174	55.35	1	0	45644	0.0160935
AKK_MUC_N0072	2724254	55.32	2	0	15265	0.00560337
AKK_MUC_N0073	2724277	55.32	2	0	15265	0.00560332
AKK_MUC_N0074	2724300	55.32	2	0	15265	0.00560327
AKK_MUC_N0075	2724313	55.32	2	0	15265	0.00560325
AKK_MUC_N0076	2836880	55.35	2	0	58823	0.0207351
AKK_MUC_N0077	2836855	55.35	2	0	58822	0.0207349
AKK_MUC_N0078	2736695	55.41	2	0	15265	0.0055779
AKK_MUC_N0079	2810249	55.26	2	0	14945	0.00531803
AKK_MUC_N0080	2782478	55.7	1	0	9675	0.00347712
AKK_MUC_N0081	2782314	55.7	1	0	9675	0.00347732
AKK_MUC_N0082	2782334	55.7	1	0	9675	0.0034773
AKK_MUC_N0083	2803530	55.7	1	0	9675	0.00345101
AKK_MUC_N0084	2844782	55.88	1	0	26687	0.00938104
AKK_MUC_N0085	2844797	55.88	1	0	26687	0.00938099
AKK_MUC_N0086	2844777	55.88	1	0	26687	0.00938105
AKK_MUC_N0087	2844808	55.88	1	0	26687	0.00938095
AKK_MUC_N0088	2844059	55.23	2	0	15271	0.00536944
AKK_MUC_N0089	2844036	55.23	2	0	15271	0.00536948
AKK_MUC_N0090	2844062	55.23	2	0	15271	0.00536943
AKK_MUC_N0091	2844056	55.23	2	0	15271	0.00536944
AKK_MUC_N0092	2664064	55.76	1	0	9382	0.00352169
AKK_MUC_N0093	2942175	55.22	2	0	16063	0.00545957
AKK_MUC_N0094	2833117	55.29	1	0	9385	0.00331261
AKK_MUC_N0095	2804817	55.31	2	0	17207	0.0061348
AKK_MUC_N0096	2870350	55.13	1	0	15765	0.00549236
AKK_MUC_N0097	2834171	55.38	1	0	45644	0.0161049
AKK_MUC_N0098	3000091	55.15	2	0	39979	0.0133259
AKK_MUC_N0099	2761419	55.7	1	0	9385	0.00339861
AKK_MUC_N0100	2803336	55.28	1	0	9347	0.00333424
AKK_MUC_N0101	2803334	55.28	1	0	9347	0.00333424
AKK_MUC_N0102	2803293	55.28	1	0	9347	0.00333429
AKK_MUC_N0103	2942163	55.46	3	0	28425	0.00966126
AKK_MUC_N0104	2724304	55.6	2	0	14055	0.00515912
AKK_MUC_N0105	3002740	55.14	1	0	9383	0.00312481
AKK_MUC_N0106	3002718	55.14	1	0	9383	0.00312484
[truncated: 41,944 more rows]

## Sheet: Table S3
Table S3 Integrity evaluation results of all 105,613 predicted prophages.
Prophage ID	Length	checkv_quality	PHASTER level	Integral prophage dataset
5120_sp001917175_M0001_p1	7352	Not-determined	incomplete	N/A
5120_sp001917175_M0001_p2	11477	Low-quality	questionable	N/A
5120_sp001917175_M0001_p3	6237	Not-determined	incomplete	N/A
5120_sp001917175_M0001_p4	7340	Low-quality	incomplete	N/A
5120_sp001917175_M0002_p1	7352	Not-determined	incomplete	N/A
5120_sp001917175_M0002_p2	11477	Low-quality	questionable	N/A
5120_sp001917175_M0002_p3	6237	Not-determined	incomplete	N/A
5120_sp001917175_M0002_p4	7356	Low-quality	incomplete	N/A
5120_sp001917175_M0003_p1	18915	Medium-quality	incomplete	N/A
5120_sp001917175_M0004_p1	7352	Not-determined	incomplete	N/A
5120_sp001917175_M0004_p2	6237	Not-determined	incomplete	N/A
5120_sp001917175_M0004_p3	8438	Low-quality	incomplete	N/A
5120_sp001917175_M0004_p4	11477	Low-quality	questionable	N/A
5120_sp001917175_M0004_p5	7355	Low-quality	incomplete	N/A
5120_sp001917175_M0005_p1	43600	Medium-quality	intact	Yes
5120_sp001917175_M0006_p1	7352	Not-determined	incomplete	N/A
5120_sp001917175_M0006_p2	6237	Not-determined	incomplete	N/A
5120_sp001917175_M0006_p3	7678	Low-quality	incomplete	N/A
5120_sp001917175_M0006_p4	9213	Low-quality	incomplete	N/A
5120_sp001917175_M0006_p5	5748	Low-quality	incomplete	N/A
5120_sp001917175_M0007_p1	7352	Not-determined	incomplete	N/A
5120_sp001917175_M0007_p2	6237	Not-determined	incomplete	N/A
5120_sp001917175_M0007_p3	11477	Low-quality	questionable	N/A
5120_sp001917175_M0007_p4	7356	Low-quality	incomplete	N/A
5120_sp001917175_M0008_p1	31702	Medium-quality	incomplete	N/A
5120_sp001917175_M0008_p2	5856	Not-determined	incomplete	N/A
5120_sp001917175_M0008_p3	25694	Medium-quality	questionable	N/A
5120_sp001917175_M0009_p1	14813	Low-quality	incomplete	N/A
5120_sp001917175_M0010_p1	11477	Low-quality	questionable	N/A
5120_sp001917175_M0011_p1	22203	Low-quality	intact	Yes
5120_sp001917175_M0012_p1	7356	Low-quality	incomplete	N/A
5120_sp001917175_M0012_p2	11477	Low-quality	questionable	N/A
5120_sp001917175_M0012_p3	6237	Not-determined	incomplete	N/A
5120_sp001917175_M0012_p4	9797	Not-determined	incomplete	N/A
5120_sp001917175_M0012_p5	6941	Low-quality	incomplete	N/A
5120_sp001917175_M0013_p1	7352	Not-determined	incomplete	N/A
5120_sp001917175_M0013_p2	11468	Low-quality	questionable	N/A
5120_sp001917175_M0013_p3	7356	Low-quality	incomplete	N/A
5120_sp001917175_M0013_p4	6237	Not-determined	incomplete	N/A
5120_sp001917175_M0014_p1	22021	Medium-quality	incomplete	N/A
5120_sp001917175_M0015_p1	7352	Not-determined	incomplete	N/A
5120_sp001917175_M0015_p2	7678	Low-quality	incomplete	N/A
5120_sp001917175_M0015_p3	11477	Low-quality	questionable	N/A
5120_sp001917175_M0015_p4	6237	Not-determined	incomplete	N/A
5120_sp001917175_M0015_p5	7356	Low-quality	incomplete	N/A
5120_sp001917175_M0016_p1	12492	Low-quality	incomplete	N/A
5120_sp001917175_M0016_p2	30094	Medium-quality	incomplete	N/A
5120_sp001917175_M0016_p3	8461	Low-quality	incomplete	N/A
5120_sp001917175_M0017_p1	25443	Medium-quality	incomplete	N/A
5120_sp001917175_M0018_p1	34155	Medium-quality	intact	Yes
5120_sp001917175_M0018_p2	37341	Medium-quality	incomplete	N/A
5120_sp001917175_M0019_p1	11573	Low-quality	questionable	N/A
5120_sp001917175_M0019_p2	7352	Not-determined	incomplete	N/A
5120_sp001917175_M0019_p3	6237	Not-determined	incomplete	N/A
5120_sp001917175_M0019_p4	7340	Low-quality	incomplete	N/A
5120_sp001917175_M0020_p1	10772	Low-quality	questionable	N/A
5120_sp001917175_M0020_p2	6713	Not-determined	incomplete	N/A
5120_sp001917175_M0020_p3	6237	Not-determined	incomplete	N/A
5120_sp001917175_M0021_p1	23313	Low-quality	questionable	N/A
5120_sp001917175_M0021_p2	20755	Medium-quality	incomplete	N/A
5120_sp001917175_M0022_p1	11477	Low-quality	questionable	N/A
5120_sp001917175_M0022_p2	7356	Low-quality	incomplete	N/A
5120_sp001917175_M0022_p3	6237	Not-determined	incomplete	N/A
5120_sp001917175_M0023_p1	7352	Not-determined	incomplete	N/A
5120_sp001917175_M0023_p2	7945	Low-quality	incomplete	N/A
5120_sp001917175_M0024_p1	12213	Low-quality	incomplete	N/A
5120_sp001917175_M0024_p2	26367	Medium-quality	intact	Yes
5120_sp001917175_M0024_p3	19941	Low-quality	incomplete	N/A
5120_sp001917175_M0025_p1	6237	Not-determined	incomplete	N/A
5120_sp001917175_M0025_p2	13384	Low-quality	incomplete	N/A
5120_sp001917175_M0025_p3	10208	Low-quality	incomplete	N/A
5120_sp001917175_M0026_p1	13849	Low-quality	questionable	N/A
5120_sp001917175_M0026_p2	21612	Low-quality	incomplete	N/A
5120_sp001917175_M0026_p3	10141	Low-quality	incomplete	N/A
5120_sp001917175_M0026_p4	22426	Low-quality	incomplete	N/A
5120_sp001917175_M0027_p1	24876	Low-quality	incomplete	N/A
5120_sp001917175_M0027_p2	23899	Medium-quality	intact	Yes
5120_sp001917175_M0028_p1	19147	Medium-quality	incomplete	N/A
5120_sp001917175_M0028_p2	10888	Low-quality	questionable	N/A
5120_sp001917175_M0028_p3	44538	Medium-quality	intact	Yes
5120_sp001917175_M0028_p4	23924	Low-quality	incomplete	N/A
5120_sp001917175_M0029_p1	6237	Not-determined	incomplete	N/A
5120_sp001917175_M0029_p2	10208	Low-quality	incomplete	N/A
5120_sp001917175_M0029_p3	7356	Low-quality	incomplete	N/A
5120_sp001917175_M0029_p4	7352	Not-determined	incomplete	N/A
5120_sp001917175_M0030_p1	7352	Not-determined	incomplete	N/A
5120_sp001917175_M0030_p2	6237	Not-determined	incomplete	N/A
5120_sp001917175_M0030_p3	7356	Low-quality	incomplete	N/A
5120_sp001917175_M0030_p4	4796	Low-quality	incomplete	N/A
5120_sp001917175_M0031_p1	17128	Low-quality	questionable	N/A
5120_sp001917175_M0032_p1	18443	Low-quality	questionable	N/A
5120_sp001917175_M0033_p1	35587	Medium-quality	incomplete	N/A
5120_sp001917175_M0034_p1	43600	Medium-quality	intact	Yes
5120_sp001917175_M0035_p1	13974	Low-quality	incomplete	N/A
5120_sp001917175_M0036_p1	12354	Low-quality	incomplete	N/A
5120_sp001917175_M0036_p2	30627	Medium-quality	incomplete	N/A
5120_sp001917175_M0037_p1	4768	Low-quality	incomplete	N/A
5120_sp001917175_M0037_p2	7352	Not-determined	incomplete	N/A
5120_sp001917175_M0037_p3	7356	Low-quality	incomplete	N/A
5120_sp001917175_M0037_p4	5935	Low-quality	incomplete	N/A
5120_sp001917175_M0038_p1	34061	Medium-quality	incomplete	N/A
5120_sp001917175_M0039_p1	9797	Not-determined	incomplete	N/A
5120_sp001917175_M0039_p2	6237	Not-determined	incomplete	N/A
5120_sp001917175_M0039_p3	11564	Low-quality	questionable	N/A
5120_sp001917175_M0039_p4	7356	Low-quality	incomplete	N/A
5120_sp001917175_M0040_p1	11759	Low-quality	incomplete	N/A
5120_sp001917175_M0041_p1	4529	Low-quality	incomplete	N/A
5120_sp001917175_M0041_p2	7352	Not-determined	incomplete	N/A
5120_sp001917175_M0041_p3	10208	Low-quality	incomplete	N/A
5120_sp001917175_M0041_p4	6237	Not-determined	incomplete	N/A
5120_sp001917175_M0042_p1	7970	Not-determined	incomplete	N/A
5120_sp001917175_M0042_p2	11468	Low-quality	questionable	N/A
5120_sp001917175_M0042_p3	6237	Not-determined	incomplete	N/A
5120_sp001917175_M0042_p4	7356	Low-quality	incomplete	N/A
5120_sp001917175_M0043_p1	6237	Not-determined	incomplete	N/A
5120_sp001917175_M0043_p2	11477	Low-quality	questionable	N/A
5120_sp001917175_M0043_p3	7352	Not-determined	incomplete	N/A
5120_sp001917175_M0043_p4	7340	Low-quality	incomplete	N/A
5120_sp001917175_M0044_p1	6237	Not-determined	incomplete	N/A
5120_sp001917175_M0044_p2	11468	Low-quality	questionable	N/A
5120_sp001917175_M0044_p3	7356	Low-quality	incomplete	N/A
5120_sp001917175_M0045_p1	31702	Medium-quality	incomplete	N/A
5120_sp001917175_M0045_p2	6797	Low-quality	incomplete	N/A
5120_sp001917175_M0046_p1	6237	Not-determined	incomplete	N/A
5120_sp001917175_M0046_p2	4890	Low-quality	incomplete	N/A
5120_sp001917175_M0046_p3	11429	Low-quality	incomplete	N/A
5120_sp001917175_M0046_p4	6965	Not-determined	incomplete	N/A
5120_sp001917175_M0046_p5	5572	Low-quality	incomplete	N/A
5120_sp001917175_M0047_p1	6237	Not-determined	incomplete	N/A
5120_sp001917175_M0047_p2	7352	Not-determined	incomplete	N/A
5120_sp001917175_M0047_p3	11477	Low-quality	questionable	N/A
5120_sp001917175_M0047_p4	7340	Low-quality	incomplete	N/A
5120_sp001917175_M0048_p1	19577	Low-quality	incomplete	N/A
5120_sp001917175_M0049_p1	13916	Low-quality	questionable	N/A
5120_sp001917175_M0049_p2	5943	Low-quality	incomplete	N/A
5120_sp001917175_M0049_p3	6237	Not-determined	incomplete	N/A
5120_sp001917175_M0050_p1	14813	Low-quality	incomplete	N/A
5120_sp001917175_M0050_p2	18645	Low-quality	incomplete	N/A
5120_sp001917175_M0051_p1	8021	Low-quality	incomplete	N/A
5120_sp001917175_M0051_p2	26213	Medium-quality	questionable	N/A
5120_sp001917175_M0051_p3	21449	Not-determined	incomplete	N/A
5120_sp001917175_M0051_p4	26269	Medium-quality	questionable	N/A
5120_sp001917175_M0052_p1	6237	Not-determined	incomplete	N/A
5120_sp001917175_M0052_p2	7970	Not-determined	incomplete	N/A
5120_sp001917175_M0052_p3	11564	Low-quality	questionable	N/A
5120_sp001917175_M0052_p4	5943	Low-quality	incomplete	N/A
5120_sp001917175_M0053_p1	6237	Not-determined	incomplete	N/A
5120_sp001917175_M0053_p2	7907	Low-quality	incomplete	N/A
5120_sp001917175_M0053_p3	7356	Low-quality	incomplete	N/A
5120_sp001917175_M0053_p4	11477	Low-quality	questionable	N/A
5120_sp001917175_M0054_p1	11477	Low-quality	questionable	N/A
5120_sp001917175_M0054_p2	7352	Not-determined	incomplete	N/A
5120_sp001917175_M0054_p3	6237	Not-determined	incomplete	N/A
5120_sp001917175_M0054_p4	7356	Low-quality	incomplete	N/A
5120_sp001917175_M0055_p1	7351	Not-determined	incomplete	N/A
5120_sp001917175_M0055_p2	6237	Not-determined	incomplete	N/A
5120_sp001917175_M0055_p3	11477	Low-quality	questionable	N/A
5120_sp001917175_M0055_p4	5943	Low-quality	incomplete	N/A
5120_sp001917175_M0056_p1	13353	Low-quality	incomplete	N/A
5120_sp001917175_M0057_p1	11149	Low-quality	incomplete	N/A
5120_sp001917175_M0058_p1	30774	Low-quality	questionable	N/A
5120_sp001917175_M0059_p1	15251	Low-quality	incomplete	N/A
5120_sp001917175_M0060_p1	25610	Medium-quality	incomplete	N/A
5120_sp001917175_M0061_p1	22212	Low-quality	incomplete	N/A
5120_sp001917175_M0062_p1	9117	Low-quality	incomplete	N/A
5120_sp001917175_M0062_p2	7352	Not-determined	incomplete	N/A
5120_sp001917175_M0062_p3	6237	Not-determined	incomplete	N/A
5120_sp001917175_M0062_p4	7356	Low-quality	incomplete	N/A
5120_sp001917175_M0063_p1	15243	Low-quality	incomplete	N/A
5120_sp001917175_M0064_p1	46197	Medium-quality	incomplete	N/A
5120_sp001917175_M0065_p1	8760	Low-quality	questionable	N/A
5120_sp001917175_M0066_p1	31405	Medium-quality	intact	Yes
5120_sp001917175_M0067_p1	20152	Low-quality	incomplete	N/A
5120_sp001917175_M0068_p1	7970	Not-determined	incomplete	N/A
5120_sp001917175_M0068_p2	11468	Low-quality	questionable	N/A
5120_sp001917175_M0068_p3	6237	Not-determined	incomplete	N/A
5120_sp001917175_M0068_p4	7356	Low-quality	incomplete	N/A
5120_sp001917175_M0069_p1	7356	Low-quality	incomplete	N/A
5120_sp001917175_M0069_p2	6237	Not-determined	incomplete	N/A
5120_sp001917175_M0069_p3	10304	Low-quality	incomplete	N/A
5120_sp001917175_M0069_p4	7352	Not-determined	incomplete	N/A
5120_sp001917175_M0070_p1	5943	Low-quality	incomplete	N/A
5120_sp001917175_M0070_p2	11477	Low-quality	questionable	N/A
5120_sp001917175_M0070_p3	6237	Not-determined	incomplete	N/A
5120_sp001917175_M0070_p4	7351	Not-determined	incomplete	N/A
5120_sp001917175_M0071_p1	16770	Low-quality	incomplete	N/A
5120_sp001917175_M0071_p2	27745	Medium-quality	questionable	N/A
5120_sp001917175_M0071_p3	8011	Low-quality	incomplete	N/A
5120_sp001917175_M0071_p4	27025	Medium-quality	incomplete	N/A
5120_sp001917175_M0072_p1	37411	Medium-quality	intact	Yes
5120_sp001917175_M0073_p1	7352	Not-determined	incomplete	N/A
5120_sp001917175_M0073_p2	6237	Not-determined	incomplete	N/A
5120_sp001917175_M0073_p3	11477	Low-quality	questionable	N/A
5120_sp001917175_M0073_p4	7356	Low-quality	incomplete	N/A
5120_sp001917175_M0074_p1	7352	Not-determined	incomplete	N/A
5120_sp001917175_M0074_p2	11477	Low-quality	questionable	N/A
5120_sp001917175_M0074_p3	6237	Not-determined	incomplete	N/A
5120_sp001917175_M0074_p4	5943	Low-quality	incomplete	N/A
5120_sp001917175_M0075_p1	6237	Not-determined	incomplete	N/A
5120_sp001917175_M0075_p2	7352	Not-determined	incomplete	N/A
5120_sp001917175_M0075_p3	7355	Low-quality	incomplete	N/A
5120_sp001917175_M0075_p4	9117	Low-quality	incomplete	N/A
5120_sp001917175_M0076_p1	11468	Low-quality	questionable	N/A
5120_sp001917175_M0076_p2	6237	Not-determined	incomplete	N/A
5120_sp001917175_M0076_p3	7353	Not-determined	incomplete	N/A
5120_sp001917175_M0076_p4	5943	Low-quality	incomplete	N/A
5120_sp001917175_M0077_p1	6237	Not-determined	incomplete	N/A
5120_sp001917175_M0077_p2	7352	Not-determined	incomplete	N/A
5120_sp001917175_M0077_p3	11573	Low-quality	questionable	N/A
5120_sp001917175_M0078_p1	30088	Medium-quality	incomplete	N/A
5120_sp001917175_M0078_p2	17379	Medium-quality	incomplete	N/A
5120_sp001917175_M0078_p3	35341	High-quality	questionable	Yes
5120_sp001917175_M0079_p1	44537	Medium-quality	intact	Yes
5120_sp001917175_M0079_p2	33040	Low-quality	incomplete	N/A
5120_sp001917175_M0079_p3	8522	Not-determined	incomplete	N/A
5120_sp001917175_M0080_p1	6237	Not-determined	incomplete	N/A
5120_sp001917175_M0080_p2	7352	Not-determined	incomplete	N/A
5120_sp001917175_M0080_p3	9213	Low-quality	incomplete	N/A
5120_sp001917175_M0080_p4	5943	Low-quality	incomplete	N/A
5120_sp001917175_M0081_p1	6797	Low-quality	incomplete	N/A
5120_sp001917175_M0081_p2	31702	Medium-quality	incomplete	N/A
5120_sp001917175_M0082_p1	17234	Low-quality	incomplete	N/A
5120_sp001917175_M0082_p2	14324	Low-quality	incomplete	N/A
5120_sp001917175_M0083_p1	17234	Low-quality	incomplete	N/A
5120_sp001917175_M0083_p2	14324	Low-quality	incomplete	N/A
5120_sp001917175_M0084_p1	36087	Low-quality	incomplete	N/A
5120_sp001917175_M0085_p1	43600	Medium-quality	intact	Yes
5120_sp001917175_M0086_p1	7970	Not-determined	incomplete	N/A
5120_sp001917175_M0086_p2	7356	Low-quality	incomplete	N/A
5120_sp001917175_M0086_p3	6237	Not-determined	incomplete	N/A
5120_sp001917175_M0086_p4	5038	Low-quality	incomplete	N/A
5120_sp001917175_M0087_p1	7678	Low-quality	incomplete	N/A
5120_sp001917175_M0087_p2	6237	Not-determined	incomplete	N/A
5120_sp001917175_M0087_p3	7352	Not-determined	incomplete	N/A
5120_sp001917175_M0087_p4	10208	Low-quality	incomplete	N/A
5120_sp001917175_M0087_p5	7356	Low-quality	incomplete	N/A
5120_sp001917175_M0088_p1	23198	Medium-quality	intact	Yes
5120_sp001917175_M0088_p2	18442	Low-quality	questionable	N/A
5120_sp001917175_M0088_p3	11149	Low-quality	incomplete	N/A
5120_sp001917175_M0089_p1	7356	Low-quality	incomplete	N/A
5120_sp001917175_M0089_p2	6237	Not-determined	incomplete	N/A
5120_sp001917175_M0089_p3	7352	Not-determined	incomplete	N/A
5120_sp001917175_M0089_p4	10208	Low-quality	incomplete	N/A
5120_sp001917175_M0090_p1	7352	Not-determined	incomplete	N/A
5120_sp001917175_M0090_p2	11468	Low-quality	questionable	N/A
5120_sp001917175_M0090_p3	5943	Low-quality	incomplete	N/A
5120_sp001917175_M0091_p1	14813	Low-quality	incomplete	N/A
5120_sp001917175_M0091_p2	34709	Low-quality	incomplete	N/A
5120_sp001917175_M0091_p3	22244	Low-quality	questionable	N/A
5120_sp001917175_M0092_p1	29284	Medium-quality	intact	Yes
5120_sp001917175_M0093_p1	30481	Medium-quality	incomplete	N/A
5120_sp001917175_M0093_p2	15251	Low-quality	incomplete	N/A
5120_sp001917175_M0094_p1	10295	Low-quality	incomplete	N/A
5120_sp001917175_M0094_p2	11703	Low-quality	incomplete	N/A
5120_sp001917175_M0094_p3	6847	Low-quality	incomplete	N/A
5120_sp001917175_M0094_p4	7355	Low-quality	incomplete	N/A
5120_sp001917175_M0094_p5	6237	Not-determined	incomplete	N/A
5120_sp001917175_M0095_p1	25608	Medium-quality	incomplete	N/A
5120_sp001917175_M0096_p1	32831	Medium-quality	incomplete	N/A
5120_sp001917175_M0097_p1	7352	Not-determined	incomplete	N/A
5120_sp001917175_M0097_p2	6165	Low-quality	incomplete	N/A
5120_sp001917175_M0097_p3	6237	Not-determined	incomplete	N/A
5120_sp001917175_M0097_p4	5748	Low-quality	incomplete	N/A
5120_sp001917175_M0098_p1	11215	Low-quality	incomplete	N/A
5120_sp001917175_M0098_p2	25746	Low-quality	incomplete	N/A
5120_sp001917175_M0098_p3	31656	High-quality	incomplete	Yes
5120_sp001917175_M0099_p1	15036	Low-quality	intact	Yes
5120_sp001917175_M0100_p1	7356	Low-quality	incomplete	N/A
5120_sp001917175_M0100_p2	7352	Not-determined	incomplete	N/A
5120_sp001917175_M0100_p3	11573	Low-quality	questionable	N/A
5120_sp001917175_M0101_p1	10321	Low-quality	incomplete	N/A
5120_sp001917175_M0101_p2	28812	Medium-quality	questionable	N/A
5120_sp001917175_M0101_p3	18485	Low-quality	incomplete	N/A
5120_sp001917175_M0102_p1	13009	Low-quality	incomplete	N/A
5120_sp001917175_M0102_p2	24514	Medium-quality	intact	Yes
5120_sp001917175_M0102_p3	33470	Medium-quality	intact	Yes
5120_sp001917175_M0102_p4	30207	Medium-quality	incomplete	N/A
5120_sp001917175_M0103_p1	23662	Low-quality	incomplete	N/A
5120_sp001917175_M0104_p1	6237	Not-determined	incomplete	N/A
5120_sp001917175_M0104_p2	7352	Not-determined	incomplete	N/A
5120_sp001917175_M0104_p3	11468	Low-quality	questionable	N/A
5120_sp001917175_M0104_p4	7356	Low-quality	incomplete	N/A
5120_sp001917175_M0105_p1	30777	Medium-quality	incomplete	N/A
5120_sp001917175_M0106_p1	6237	Not-determined	incomplete	N/A
5120_sp001917175_M0106_p2	7352	Not-determined	incomplete	N/A
5120_sp001917175_M0106_p3	10304	Low-quality	incomplete	N/A
5120_sp001917175_M0106_p4	7356	Low-quality	incomplete	N/A
5120_sp001917175_M0107_p1	19238	Low-quality	incomplete	N/A
5120_sp001917175_M0108_p1	11477	Low-quality	questionable	N/A
5120_sp001917175_M0108_p2	6237	Not-determined	incomplete	N/A
5120_sp001917175_M0108_p3	7356	Low-quality	incomplete	N/A
5120_sp001917175_M0109_p1	6063	Not-determined	incomplete	N/A
5120_sp001917175_M0109_p2	6585	Low-quality	incomplete	N/A
5120_sp001917175_M0109_p3	5357	Low-quality	incomplete	N/A
5120_sp001917175_M0110_p1	26168	Medium-quality	incomplete	N/A
5120_sp001917175_M0111_p1	9797	Not-determined	incomplete	N/A
5120_sp001917175_M0111_p2	11477	Low-quality	questionable	N/A
5120_sp001917175_M0111_p3	6237	Not-determined	incomplete	N/A
5120_sp001917175_M0111_p4	7356	Low-quality	incomplete	N/A
5120_sp001917175_M0112_p1	13916	Low-quality	questionable	N/A
5120_sp001917175_M0112_p2	5943	Low-quality	incomplete	N/A
5120_sp001917175_M0112_p3	6237	Not-determined	incomplete	N/A
5120_sp001917175_M0113_p1	25201	Low-quality	incomplete	N/A
5120_sp001917175_M0113_p2	8662	Not-determined	incomplete	N/A
5120_sp001917175_M0114_p1	23298	Low-quality	questionable	N/A
5120_sp001917175_M0114_p2	22234	Medium-quality	incomplete	N/A
5120_sp001917175_M0115_p1	6237	Not-determined	incomplete	N/A
5120_sp001917175_M0115_p2	11477	Low-quality	questionable	N/A
5120_sp001917175_M0115_p3	7351	Not-determined	incomplete	N/A
5120_sp001917175_M0115_p4	5732	Low-quality	incomplete	N/A
5120_sp001917175_M0116_p1	25551	Medium-quality	incomplete	N/A
5120_sp001917175_M0116_p2	9268	Not-determined	incomplete	N/A
5120_sp001917175_M0117_p1	11561	Low-quality	incomplete	N/A
5120_sp001917175_M0118_p1	7970	Not-determined	incomplete	N/A
5120_sp001917175_M0118_p2	11468	Low-quality	questionable	N/A
5120_sp001917175_M0118_p3	6237	Not-determined	incomplete	N/A
5120_sp001917175_M0118_p4	7356	Low-quality	incomplete	N/A
5120_sp001917175_M0119_p1	11237	Low-quality	incomplete	N/A
5120_sp001917175_M0120_p1	32996	Low-quality	incomplete	N/A
5120_sp001917175_M0120_p2	23294	Medium-quality	questionable	N/A
5120_sp001917175_M0121_p1	11564	Low-quality	questionable	N/A
5120_sp001917175_M0121_p2	6237	Not-determined	incomplete	N/A
5120_sp001917175_M0121_p3	5943	Low-quality	incomplete	N/A
5120_sp001917175_M0122_p1	10109	Low-quality	incomplete	N/A
5120_sp001917175_M0122_p2	10304	Low-quality	incomplete	N/A
5120_sp001917175_M0122_p3	13974	Low-quality	incomplete	N/A
5120_sp001917175_M0122_p4	4807	Low-quality	incomplete	N/A
5120_sp001917175_M0122_p5	7352	Not-determined	incomplete	N/A
5120_sp001917175_M0122_p6	7354	Low-quality	incomplete	N/A
5120_sp001917175_M0122_p7	6237	Not-determined	incomplete	N/A
5120_sp001917175_M0123_p1	3916	Low-quality	incomplete	N/A
5120_sp001917175_M0123_p2	28474	Medium-quality	incomplete	N/A
5120_sp001917175_M0123_p3	25269	Medium-quality	incomplete	N/A
5120_sp001917175_M0124_p1	8286	Low-quality	questionable	N/A
5120_sp001917175_M0124_p2	6229	Not-determined	incomplete	N/A
5120_sp001917175_M0125_p1	7352	Not-determined	incomplete	N/A
5120_sp001917175_M0125_p2	7678	Low-quality	incomplete	N/A
5120_sp001917175_M0125_p3	6237	Not-determined	incomplete	N/A
5120_sp001917175_M0125_p4	11477	Low-quality	questionable	N/A
5120_sp001917175_M0125_p5	7356	Low-quality	incomplete	N/A
5120_sp001917175_M0126_p1	6237	Not-determined	incomplete	N/A
5120_sp001917175_M0126_p2	7352	Not-determined	incomplete	N/A
5120_sp001917175_M0126_p3	11468	Low-quality	questionable	N/A
5120_sp001917175_M0126_p4	7356	Low-quality	incomplete	N/A
5120_sp001917175_M0127_p1	19019	Medium-quality	incomplete	N/A
5120_sp001917175_M0127_p2	44538	Medium-quality	intact	Yes
5120_sp001917175_M0128_p1	6237	Not-determined	incomplete	N/A
5120_sp001917175_M0128_p2	11477	Low-quality	questionable	N/A
5120_sp001917175_M0128_p3	7355	Low-quality	incomplete	N/A
5120_sp001917175_M0129_p1	18831	Medium-quality	incomplete	N/A
5120_sp001917175_M0130_p1	7356	Low-quality	incomplete	N/A
5120_sp001917175_M0131_p1	26719	Medium-quality	incomplete	N/A
5120_sp001917175_M0132_p1	20664	Medium-quality	incomplete	N/A
5120_sp001917175_M0132_p2	32320	Medium-quality	incomplete	N/A
5120_sp001917175_M0132_p3	5318	Low-quality	incomplete	N/A
5120_sp001917175_M0133_p1	12991	Low-quality	incomplete	N/A
5120_sp001917175_M0133_p2	18752	Low-quality	incomplete	N/A
5120_sp001917175_M0134_p1	6237	Not-determined	incomplete	N/A
5120_sp001917175_M0134_p2	11477	Low-quality	questionable	N/A
5120_sp001917175_M0134_p3	7352	Not-determined	incomplete	N/A
5120_sp001917175_M0134_p4	7356	Low-quality	incomplete	N/A
5120_sp001917175_M0135_p1	7970	Not-determined	incomplete	N/A
5120_sp001917175_M0135_p2	11477	Low-quality	questionable	N/A
5120_sp001917175_M0135_p3	6237	Not-determined	incomplete	N/A
5120_sp001917175_M0135_p4	7356	Low-quality	incomplete	N/A
5120_sp001917175_M0136_p1	6237	Not-determined	incomplete	N/A
5120_sp001917175_M0136_p2	7356	Low-quality	incomplete	N/A
5120_sp001917175_M0136_p3	6304	Low-quality	incomplete	N/A
5120_sp001917175_M0136_p4	7137	Low-quality	incomplete	N/A
5120_sp001917175_M0137_p1	44539	Medium-quality	intact	Yes
5120_sp001917175_M0137_p2	35271	High-quality	incomplete	Yes
5120_sp001917175_M0137_p3	35521	Low-quality	incomplete	N/A
5120_sp001917175_M0137_p4	19147	Medium-quality	incomplete	N/A
5120_sp001917175_M0138_p1	43600	Medium-quality	intact	Yes
5120_sp001917175_M0139_p1	11573	Low-quality	questionable	N/A
5120_sp001917175_M0140_p1	7352	Not-determined	incomplete	N/A
5120_sp001917175_M0140_p2	10208	Low-quality	incomplete	N/A
5120_sp001917175_M0140_p3	7356	Low-quality	incomplete	N/A
5120_sp001917175_M0141_p1	7352	Not-determined	incomplete	N/A
5120_sp001917175_M0141_p2	6237	Not-determined	incomplete	N/A
5120_sp001917175_M0141_p3	7678	Low-quality	incomplete	N/A
5120_sp001917175_M0141_p4	9213	Low-quality	incomplete	N/A
5120_sp001917175_M0141_p5	5748	Low-quality	incomplete	N/A
5120_sp001917175_M0142_p1	23899	Medium-quality	intact	Yes
5120_sp001917175_M0142_p2	14170	Not-determined	incomplete	N/A
5120_sp001917175_M0142_p3	10422	Low-quality	incomplete	N/A
5120_sp001917175_M0142_p4	14319	Low-quality	incomplete	N/A
5120_sp001917175_M0143_p1	8662	Not-determined	incomplete	N/A
5120_sp001917175_M0144_p1	11468	Low-quality	questionable	N/A
5120_sp001917175_M0144_p2	7352	Not-determined	incomplete	N/A
5120_sp001917175_M0145_p1	14516	Low-quality	incomplete	N/A
5120_sp001917175_M0146_p1	7352	Not-determined	incomplete	N/A
5120_sp001917175_M0146_p2	6237	Not-determined	incomplete	N/A
5120_sp001917175_M0146_p3	7435	Low-quality	incomplete	N/A
5120_sp001917175_M0146_p4	4242	Low-quality	incomplete	N/A
5120_sp001917175_M0147_p1	6237	Not-determined	incomplete	N/A
5120_sp001917175_M0147_p2	7352	Not-determined	incomplete	N/A
5120_sp001917175_M0147_p3	11477	Low-quality	questionable	N/A
5120_sp001917175_M0147_p4	7356	Low-quality	incomplete	N/A
5120_sp001917175_M0148_p1	11826	Low-quality	incomplete	N/A
5120_sp001917175_M0149_p1	6237	Not-determined	incomplete	N/A
5120_sp001917175_M0149_p2	7352	Not-determined	incomplete	N/A
5120_sp001917175_M0149_p3	10199	Low-quality	incomplete	N/A
5120_sp001917175_M0149_p4	7154	Low-quality	incomplete	N/A
5120_sp001917175_M0149_p5	6871	Low-quality	incomplete	N/A
5120_sp001917175_M0149_p6	7356	Low-quality	incomplete	N/A
5120_sp001917175_M0150_p1	19147	Medium-quality	incomplete	N/A
5120_sp001917175_M0150_p2	44541	Medium-quality	intact	Yes
5120_sp001917175_M0151_p1	32234	Medium-quality	incomplete	N/A
5120_sp001917175_M0152_p1	17752	Low-quality	incomplete	N/A
5120_sp001917175_M0153_p1	30082	Medium-quality	questionable	N/A
5120_sp001917175_M0153_p2	9833	Not-determined	incomplete	N/A
5120_sp001917175_M0154_p1	7352	Not-determined	incomplete	N/A
5120_sp001917175_M0154_p2	6237	Not-determined	incomplete	N/A
5120_sp001917175_M0154_p3	10208	Low-quality	incomplete	N/A
5120_sp001917175_M0154_p4	11429	Low-quality	incomplete	N/A
5120_sp001917175_M0154_p5	6854	Low-quality	incomplete	N/A
5120_sp001917175_M0154_p6	7356	Low-quality	incomplete	N/A
5120_sp001917175_M0155_p1	14002	Low-quality	incomplete	N/A
5120_sp001917175_M0155_p2	27391	Medium-quality	intact	Yes
5120_sp001917175_M0155_p3	28412	Low-quality	incomplete	N/A
5120_sp001917175_M0156_p1	7356	Low-quality	incomplete	N/A
5120_sp001917175_M0156_p2	7352	Not-determined	incomplete	N/A
5120_sp001917175_M0156_p3	6237	Not-determined	incomplete	N/A
5120_sp001917175_M0156_p4	10208	Low-quality	incomplete	N/A
5120_sp001917175_M0157_p1	7356	Low-quality	incomplete	N/A
5120_sp001917175_M0157_p2	7352	Not-determined	incomplete	N/A
5120_sp001917175_M0157_p3	6237	Not-determined	incomplete	N/A
5120_sp001917175_M0157_p4	10208	Low-quality	incomplete	N/A
5120_sp001917175_M0158_p1	20269	Low-quality	incomplete	N/A
5120_sp001917175_M0158_p2	30627	Medium-quality	incomplete	N/A
5120_sp001917175_M0159_p1	11468	Low-quality	questionable	N/A
5120_sp001917175_M0159_p2	7356	Low-quality	incomplete	N/A
5120_sp001917175_M0160_p1	22203	Low-quality	intact	Yes
5120_sp001917175_M0161_p1	7352	Not-determined	incomplete	N/A
5120_sp001917175_M0161_p2	11477	Low-quality	questionable	N/A
5120_sp001917175_M0161_p3	6237	Not-determined	incomplete	N/A
5120_sp001917175_M0161_p4	7340	Low-quality	incomplete	N/A
5120_sp001917175_M0162_p1	36608	Medium-quality	incomplete	N/A
5120_sp001917175_M0162_p2	12849	Not-determined	incomplete	N/A
ABS_sp000434355_M0001_p1	13466	Not-determined	incomplete	N/A
ABS_sp000434355_M0001_p2	10256	Not-determined	incomplete	N/A
ABS_sp000434355_M0003_p1	4932	Low-quality	incomplete	N/A
ABS_sp000434355_M0005_p1	7739	Low-quality	incomplete	N/A
ABS_sp000434355_M0006_p1	7739	Low-quality	incomplete	N/A
ABS_sp000434355_M0008_p1	8986	Low-quality	incomplete	N/A
ABS_sp000434355_M0010_p1	8513	Not-determined	incomplete	N/A
ABS_sp000434355_M0011_p1	21946	Low-quality	incomplete	N/A
ABS_sp000434355_M0012_p1	8520	Not-determined	incomplete	N/A
ABS_sp000434355_M0014_p1	7307	Not-determined	incomplete	N/A
ABS_sp000434355_M0016_p1	7739	Low-quality	incomplete	N/A
ABS_sp000434355_M0017_p1	8513	Not-determined	incomplete	N/A
ABS_sp000434355_M0017_p2	29306	Not-determined	incomplete	N/A
ABS_sp000434355_M0021_p1	28735	Medium-quality	questionable	N/A
ABS_sp000434355_M0025_p1	38743	High-quality	questionable	Yes
ABS_sp000434355_M0026_p1	14479	Low-quality	incomplete	N/A
ABS_sp000434355_M0026_p2	10231	Low-quality	incomplete	N/A
ABS_sp000434355_M0028_p1	9628	Low-quality	incomplete	N/A
ABS_sp000434355_M0029_p1	8986	Low-quality	incomplete	N/A
ABS_sp000434355_M0030_p1	33020	Medium-quality	questionable	N/A
ABS_sp000434355_M0031_p1	40950	High-quality	questionable	Yes
ABS_sp000434355_M0034_p1	5469	Low-quality	incomplete	N/A
ABS_sp000434355_M0035_p1	3403	Low-quality	incomplete	N/A
ABS_sp000434355_M0035_p2	2834	Low-quality	incomplete	N/A
ABS_sp000434355_M0035_p3	6482	Low-quality	incomplete	N/A
ABS_sp000434355_M0036_p1	7275	Low-quality	incomplete	N/A
ABS_sp000434355_M0039_p1	9739	Low-quality	incomplete	N/A
ABS_sp000434355_M0040_p1	8982	Low-quality	incomplete	N/A
ABS_sp000434355_M0043_p1	8020	Low-quality	incomplete	N/A
ABS_sp000434355_M0044_p1	5152	Low-quality	incomplete	N/A
ABS_sp000434355_M0045_p1	7739	Low-quality	incomplete	N/A
ABS_sp000434355_M0046_p1	8520	Not-determined	incomplete	N/A
ABS_sp000434355_M0050_p1	25992	Medium-quality	questionable	N/A
ABS_sp000434355_M0051_p1	10216	Low-quality	incomplete	N/A
ABS_sp000434355_M0052_p1	31194	Medium-quality	questionable	N/A
ABS_sp000434355_M0052_p2	9154	Low-quality	incomplete	N/A
ABS_sp000434355_M0053_p1	10650	Low-quality	incomplete	N/A
ABS_sp000434355_M0054_p1	10650	Low-quality	incomplete	N/A
ABS_sp000434355_M0055_p1	10216	Low-quality	incomplete	N/A
ABS_sp000434355_M0056_p1	14520	Not-determined	incomplete	N/A
ABS_sp000434355_M0057_p1	10650	Low-quality	incomplete	N/A
ABS_sp000434355_M0059_p1	20599	Not-determined	incomplete	N/A
ABS_sp000434355_M0060_p1	8615	Low-quality	incomplete	N/A
ABS_sp000434355_M0062_p1	15040	Low-quality	questionable	N/A
ABS_sp000434355_M0063_p1	7082	Low-quality	incomplete	N/A
ABS_sp000434355_M0064_p1	4576	Low-quality	incomplete	N/A
ABS_sp000434355_M0065_p1	28735	Medium-quality	questionable	N/A
ABS_sp000434355_M0066_p1	4576	Low-quality	incomplete	N/A
ABS_sp000434355_M0068_p1	4817	Not-determined	incomplete	N/A
ABS_sp000434355_M0069_p1	8097	Not-determined	incomplete	N/A
ACE_900066365_M0001_p1	7302	Not-determined	incomplete	N/A
ACE_900066365_M0001_p2	31433	Not-determined	incomplete	N/A
ACE_900066365_M0001_p3	19520	Low-quality	incomplete	N/A
ACE_900066365_M0001_p4	8891	Low-quality	incomplete	N/A
ACE_900066365_M0002_p1	7259	Low-quality	incomplete	N/A
ACE_900066365_M0002_p2	14645	Low-quality	incomplete	N/A
ACE_900066365_M0002_p3	7828	Not-determined	incomplete	N/A
ACE_900066365_M0003_p1	5888	Low-quality	incomplete	N/A
ACE_900066365_M0003_p2	7501	Low-quality	incomplete	N/A
ACE_900066365_M0003_p3	9245	Not-determined	incomplete	N/A
ACE_900066365_M0004_p1	23142	Not-determined	incomplete	N/A
ACE_900066365_M0004_p2	7828	Not-determined	incomplete	N/A
ACE_900066365_M0005_p1	7909	Not-determined	incomplete	N/A
ACE_900066365_M0005_p2	18879	Not-determined	incomplete	N/A
ACE_900066365_M0006_p1	22107	Medium-quality	questionable	N/A
ACE_900066365_M0007_p1	7828	Not-determined	incomplete	N/A
ACE_900066365_M0008_p1	15918	Not-determined	incomplete	N/A
ACE_900066365_M0008_p2	7496	Not-determined	incomplete	N/A
ACE_900066365_M0008_p3	7801	Not-determined	incomplete	N/A
ACE_900066365_M0009_p1	7828	Not-determined	incomplete	N/A
ACE_900066365_M0009_p2	15917	Not-determined	incomplete	N/A
ACE_900066365_M0010_p1	24565	Not-determined	incomplete	N/A
ACE_900066365_M0010_p2	7263	Not-determined	incomplete	N/A
ACE_900066365_M0010_p3	7828	Not-determined	incomplete	N/A
ACE_900066365_M0011_p1	7796	Not-determined	incomplete	N/A
ACE_900066365_M0012_p1	24565	Not-determined	incomplete	N/A
ACE_900066365_M0012_p2	7828	Not-determined	incomplete	N/A
ACE_900066365_M0013_p1	20521	Low-quality	incomplete	N/A
ACE_900066365_M0013_p2	23548	Medium-quality	incomplete	N/A
ACE_900066365_M0014_p1	15870	Low-quality	questionable	N/A
ACE_900066365_M0015_p1	7828	Not-determined	incomplete	N/A
ACE_900066365_M0015_p2	12985	Not-determined	incomplete	N/A
ACE_900066365_M0016_p1	7338	Low-quality	incomplete	N/A
ACE_900066365_M0016_p2	12420	Not-determined	incomplete	N/A
ACE_900066365_M0017_p1	19808	Low-quality	questionable	N/A
ACE_900066365_M0017_p2	10824	Not-determined	incomplete	N/A
ACE_900066365_M0017_p3	11973	Low-quality	incomplete	N/A
ACE_900066365_M0017_p4	19373	Low-quality	incomplete	N/A
ACE_900066365_M0017_p5	12304	Not-determined	incomplete	N/A
ACE_900066365_M0017_p6	24068	Medium-quality	intact	Yes
ACE_900066365_M0017_p7	15491	Not-determined	incomplete	N/A
ACE_900066365_M0018_p1	19196	Low-quality	incomplete	N/A
ACE_900066365_M0018_p2	21312	Not-determined	incomplete	N/A
ACE_900066365_M0018_p3	29560	Medium-quality	questionable	N/A
ACE_900066365_M0019_p1	23470	Not-determined	incomplete	N/A
ACE_900066365_M0020_p1	7828	Not-determined	incomplete	N/A
ACE_900066365_M0020_p2	23351	Not-determined	incomplete	N/A
ACE_900066365_M0021_p1	15907	Low-quality	incomplete	N/A
ACE_900066365_M0022_p1	7828	Not-determined	incomplete	N/A
ACE_900066365_M0022_p2	6928	Not-determined	incomplete	N/A
ACE_900066365_M0022_p3	18914	Not-determined	incomplete	N/A
ACE_900066365_M0023_p1	7800	Not-determined	incomplete	N/A
ACE_900066365_M0023_p2	8331	Not-determined	incomplete	N/A
ACE_900066365_M0024_p1	6951	Not-determined	incomplete	N/A
ACE_900066365_M0025_p1	7338	Low-quality	incomplete	N/A
ACE_900066365_M0025_p2	13198	Not-determined	incomplete	N/A
ACE_900066365_M0025_p3	7910	Not-determined	incomplete	N/A
ACE_900066365_M0025_p4	7185	Low-quality	incomplete	N/A
ACE_900066365_M0026_p1	6950	Not-determined	incomplete	N/A
ACE_900066365_M0027_p1	15733	Low-quality	incomplete	N/A
ACE_900066365_M0027_p2	10833	Not-determined	incomplete	N/A
ACE_900066365_M0028_p1	30164	Medium-quality	intact	Yes
ACE_900066365_M0028_p2	5501	Not-determined	incomplete	N/A
ACE_900066365_M0029_p1	25471	Low-quality	incomplete	N/A
ACE_900066365_M0029_p2	24974	Medium-quality	questionable	N/A
ACE_900066365_M0029_p3	24833	Medium-quality	questionable	N/A
ACE_900066365_M0030_p1	16048	Low-quality	questionable	N/A
ACE_900066365_M0030_p2	30596	Low-quality	intact	Yes
ACE_900066365_M0030_p3	6948	Not-determined	incomplete	N/A
ACE_900066365_M0031_p1	7766	Not-determined	incomplete	N/A
ACE_900066365_M0031_p2	7237	Low-quality	incomplete	N/A
ACE_900066365_M0031_p3	8803	Not-determined	incomplete	N/A
ACE_900066365_M0032_p1	22234	Low-quality	questionable	N/A
ACE_900066365_M0033_p1	7828	Not-determined	incomplete	N/A
ACE_900066365_M0033_p2	13072	Low-quality	incomplete	N/A
ACE_900066365_M0033_p3	8333	Not-determined	incomplete	N/A
ACE_900066365_M0034_p1	20508	Low-quality	incomplete	N/A
ACE_900066365_M0034_p2	12021	Low-quality	incomplete	N/A
ACE_900066365_M0035_p1	32408	Medium-quality	intact	Yes
ACE_900066365_M0036_p1	15906	Not-determined	incomplete	N/A
ACE_900066365_M0036_p2	7783	Not-determined	incomplete	N/A
ACE_900066365_M0037_p1	15022	Low-quality	incomplete	N/A
ACE_900066365_M0038_p1	52488	Medium-quality	questionable	N/A
ACE_900066365_M0038_p2	20521	Low-quality	incomplete	N/A
ACE_900066365_M0039_p1	29855	Medium-quality	intact	Yes
ACE_900066365_M0040_p1	22991	Not-determined	incomplete	N/A
ACE_900066365_M0040_p2	7827	Not-determined	incomplete	N/A
ACE_900066365_M0041_p1	8710	Not-determined	incomplete	N/A
ACE_900066365_M0042_p1	7828	Not-determined	incomplete	N/A
ACE_900066365_M0042_p2	23077	Not-determined	incomplete	N/A
ACE_900066365_M0042_p3	24817	Low-quality	incomplete	N/A
ACE_900066365_M0042_p4	7263	Not-determined	incomplete	N/A
ACE_900066365_M0043_p1	8841	Low-quality	incomplete	N/A
ACE_900066365_M0043_p2	7828	Not-determined	incomplete	N/A
ACE_900066365_M0043_p3	23343	Not-determined	incomplete	N/A
ACE_900066365_M0044_p1	23297	Not-determined	incomplete	N/A
ACE_900066365_M0044_p2	7828	Not-determined	incomplete	N/A
ACE_900066365_M0045_p1	34260	Medium-quality	intact	Yes
ACE_900066365_M0045_p2	16024	Low-quality	questionable	N/A
ACE_900066365_M0045_p3	6948	Not-determined	incomplete	N/A
ACE_900066365_M0046_p1	23542	Medium-quality	incomplete	N/A
ACE_900066365_M0046_p2	43468	Medium-quality	intact	Yes
ACE_900066365_M0047_p1	7828	Not-determined	incomplete	N/A
ACE_900066365_M0047_p2	23140	Not-determined	incomplete	N/A
ACE_900066365_M0047_p3	7263	Not-determined	incomplete	N/A
ACE_900066365_M0048_p1	7766	Not-determined	incomplete	N/A
ACE_900066365_M0048_p2	18606	Not-determined	incomplete	N/A
ACE_900066365_M0049_p1	6951	Not-determined	incomplete	N/A
ACE_900066365_M0050_p1	21688	High-quality	incomplete	Yes
ACE_900066365_M0050_p2	36317	Low-quality	incomplete	N/A
ACE_900066365_M0050_p3	9456	Low-quality	incomplete	N/A
ACE_900066365_M0051_p1	8819	Not-determined	incomplete	N/A
ACE_900066365_M0052_p1	8984	Not-determined	incomplete	N/A
ACE_900066365_M0053_p1	8025	Low-quality	incomplete	N/A
ACE_900066365_M0054_p1	36305	High-quality	questionable	Yes
ACE_900066365_M0055_p1	22950	Not-determined	incomplete	N/A
ACE_900066365_M0056_p1	37385	Medium-quality	intact	Yes
ACE_900066365_M0056_p2	8889	Low-quality	incomplete	N/A
ACE_900066365_M0057_p1	15917	Not-determined	incomplete	N/A
ACE_900066365_M0057_p2	7864	Low-quality	incomplete	N/A
ACE_900066365_M0058_p1	34047	Medium-quality	intact	Yes
ACE_900066365_M0058_p2	14566	Low-quality	questionable	N/A
ACE_900066365_M0058_p3	6948	Not-determined	incomplete	N/A
ACE_900066365_M0059_p1	7910	Not-determined	incomplete	N/A
ACE_900066365_M0059_p2	11415	Not-determined	incomplete	N/A
ACE_900066365_M0060_p1	7799	Not-determined	incomplete	N/A
ACE_900066365_M0060_p2	7263	Not-determined	incomplete	N/A
ACE_900066365_M0060_p3	20956	Not-determined	incomplete	N/A
ACE_900066365_M0061_p1	29855	Medium-quality	intact	Yes
ACE_900066365_M0062_p1	48698	High-quality	questionable	Yes
ACE_900066365_M0062_p2	29928	Medium-quality	intact	Yes
ACE_900066365_M0062_p3	18959	Low-quality	incomplete	N/A
ACE_900066365_M0063_p1	19729	Medium-quality	intact	Yes
ACE_900066365_M0064_p1	7828	Not-determined	incomplete	N/A
ACE_900066365_M0064_p2	25652	Not-determined	incomplete	N/A
ACE_900066365_M0065_p1	59803	High-quality	intact	Yes
ACE_900066365_M0065_p2	16921	Low-quality	incomplete	N/A
ACE_900066365_M0066_p1	16344	Not-determined	incomplete	N/A
ACE_900066365_M0067_p1	18761	Not-determined	incomplete	N/A
ACE_900066365_M0067_p2	7847	Not-determined	incomplete	N/A
ACE_900066365_M0067_p3	10329	Not-determined	incomplete	N/A
ACE_900066365_M0068_p1	27936	Medium-quality	questionable	N/A
ACE_900066365_M0069_p1	20492	Low-quality	incomplete	N/A
ACE_900066365_M0070_p1	38469	High-quality	intact	Yes
ACE_900066365_M0070_p2	23548	Medium-quality	incomplete	N/A
ACE_900066365_M0071_p1	8331	Not-determined	incomplete	N/A
ACE_900066365_M0071_p2	7871	Not-determined	incomplete	N/A
ACE_900066365_M0072_p1	42870	High-quality	questionable	Yes
ACE_900066365_M0072_p2	34260	Medium-quality	intact	Yes
ACE_900066365_M0072_p3	16057	Low-quality	questionable	N/A
ACE_900066365_M0072_p4	6948	Not-determined	incomplete	N/A
ACE_900066365_M0073_p1	54990	Low-quality	questionable	N/A
ACE_900066365_M0074_p1	16066	Not-determined	incomplete	N/A
ACE_900066365_M0074_p2	7827	Not-determined	incomplete	N/A
ACE_900066365_M0074_p3	7263	Not-determined	incomplete	N/A
ACE_900066365_M0075_p1	7828	Not-determined	incomplete	N/A
ACE_900066365_M0075_p2	18755	Not-determined	incomplete	N/A
ACE_900066365_M0076_p1	23942	Medium-quality	intact	Yes
ACE_900066365_M0076_p2	36145	Medium-quality	questionable	N/A
ACE_900066365_M0076_p3	22445	Low-quality	incomplete	N/A
ACE_900066365_M0076_p4	12072	Low-quality	incomplete	N/A
ACE_900066365_M0076_p5	17169	Low-quality	incomplete	N/A
ACE_900066365_M0077_p1	28629	Medium-quality	questionable	N/A
ACE_900066365_M0077_p2	11278	Low-quality	incomplete	N/A
ACE_900066365_M0078_p1	7496	Not-determined	incomplete	N/A
ACE_900066365_M0078_p2	7801	Not-determined	incomplete	N/A
ACE_900066365_M0079_p1	12970	Low-quality	incomplete	N/A
ACE_900066365_M0079_p2	16775	Low-quality	incomplete	N/A
ACE_900066365_M0079_p3	21682	Low-quality	incomplete	N/A
ACE_900066365_M0079_p4	8891	Low-quality	incomplete	N/A
ACE_900066365_M0079_p5	31014	Medium-quality	intact	Yes
ACE_900066365_M0079_p6	12245	Not-determined	incomplete	N/A
ACE_900066365_M0080_p1	26027	Medium-quality	incomplete	N/A
ACE_900066365_M0080_p2	8714	Not-determined	incomplete	N/A
ACE_900066365_M0080_p3	21311	Low-quality	incomplete	N/A
ACE_900066365_M0081_p1	23557	Medium-quality	incomplete	N/A
ACE_900066365_M0082_p1	20973	Not-determined	incomplete	N/A
ACE_900066365_M0082_p2	6952	Not-determined	incomplete	N/A
ACE_900066365_M0082_p3	19389	Not-determined	incomplete	N/A
ACE_900066365_M0083_p1	21670	Not-determined	incomplete	N/A
ACE_900066365_M0083_p2	7828	Not-determined	incomplete	N/A
ACE_900066365_M0084_p1	23018	Not-determined	incomplete	N/A
ACE_900066365_M0084_p2	7766	Not-determined	incomplete	N/A
ACE_900066365_M0085_p1	7828	Not-determined	incomplete	N/A
ACE_900066365_M0085_p2	27795	Not-determined	incomplete	N/A
ACE_900066365_M0086_p1	20521	Low-quality	incomplete	N/A
ACE_900066365_M0086_p2	21826	Medium-quality	incomplete	N/A
ACE_900066365_M0087_p1	13132	Low-quality	incomplete	N/A
ACE_900066365_M0088_p1	7580	Not-determined	incomplete	N/A
ACE_900066365_M0088_p2	7810	Not-determined	incomplete	N/A
ACE_900066365_M0089_p1	55730	High-quality	questionable	Yes
ACE_900066365_M0089_p2	23292	Medium-quality	incomplete	N/A
ACE_900066365_M0090_p1	7663	Low-quality	incomplete	N/A
ACE_900066365_M0091_p1	20952	Medium-quality	questionable	N/A
ACE_900066365_M0091_p2	20513	Low-quality	incomplete	N/A
ACE_900066365_M0092_p1	6760	Low-quality	incomplete	N/A
ACE_900066365_M0092_p2	18606	Not-determined	incomplete	N/A
ACE_900066365_M0093_p1	17823	Low-quality	incomplete	N/A
ACE_900066365_M0093_p2	21278	Low-quality	incomplete	N/A
ACE_900066365_M0093_p3	28319	Low-quality	incomplete	N/A
ACE_900066365_M0093_p4	19208	Not-determined	incomplete	N/A
ACE_900066365_M0094_p1	17927	Low-quality	incomplete	N/A
ACE_900066365_M0095_p1	15906	Low-quality	incomplete	N/A
ACE_900066365_M0096_p1	8331	Not-determined	incomplete	N/A
ACE_900066365_M0096_p2	15800	Low-quality	incomplete	N/A
ACE_900066365_M0096_p3	7871	Not-determined	incomplete	N/A
ACE_900066365_M0096_p4	7496	Not-determined	incomplete	N/A
ACE_900066365_M0096_p5	7263	Not-determined	incomplete	N/A
ACE_900066365_M0096_p6	18694	Low-quality	incomplete	N/A
ACE_900066365_M0097_p1	39844	Medium-quality	incomplete	N/A
ACE_900066365_M0098_p1	9272	Low-quality	incomplete	N/A
ACE_900066365_M0098_p2	15733	Low-quality	incomplete	N/A
ACE_900066365_M0099_p1	7796	Not-determined	incomplete	N/A
ACE_900066365_M0099_p2	6148	Not-determined	incomplete	N/A
ACE_900066365_M0099_p3	19697	Not-determined	incomplete	N/A
ACE_900066365_M0100_p1	7799	Not-determined	incomplete	N/A
ACE_900066365_M0100_p2	9291	Not-determined	incomplete	N/A
ACE_900066365_M0100_p3	10649	Low-quality	incomplete	N/A
ACE_900066365_M0101_p1	14753	Low-quality	incomplete	N/A
ACE_900066365_M0102_p1	49664	High-quality	intact	Yes
ACE_900066365_M0102_p2	21185	Medium-quality	intact	Yes
ACE_900066365_M0103_p1	14912	Not-determined	incomplete	N/A
ACE_900066365_M0103_p2	20706	Low-quality	incomplete	N/A
ACE_900066365_M0103_p3	11155	Low-quality	incomplete	N/A
ACE_900066365_M0103_p4	29725	Medium-quality	intact	Yes
ACE_900066365_M0104_p1	61728	Complete	intact	Yes
ACE_900066365_M0105_p1	33295	High-quality	questionable	Yes
ACE_900066365_M0106_p1	29786	Medium-quality	intact	Yes
ACE_900066365_M0107_p1	7800	Not-determined	incomplete	N/A
ACE_900066365_M0107_p2	8331	Not-determined	incomplete	N/A
ACE_900066365_M0108_p1	7847	Not-determined	incomplete	N/A
ACE_900066365_M0109_p1	8025	Low-quality	incomplete	N/A
ACE_900066365_M0110_p1	18694	Low-quality	incomplete	N/A
ACE_900066365_M0110_p2	8928	Low-quality	incomplete	N/A
ACE_900066365_M0110_p3	8249	Low-quality	incomplete	N/A
ACE_900066365_M0110_p4	8875	Low-quality	incomplete	N/A
ACE_900066365_M0110_p5	23385	Not-determined	incomplete	N/A
ACE_900066365_M0110_p6	7828	Not-determined	incomplete	N/A
ACE_900066365_M0111_p1	7263	Not-determined	incomplete	N/A
ACE_900066365_M0111_p2	15353	Not-determined	incomplete	N/A
ACE_900066365_M0111_p3	7828	Not-determined	incomplete	N/A
ACE_900066365_M0111_p4	12928	Not-determined	incomplete	N/A
ACE_900066365_M0112_p1	19891	Not-determined	incomplete	N/A
ACE_900066365_M0112_p2	7828	Not-determined	incomplete	N/A
ACE_900066365_M0113_p1	8151	Low-quality	incomplete	N/A
ACE_900066365_M0114_p1	7798	Not-determined	incomplete	N/A
ACE_900066365_M0114_p2	17499	Not-determined	incomplete	N/A
ACE_900066365_M0115_p1	33449	Medium-quality	questionable	N/A
ACE_900066365_M0116_p1	7766	Not-determined	incomplete	N/A
ACE_900066365_M0116_p2	18078	Not-determined	incomplete	N/A
ACE_900066365_M0116_p3	7234	Low-quality	incomplete	N/A
ACE_900066365_M0117_p1	8109	Not-determined	incomplete	N/A
ACE_900066365_M0117_p2	7394	Low-quality	incomplete	N/A
ACE_900066365_M0117_p3	7799	Not-determined	incomplete	N/A
ACE_900066365_M0117_p4	23391	Not-determined	incomplete	N/A
ACE_900066365_M0118_p1	10518	Not-determined	incomplete	N/A
ACE_900066365_M0118_p2	7766	Not-determined	incomplete	N/A
ACE_900066365_M0119_p1	38252	High-quality	intact	Yes
ACE_900066365_M0120_p1	7799	Not-determined	incomplete	N/A
ACE_900066365_M0120_p2	20544	Not-determined	incomplete	N/A
ACE_900066365_M0120_p3	7263	Not-determined	incomplete	N/A
ACE_900066365_M0121_p1	6981	Low-quality	incomplete	N/A
ACE_900066365_M0122_p1	7800	Not-determined	incomplete	N/A
ACE_900066365_M0123_p1	7847	Not-determined	incomplete	N/A
ACE_900066365_M0123_p2	18673	Not-determined	incomplete	N/A
ACE_900066365_M0124_p1	19923	Medium-quality	questionable	N/A
ACE_900066365_M0125_p1	9590	Not-determined	incomplete	N/A
ACE_900066365_M0125_p2	8656	Low-quality	incomplete	N/A
ACE_900066365_M0126_p1	20746	Medium-quality	incomplete	N/A
ACE_900066365_M0127_p1	19923	Medium-quality	questionable	N/A
ACE_900066365_M0128_p1	21646	Low-quality	incomplete	N/A
ACE_900066365_M0128_p2	20112	Low-quality	incomplete	N/A
ACE_900066365_M0129_p1	25965	Medium-quality	incomplete	N/A
ACE_900066365_M0129_p2	22317	Not-determined	incomplete	N/A
ACE_900066365_M0130_p1	7828	Not-determined	incomplete	N/A
ACE_900066365_M0130_p2	20544	Not-determined	incomplete	N/A
ACE_900066365_M0131_p1	13187	Not-determined	incomplete	N/A
ACE_900066365_M0131_p2	13698	Low-quality	incomplete	N/A
ACE_900066365_M0132_p1	20544	Not-determined	incomplete	N/A
ACE_900066365_M0132_p2	7263	Not-determined	incomplete	N/A
ACE_900066365_M0132_p3	7799	Not-determined	incomplete	N/A
ACE_900066365_M0133_p1	24999	Low-quality	incomplete	N/A
ACE_900066365_M0134_p1	15474	Low-quality	incomplete	N/A
ACE_900066365_M0134_p2	15817	Low-quality	incomplete	N/A
ACE_900066365_M0135_p1	14697	Not-determined	incomplete	N/A
ACE_900066365_M0136_p1	15917	Not-determined	incomplete	N/A
ACE_900066365_M0136_p2	7496	Not-determined	incomplete	N/A
ACE_900066365_M0136_p3	7828	Not-determined	incomplete	N/A
ACE_900066365_M0137_p1	7808	Not-determined	incomplete	N/A
ACE_900066365_M0137_p2	7580	Not-determined	incomplete	N/A
ACE_900066365_M0137_p3	9047	Low-quality	incomplete	N/A
ACE_900066365_M0138_p1	27332	Medium-quality	questionable	N/A
ACE_900066365_M0138_p2	19739	Medium-quality	questionable	N/A
ACE_900066365_M0139_p1	7107	Low-quality	incomplete	N/A
ACE_900066365_M0139_p2	7840	Low-quality	incomplete	N/A
ACE_900066365_M0139_p3	7263	Not-determined	incomplete	N/A
ACE_900066365_M0139_p4	7828	Not-determined	incomplete	N/A
ACE_900066365_M0140_p1	7828	Not-determined	incomplete	N/A
ACE_900066365_M0140_p2	11654	Not-determined	incomplete	N/A
ACE_900066365_M0141_p1	7827	Not-determined	incomplete	N/A
ACE_900066365_M0141_p2	27795	Not-determined	incomplete	N/A
ACE_900066365_M0141_p3	13687	Low-quality	incomplete	N/A
ACE_900066365_M0142_p1	34260	Medium-quality	intact	Yes
ACE_900066365_M0142_p2	16042	Low-quality	questionable	N/A
ACE_900066365_M0142_p3	6948	Not-determined	incomplete	N/A
ACE_900066365_M0143_p1	29473	Medium-quality	intact	Yes
ACE_900066365_M0144_p1	6948	Not-determined	incomplete	N/A
ACE_900066365_M0144_p2	34260	Medium-quality	intact	Yes
ACE_900066365_M0144_p3	14553	Low-quality	questionable	N/A
ACE_900066365_M0145_p1	19923	Medium-quality	questionable	N/A
ACE_900066365_M0146_p1	17526	Low-quality	incomplete	N/A
ACE_900066365_M0146_p2	8855	Not-determined	incomplete	N/A
ACE_900066365_M0147_p1	35937	Low-quality	questionable	N/A
ACE_900066365_M0147_p2	4892	Not-determined	incomplete	N/A
ACE_900066365_M0148_p1	7828	Not-determined	incomplete	N/A
ACE_900066365_M0148_p2	9119	Not-determined	incomplete	N/A
ACE_900066365_M0149_p1	3226	Low-quality	incomplete	N/A
ACE_900066365_M0150_p1	16584	Not-determined	incomplete	N/A
ACE_900066365_M0150_p2	20823	Not-determined	incomplete	N/A
ACE_900066365_M0150_p3	11955	Low-quality	incomplete	N/A
ACE_900066365_M0150_p4	24333	Medium-quality	questionable	N/A
ACE_900066365_M0151_p1	14333	Low-quality	incomplete	N/A
ACE_900066365_M0151_p2	11960	Low-quality	incomplete	N/A
ACE_900066365_M0152_p1	18821	Low-quality	questionable	N/A
ACE_900066365_M0152_p2	11642	Low-quality	incomplete	N/A
ACE_900066365_M0153_p1	7828	Not-determined	incomplete	N/A
ACE_900066365_M0153_p2	8477	Not-determined	incomplete	N/A
ACE_900066365_M0154_p1	11593	Low-quality	questionable	N/A
ACE_900066365_M0155_p1	6058	Low-quality	incomplete	N/A
ACE_900066365_M0155_p2	7828	Not-determined	incomplete	N/A
ACE_900066365_M0155_p3	23363	Not-determined	incomplete	N/A
ACE_900066365_M0155_p4	8949	Not-determined	incomplete	N/A
ACE_900066365_M0156_p1	19885	Medium-quality	questionable	N/A
ACE_900066365_M0157_p1	33913	Low-quality	incomplete	N/A
ACE_900066365_M0158_p1	7872	Not-determined	incomplete	N/A
ACE_900066365_M0159_p1	7766	Not-determined	incomplete	N/A
ACE_900066365_M0159_p2	20577	Not-determined	incomplete	N/A
ACE_900066365_M0159_p3	15918	Not-determined	incomplete	N/A
ACE_900066365_M0160_p1	19127	Low-quality	incomplete	N/A
ACE_900066365_M0161_p1	26500	Low-quality	questionable	N/A
ACE_900066365_M0162_p1	7949	Low-quality	incomplete	N/A
ACE_900066365_M0162_p2	15916	Not-determined	incomplete	N/A
ACE_900066365_M0162_p3	7847	Not-determined	incomplete	N/A
ACE_900066365_M0163_p1	19727	Low-quality	incomplete	N/A
ACE_900066365_M0164_p1	16200	Low-quality	incomplete	N/A
ACE_900066365_M0164_p2	30165	Medium-quality	intact	Yes
ACE_900066365_M0165_p1	22768	Medium-quality	incomplete	N/A
ACE_900066365_M0165_p2	11736	Low-quality	incomplete	N/A
ACE_900066365_M0166_p1	7765	Not-determined	incomplete	N/A
ACE_900066365_M0167_p1	7265	Low-quality	incomplete	N/A
ACE_900066365_M0167_p2	17774	Not-determined	incomplete	N/A
ACE_900066365_M0167_p3	7810	Not-determined	incomplete	N/A
ACE_900066365_M0168_p1	54700	High-quality	intact	Yes
ACE_900066365_M0168_p2	4629	Not-determined	incomplete	N/A
ACE_900066365_M0169_p1	7828	Not-determined	incomplete	N/A
ACE_900066365_M0169_p2	14645	Low-quality	incomplete	N/A
ACE_900066365_M0169_p3	7277	Low-quality	incomplete	N/A
ACE_900066365_M0169_p4	7139	Not-determined	incomplete	N/A
ACE_900066365_M0170_p1	36269	Low-quality	questionable	N/A
ACE_900066365_M0170_p2	6950	Not-determined	incomplete	N/A
ACE_900066365_M0171_p1	31727	Medium-quality	questionable	N/A
ACE_900066365_M0171_p2	16116	Low-quality	incomplete	N/A
ACE_900066365_M0172_p1	27120	Not-determined	incomplete	N/A
ACE_900066365_M0172_p2	10592	Low-quality	incomplete	N/A
ACE_900066365_M0172_p3	7828	Not-determined	incomplete	N/A
ACE_900066365_M0173_p1	7828	Not-determined	incomplete	N/A
ACE_900066365_M0174_p1	7496	Not-determined	incomplete	N/A
ACE_900066365_M0174_p2	18827	Not-determined	incomplete	N/A
ACE_900066365_M0174_p3	7338	Low-quality	incomplete	N/A
ACE_900066365_M0174_p4	7828	Not-determined	incomplete	N/A
ACE_900066365_M0175_p1	10094	Not-determined	incomplete	N/A
ACE_900066365_M0176_p1	27063	Medium-quality	intact	Yes
ACE_900066365_M0176_p2	8053	Low-quality	incomplete	N/A
ACE_900066365_M0177_p1	20103	Medium-quality	intact	Yes
ACE_900066365_M0177_p2	25707	Low-quality	incomplete	N/A
ACE_900066365_M0177_p3	7664	Low-quality	incomplete	N/A
ACE_900066365_M0177_p4	13631	Low-quality	incomplete	N/A
ACE_900066365_M0178_p1	7828	Not-determined	incomplete	N/A
ACE_900066365_M0179_p1	21309	Medium-quality	questionable	N/A
ACE_900066365_M0180_p1	7828	Not-determined	incomplete	N/A
ACE_900066365_M0180_p2	15917	Not-determined	incomplete	N/A
ACE_900066365_M0181_p1	23331	Not-determined	incomplete	N/A
ACE_900066365_M0181_p2	7828	Not-determined	incomplete	N/A
ACE_900066365_M0182_p1	22768	Medium-quality	incomplete	N/A
ACE_900066365_M0183_p1	15918	Not-determined	incomplete	N/A
ACE_900066365_M0183_p2	7798	Not-determined	incomplete	N/A
ACE_900066365_M0184_p1	7231	Low-quality	incomplete	N/A
ACE_900066365_M0184_p2	25015	Medium-quality	questionable	N/A
ACE_900066365_M0185_p1	18267	Not-determined	incomplete	N/A
ACE_900066365_M0185_p2	7861	Not-determined	incomplete	N/A
ACE_900066365_M0186_p1	21910	Not-determined	incomplete	N/A
ACE_900066365_M0186_p2	13048	Low-quality	incomplete	N/A
ACE_900066365_M0186_p3	7828	Not-determined	incomplete	N/A
ACE_900066365_M0187_p1	26500	Low-quality	questionable	N/A
ACE_900066365_M0188_p1	13187	Not-determined	incomplete	N/A
ACE_900066365_M0189_p1	23970	Medium-quality	intact	Yes
ACE_900066365_M0190_p1	18685	Low-quality	questionable	N/A
ACE_900066365_M0191_p1	16687	Low-quality	incomplete	N/A
ACE_900066365_M0191_p2	16034	Not-determined	incomplete	N/A
ACE_900066365_M0191_p3	7795	Not-determined	incomplete	N/A
ACE_900066365_M0191_p4	8451	Not-determined	incomplete	N/A
ACE_900066365_M0192_p1	46312	High-quality	incomplete	Yes
ACE_900066365_M0193_p1	7861	Not-determined	incomplete	N/A
ACE_900066365_M0193_p2	7579	Not-determined	incomplete	N/A
ACE_900066365_M0194_p1	10903	Low-quality	incomplete	N/A
ACE_900066365_M0194_p2	8891	Low-quality	incomplete	N/A
ACE_900066365_M0195_p1	7828	Not-determined	incomplete	N/A
ACE_900066365_M0196_p1	20746	Medium-quality	incomplete	N/A
ACE_900066365_M0197_p1	17100	Low-quality	incomplete	N/A
ACE_900066365_M0197_p2	20337	Medium-quality	questionable	N/A
ACE_900066365_M0198_p1	7766	Not-determined	incomplete	N/A
ACE_900066365_M0198_p2	7580	Not-determined	incomplete	N/A
ACE_900066365_M0199_p1	10667	Low-quality	incomplete	N/A
ACE_900066365_M0199_p2	20191	Low-quality	incomplete	N/A
ACE_900066365_M0200_p1	25415	Low-quality	incomplete	N/A
ACE_900066365_M0201_p1	21442	Medium-quality	intact	Yes
ACE_900066365_M0202_p1	7828	Not-determined	incomplete	N/A
ACE_900066365_M0202_p2	7496	Not-determined	incomplete	N/A
ACE_900066365_M0202_p3	15917	Not-determined	incomplete	N/A
ACE_900066365_M0203_p1	14814	Low-quality	incomplete	N/A
ACE_900066365_M0204_p1	33016	High-quality	incomplete	Yes
ACE_900066365_M0204_p2	39354	Medium-quality	intact	Yes
ACE_900066365_M0204_p3	8656	Low-quality	incomplete	N/A
ACE_900066365_M0204_p4	19292	Low-quality	questionable	N/A
ACE_900066365_M0205_p1	14813	Not-determined	incomplete	N/A
ACE_900066365_M0207_p1	6951	Not-determined	incomplete	N/A
ACE_900066365_M0207_p2	14769	Not-determined	incomplete	N/A
ACE_900066365_M0208_p1	7031	Low-quality	incomplete	N/A
ACE_900066365_M0208_p2	7871	Not-determined	incomplete	N/A
ACE_900066365_M0208_p3	8084	Not-determined	incomplete	N/A
ACE_900066365_M0209_p1	21688	High-quality	incomplete	Yes
ACE_900066365_M0210_p1	24999	Low-quality	incomplete	N/A
ACE_900066365_M0211_p1	41143	Medium-quality	incomplete	N/A
ACE_900066365_M0211_p2	16491	Low-quality	incomplete	N/A
ACE_900066365_M0212_p1	7064	Not-determined	incomplete	N/A
ACE_900066365_M0212_p2	7828	Not-determined	incomplete	N/A
ACE_900066365_M0213_p1	8891	Low-quality	incomplete	N/A
ACE_900066365_M0214_p1	8901	Low-quality	incomplete	N/A
ACE_900066365_M0215_p1	21220	Not-determined	incomplete	N/A
ACE_900066365_M0216_p1	6157	Low-quality	incomplete	N/A
ACE_900066365_M0216_p2	8669	Not-determined	incomplete	N/A
ACE_900066365_M0216_p3	7795	Not-determined	incomplete	N/A
ACE_900066365_M0217_p1	7766	Not-determined	incomplete	N/A
ACE_900066365_M0217_p2	7234	Low-quality	incomplete	N/A
ACE_900066365_M0217_p3	8084	Not-determined	incomplete	N/A
ACE_900066365_M0218_p1	22313	Medium-quality	incomplete	N/A
ACE_900066365_M0218_p2	23958	Medium-quality	questionable	N/A
ACE_900066365_M0219_p1	23466	Medium-quality	questionable	N/A
ACE_900066365_M0220_p1	7064	Not-determined	incomplete	N/A
ACE_900066365_M0220_p2	7828	Not-determined	incomplete	N/A
ACE_900066365_M0221_p1	20355	Low-quality	incomplete	N/A
ACE_900066365_M0222_p1	8463	Not-determined	incomplete	N/A
ACE_900066365_M0222_p2	27256	Low-quality	incomplete	N/A
ACE_900066365_M0223_p1	10222	Low-quality	incomplete	N/A
ACE_900066365_M0223_p2	15758	Low-quality	incomplete	N/A
ACE_900066365_M0224_p1	23802	Medium-quality	incomplete	N/A
ACE_900066365_M0225_p1	20543	Not-determined	incomplete	N/A
ACE_900066365_M0225_p2	7828	Not-determined	incomplete	N/A
ACE_900066365_M0225_p3	18693	Low-quality	incomplete	N/A
ACE_900066365_M0226_p1	17992	Low-quality	incomplete	N/A
ACE_900066365_M0226_p2	23546	Medium-quality	incomplete	N/A
ACE_900066365_M0226_p3	6948	Not-determined	incomplete	N/A
ACE_900066365_M0227_p1	16002	Not-determined	incomplete	N/A
ACE_900066365_M0227_p2	7897	Not-determined	incomplete	N/A
ACE_900066365_M0228_p1	20868	Medium-quality	questionable	N/A
ACE_900066365_M0229_p1	6948	Not-determined	incomplete	N/A
ACE_900066365_M0229_p2	34260	Medium-quality	intact	Yes
ACE_900066365_M0229_p3	14566	Low-quality	questionable	N/A
ACE_900066365_M0230_p1	26499	Low-quality	questionable	N/A
ACE_900066365_M0231_p1	20138	Low-quality	incomplete	N/A
ACE_900066365_M0232_p1	10667	Low-quality	incomplete	N/A
ACE_900066365_M0232_p2	20191	Low-quality	incomplete	N/A
ACE_900066365_M0233_p1	7861	Not-determined	incomplete	N/A
ACE_900066365_M0233_p2	18267	Not-determined	incomplete	N/A
ACE_900066365_M0234_p1	14769	Not-determined	incomplete	N/A
ACE_900066365_M0234_p2	8288	Low-quality	incomplete	N/A
ACE_900066365_M0235_p1	7202	Not-determined	incomplete	N/A
ACE_900066365_M0235_p2	7195	Low-quality	incomplete	N/A
ACE_900066365_M0235_p3	6927	Not-determined	incomplete	N/A
ACE_900066365_M0235_p4	7766	Not-determined	incomplete	N/A
ACE_900066365_M0236_p1	18486	Low-quality	incomplete	N/A
ACE_900066365_M0236_p2	18069	Low-quality	incomplete	N/A
ACE_900066365_M0236_p3	19617	Not-determined	incomplete	N/A
ACE_900066365_M0237_p1	25969	Medium-quality	incomplete	N/A
ACE_900066365_M0238_p1	10667	Low-quality	incomplete	N/A
ACE_900066365_M0238_p2	20191	Low-quality	incomplete	N/A
ACE_900066365_M0239_p1	7827	Not-determined	incomplete	N/A
ACE_900066365_M0239_p2	16651	Not-determined	incomplete	N/A
ACE_900066365_M0240_p1	43456	High-quality	intact	Yes
ACE_900066365_M0241_p1	7345	Not-determined	incomplete	N/A
ACE_900066365_M0242_p1	7828	Not-determined	incomplete	N/A
ACE_900066365_M0242_p2	18516	Not-determined	incomplete	N/A
ACE_900066365_M0243_p1	60648	High-quality	questionable	Yes
ACE_900066365_M0243_p2	20678	Low-quality	incomplete	N/A
ACE_900066365_M0244_p1	6946	Not-determined	incomplete	N/A
ACE_900066365_M0245_p1	7799	Not-determined	incomplete	N/A
ACE_900066365_M0245_p2	7251	Not-determined	incomplete	N/A
ACE_900066365_M0246_p1	8210	Low-quality	incomplete	N/A
ACE_900066365_M0247_p1	8695	Low-quality	incomplete	N/A
ACE_900066365_M0248_p1	7817	Low-quality	incomplete	N/A
ACE_900066365_M0248_p2	19389	Not-determined	incomplete	N/A
ACE_900066365_M0249_p1	11224	Not-determined	incomplete	N/A
ACE_900066365_M0249_p2	7798	Not-determined	incomplete	N/A
ACE_900066365_M0250_p1	15918	Not-determined	incomplete	N/A
ACE_900066365_M0250_p2	7496	Not-determined	incomplete	N/A
ACE_900066365_M0250_p3	7801	Not-determined	incomplete	N/A
ACE_900066365_M0251_p1	11980	Low-quality	incomplete	N/A
ACE_900066365_M0251_p2	22069	Medium-quality	questionable	N/A
ACE_900066365_M0252_p1	27256	Medium-quality	incomplete	N/A
ACE_900066565_M0001_p1	18106	Low-quality	incomplete	N/A
ACE_900066565_M0001_p2	22270	Not-determined	incomplete	N/A
ACE_900066565_M0002_p1	6395	Not-determined	incomplete	N/A
ACE_900066565_M0002_p2	8061	Not-determined	incomplete	N/A
ACE_900066565_M0002_p3	7247	Not-determined	incomplete	N/A
ACE_900066565_M0003_p1	14263	Not-determined	incomplete	N/A
ACE_900066565_M0003_p2	28635	Medium-quality	questionable	N/A
ACE_900066565_M0003_p3	47110	High-quality	intact	Yes
ACE_900066565_M0004_p1	38421	High-quality	questionable	Yes
ACE_900066565_M0005_p1	7906	Not-determined	incomplete	N/A
ACE_900066565_M0005_p2	7305	Not-determined	incomplete	N/A
ACE_900066565_M0006_p1	8061	Not-determined	incomplete	N/A
ACE_900066565_M0007_p1	8109	Not-determined	incomplete	N/A
ACE_900066565_M0007_p2	5947	Low-quality	incomplete	N/A
ACE_900066565_M0008_p1	8108	Not-determined	incomplete	N/A
ACE_900066565_M0008_p2	7305	Not-determined	incomplete	N/A
ACE_900066565_M0009_p1	7844	Low-quality	incomplete	N/A
ACE_900066565_M0009_p2	29935	Low-quality	incomplete	N/A
ACE_900066565_M0009_p3	21460	Medium-quality	questionable	N/A
ACE_900066565_M0009_p4	30591	Not-determined	incomplete	N/A
ACE_900066565_M0009_p5	10373	Low-quality	incomplete	N/A
ACE_900066565_M0010_p1	13537	Low-quality	incomplete	N/A
ACE_900066565_M0010_p2	33856	Medium-quality	questionable	N/A
ACE_900066565_M0010_p3	8891	Low-quality	incomplete	N/A
ACE_900066565_M0010_p4	18216	Low-quality	incomplete	N/A
ACE_900066565_M0010_p5	31275	Medium-quality	incomplete	N/A
ACE_900066565_M0011_p1	19909	Medium-quality	questionable	N/A
ACE_900066565_M0011_p2	11566	Low-quality	incomplete	N/A
ACE_900066565_M0011_p3	13832	Low-quality	incomplete	N/A
ACE_900066565_M0011_p4	24302	Low-quality	questionable	N/A
ACE_900066565_M0012_p1	24942	Medium-quality	questionable	N/A
ACE_900066565_M0013_p1	10558	Not-determined	incomplete	N/A
ACE_900066565_M0013_p2	7271	Not-determined	incomplete	N/A
ACE_900066565_M0014_p1	7305	Not-determined	incomplete	N/A
ACE_900066565_M0015_p1	7628	Low-quality	incomplete	N/A
ACE_900066565_M0015_p2	10127	Not-determined	incomplete	N/A
ACE_900066565_M0016_p1	8108	Not-determined	incomplete	N/A
ACE_900066565_M0016_p2	14423	Not-determined	incomplete	N/A
ACE_900066565_M0016_p3	7305	Not-determined	incomplete	N/A
ACE_900066565_M0017_p1	8108	Not-determined	incomplete	N/A
ACE_900066565_M0017_p2	7337	Low-quality	incomplete	N/A
ACE_900066565_M0017_p3	10262	Low-quality	incomplete	N/A
ACE_900066565_M0017_p4	7305	Not-determined	incomplete	N/A
ACE_900066565_M0018_p1	7907	Not-determined	incomplete	N/A
ACE_900066565_M0018_p2	9247	Not-determined	incomplete	N/A
ACE_900066565_M0018_p3	8312	Not-determined	incomplete	N/A
ACE_900066565_M0018_p4	7737	Not-determined	incomplete	N/A
ACE_900066565_M0018_p5	12724	Not-determined	incomplete	N/A
ACE_900066565_M0018_p6	7130	Low-quality	incomplete	N/A
ACE_900066565_M0018_p7	18872	Not-determined	incomplete	N/A
ACE_900066565_M0019_p1	8891	Low-quality	incomplete	N/A
ACE_900066565_M0020_p1	29316	Medium-quality	intact	Yes
ACE_900066565_M0021_p1	13627	Not-determined	incomplete	N/A
ACE_900066565_M0022_p1	14227	Not-determined	incomplete	N/A
ACE_900066565_M0023_p1	16056	Low-quality	incomplete	N/A
ACE_900066565_M0024_p1	19093	Low-quality	questionable	N/A
ACE_900066565_M0025_p1	12929	Not-determined	questionable	N/A
ACE_900066565_M0026_p1	27579	Medium-quality	questionable	N/A
ACE_900066565_M0027_p1	13660	Not-determined	incomplete	N/A
ACE_900066565_M0027_p2	8861	Low-quality	incomplete	N/A
ACE_900066565_M0028_p1	23698	Medium-quality	questionable	N/A
ACE_900066565_M0029_p1	14427	Not-determined	incomplete	N/A
ACE_900066565_M0030_p1	8891	Low-quality	incomplete	N/A
ACE_900066565_M0030_p2	17188	Not-determined	incomplete	N/A
ACE_900066565_M0031_p1	21504	Not-determined	incomplete	N/A
ACE_900066565_M0031_p2	13739	Low-quality	incomplete	N/A
ACE_900066565_M0032_p1	8107	Not-determined	incomplete	N/A
ACE_900066565_M0032_p2	6270	Not-determined	incomplete	N/A
ACE_900066565_M0033_p1	28868	Medium-quality	questionable	N/A
ACE_900066565_M0034_p1	8108	Not-determined	incomplete	N/A
ACE_900066565_M0034_p2	7305	Not-determined	incomplete	N/A
ACE_900066565_M0035_p1	8775	Low-quality	incomplete	N/A
ACE_900066565_M0035_p2	14423	Not-determined	incomplete	N/A
ACE_900066565_M0036_p1	8108	Not-determined	incomplete	N/A
ACE_900066565_M0036_p2	16192	Low-quality	incomplete	N/A
ACE_900066565_M0036_p3	14016	Not-determined	incomplete	N/A
ACE_900066565_M0036_p4	7615	Not-determined	incomplete	N/A
ACE_900066565_M0036_p5	7252	Not-determined	incomplete	N/A
ACE_900066565_M0036_p6	7305	Not-determined	incomplete	N/A
ACE_900066565_M0037_p1	7906	Not-determined	incomplete	N/A
ACE_900066565_M0037_p2	7305	Not-determined	incomplete	N/A
ACE_900066565_M0038_p1	19093	Low-quality	questionable	N/A
ACE_900066565_M0039_p1	38133	High-quality	questionable	Yes
ACE_900066565_M0040_p1	8889	Low-quality	incomplete	N/A
ACE_900066565_M0041_p1	21925	Low-quality	incomplete	N/A
ACE_900066565_M0042_p1	7906	Not-determined	incomplete	N/A
ACE_900066565_M0042_p2	7305	Not-determined	incomplete	N/A
ACE_900066565_M0042_p3	11617	Low-quality	incomplete	N/A
ACE_900066565_M0043_p1	8891	Low-quality	incomplete	N/A
ACE_900066565_M0044_p1	13104	Low-quality	incomplete	N/A
ACE_900066565_M0045_p1	8891	Low-quality	incomplete	N/A
ACE_900066565_M0046_p1	7906	Not-determined	incomplete	N/A
ACE_900066565_M0046_p2	7749	Not-determined	incomplete	N/A
ACE_900066565_M0046_p3	7305	Not-determined	incomplete	N/A
ACE_900066565_M0047_p1	22582	Medium-quality	intact	Yes
ACE_900066565_M0047_p2	32589	Medium-quality	intact	Yes
ACE_900066565_M0047_p3	18852	Low-quality	incomplete	N/A
ACE_900066565_M0048_p1	28329	Medium-quality	intact	Yes
ACE_900066565_M0049_p1	23592	Low-quality	incomplete	N/A
ACE_900066565_M0050_p1	8861	Low-quality	incomplete	N/A
ACE_900066565_M0051_p1	7844	Low-quality	incomplete	N/A
ACE_900066565_M0051_p2	29935	Low-quality	incomplete	N/A
ACE_900066565_M0051_p3	32123	Medium-quality	intact	Yes
ACE_900066565_M0051_p4	26870	Low-quality	incomplete	N/A
ACE_900066565_M0051_p5	11146	Low-quality	incomplete	N/A
ACE_900066565_M0051_p6	10373	Low-quality	incomplete	N/A
ACE_900066565_M0052_p1	26500	Low-quality	questionable	N/A
ACE_900066565_M0053_p1	15015	Low-quality	incomplete	N/A
ACE_900066565_M0054_p1	8108	Not-determined	incomplete	N/A
ACE_900066565_M0055_p1	20158	Medium-quality	questionable	N/A
ACE_900066565_M0056_p1	25532	Low-quality	incomplete	N/A
ACE_900066565_M0057_p1	14427	Not-determined	incomplete	N/A
ACE_900066565_M0057_p2	6986	Low-quality	incomplete	N/A
ACE_900066565_M0057_p3	18181	Low-quality	questionable	N/A
ACE_900066565_M0057_p4	27148	Not-determined	incomplete	N/A
ACE_900066565_M0058_p1	7874	Not-determined	incomplete	N/A
ACE_900066565_M0058_p2	7305	Not-determined	incomplete	N/A
ACE_900066565_M0058_p3	11617	Low-quality	incomplete	N/A
ACE_900066565_M0059_p1	8575	Not-determined	incomplete	N/A
ACE_900066565_M0059_p2	7766	Low-quality	incomplete	N/A
ACE_900066565_M0059_p3	8107	Not-determined	incomplete	N/A
ACE_900066565_M0059_p4	7727	Not-determined	incomplete	N/A
ACE_900066565_M0060_p1	10558	Not-determined	incomplete	N/A
ACE_900066565_M0060_p2	7009	Not-determined	incomplete	N/A
ACE_900066565_M0061_p1	7906	Not-determined	incomplete	N/A
ACE_900066565_M0061_p2	7305	Not-determined	incomplete	N/A
ACE_900066565_M0061_p3	7259	Low-quality	incomplete	N/A
ACE_900066565_M0062_p1	35160	Low-quality	questionable	N/A
ACE_900066565_M0062_p2	38559	High-quality	questionable	Yes
ACE_900066565_M0062_p3	35808	Medium-quality	intact	Yes
ACE_900066565_M0062_p4	13955	Low-quality	incomplete	N/A
ACE_900066565_M0062_p5	9217	Not-determined	incomplete	N/A
ACE_900066565_M0063_p1	13221	Not-determined	incomplete	N/A
ACE_900066565_M0063_p2	31214	Medium-quality	intact	Yes
ACE_900066565_M0063_p3	55192	High-quality	intact	Yes
ACE_900066565_M0064_p1	8107	Not-determined	incomplete	N/A
ACE_900066565_M0064_p2	7305	Not-determined	incomplete	N/A
ACE_900066565_M0064_p3	6148	Not-determined	incomplete	N/A
ACE_900066565_M0065_p1	12929	Not-determined	incomplete	N/A
ACE_900066565_M0066_p1	35160	Low-quality	questionable	N/A
ACE_900066565_M0066_p2	38559	High-quality	questionable	Yes
ACE_900066565_M0066_p3	38768	Medium-quality	intact	Yes
ACE_900066565_M0066_p4	13955	Low-quality	incomplete	N/A
ACE_900066565_M0066_p5	9217	Not-determined	incomplete	N/A
ACE_900066565_M0067_p1	28887	Medium-quality	incomplete	N/A
ACE_900066565_M0067_p2	11484	Low-quality	incomplete	N/A
ACE_900066565_M0068_p1	35133	Medium-quality	intact	Yes
ACE_900066565_M0068_p2	23698	Medium-quality	questionable	N/A
ACE_900066565_M0069_p1	8108	Not-determined	incomplete	N/A
ACE_900066565_M0069_p2	7648	Not-determined	incomplete	N/A
ACE_900066565_M0070_p1	24274	Medium-quality	incomplete	N/A
ACE_900066565_M0070_p2	29053	Not-determined	incomplete	N/A
ACE_900066565_M0070_p3	14001	Low-quality	incomplete	N/A
ACE_900066565_M0070_p4	18161	Low-quality	questionable	N/A
ACE_900066565_M0071_p1	20158	Medium-quality	questionable	N/A
ACE_900066565_M0072_p1	14227	Not-determined	incomplete	N/A
ACE_900066565_M0073_p1	17205	Low-quality	incomplete	N/A
ACE_900066565_M0073_p2	10026	Low-quality	incomplete	N/A
ACE_900066565_M0073_p3	16987	Low-quality	incomplete	N/A
ACE_900066565_M0073_p4	33023	Medium-quality	intact	Yes
ACE_900066565_M0074_p1	12977	Low-quality	incomplete	N/A
ACE_900066565_M0074_p2	13878	Low-quality	questionable	N/A
ACE_900066565_M0076_p1	8108	Not-determined	incomplete	N/A
ACE_900066565_M0076_p2	7305	Not-determined	incomplete	N/A
ACE_900066565_M0077_p1	7844	Low-quality	incomplete	N/A
ACE_900066565_M0077_p2	32709	Low-quality	incomplete	N/A
ACE_900066565_M0077_p3	32123	Medium-quality	intact	Yes
ACE_900066565_M0077_p4	26870	Low-quality	incomplete	N/A
ACE_900066565_M0077_p5	30591	Not-determined	incomplete	N/A
ACE_900066565_M0077_p6	10373	Low-quality	incomplete	N/A
ACE_900066565_M0078_p1	15649	Low-quality	incomplete	N/A
ACE_900066565_M0079_p1	9001	Low-quality	incomplete	N/A
ACE_900066565_M0079_p2	48677	High-quality	questionable	Yes
ACE_900066565_M0080_p1	8108	Not-determined	incomplete	N/A
ACE_900066565_M0080_p2	8940	Low-quality	incomplete	N/A
ACE_900066565_M0080_p3	7305	Not-determined	incomplete	N/A
ACE_900066565_M0081_p1	7906	Not-determined	incomplete	N/A
ACE_900066565_M0081_p2	7305	Not-determined	incomplete	N/A
ACE_900066565_M0082_p1	21306	Low-quality	incomplete	N/A
ACE_900066565_M0083_p1	8108	Not-determined	incomplete	N/A
ACE_900066565_M0083_p2	7305	Not-determined	incomplete	N/A
ACE_900066565_M0083_p3	5922	Not-determined	incomplete	N/A
ACE_900066565_M0084_p1	22787	High-quality	incomplete	Yes
ACE_900066565_M0085_p1	8061	Not-determined	incomplete	N/A
ACE_900066565_M0085_p2	20569	Not-determined	incomplete	N/A
ACE_900066565_M0085_p3	7305	Not-determined	incomplete	N/A
ACE_900066565_M0085_p4	8807	Low-quality	incomplete	N/A
ACE_900066565_M0086_p1	7906	Not-determined	incomplete	N/A
ACE_900066565_M0086_p2	7305	Not-determined	incomplete	N/A
ACE_900066565_M0087_p1	7766	Low-quality	incomplete	N/A
ACE_900066565_M0087_p2	8107	Not-determined	incomplete	N/A
ACE_900066565_M0087_p3	8575	Not-determined	incomplete	N/A
ACE_900066565_M0087_p4	7727	Not-determined	incomplete	N/A
ACE_900066565_M0088_p1	20022	Low-quality	incomplete	N/A
ACE_900066565_M0088_p2	18851	Low-quality	incomplete	N/A
ACE_900066565_M0089_p1	14423	Not-determined	incomplete	N/A
ACE_900066565_M0090_p1	8186	Low-quality	incomplete	N/A
ACE_900066565_M0091_p1	27732	Medium-quality	questionable	N/A
ACE_900066565_M0092_p1	8891	Low-quality	incomplete	N/A
ACE_900066565_M0093_p1	16529	Not-determined	incomplete	N/A
ACE_900066565_M0094_p1	20959	Low-quality	incomplete	N/A
ACE_900066565_M0094_p2	27901	Low-quality	incomplete	N/A
ACE_900066565_M0094_p3	15649	Low-quality	incomplete	N/A
ACE_900066565_M0095_p1	14425	Low-quality	questionable	N/A
ACE_900066565_M0096_p1	7902	Not-determined	incomplete	N/A
ACE_900066565_M0096_p2	7305	Not-determined	incomplete	N/A
ACE_900066565_M0096_p3	7180	Low-quality	incomplete	N/A
ACE_900066565_M0097_p1	8575	Not-determined	incomplete	N/A
ACE_900066565_M0097_p2	7766	Low-quality	incomplete	N/A
ACE_900066565_M0097_p3	7727	Not-determined	incomplete	N/A
ACE_900066565_M0097_p4	8107	Not-determined	incomplete	N/A
ACE_900066565_M0098_p1	7305	Not-determined	incomplete	N/A
ACE_900066565_M0098_p2	7906	Not-determined	incomplete	N/A
ACE_900066565_M0099_p1	7906	Not-determined	incomplete	N/A
ACE_900066565_M0099_p2	8798	Low-quality	incomplete	N/A
ACE_900066565_M0099_p3	7305	Not-determined	incomplete	N/A
ACE_900066565_M0100_p1	7305	Not-determined	incomplete	N/A
ACE_900066565_M0101_p1	5912	Not-determined	incomplete	N/A
ACE_900066565_M0101_p2	7907	Not-determined	incomplete	N/A
ACE_900066565_M0101_p3	7198	Low-quality	incomplete	N/A
ACE_900066565_M0101_p4	7305	Not-determined	incomplete	N/A
ACE_900066565_M0102_p1	13536	Low-quality	incomplete	N/A
ACE_900066565_M0102_p2	35439	Medium-quality	questionable	N/A
ACE_900066565_M0103_p1	14000	Low-quality	incomplete	N/A
ACE_900066565_M0103_p2	24798	Medium-quality	questionable	N/A
ACE_900066565_M0104_p1	13660	Not-determined	incomplete	N/A
ACE_900066565_M0105_p1	6847	Not-determined	incomplete	N/A
ACE_900066565_M0106_p1	26503	Low-quality	questionable	N/A
ACE_900066565_M0106_p2	18373	Low-quality	questionable	N/A
ACE_900066565_M0107_p1	7893	Not-determined	incomplete	N/A
ACE_900066565_M0107_p2	5872	Not-determined	incomplete	N/A
ACE_900066565_M0107_p3	7305	Not-determined	incomplete	N/A
ACE_900066565_M0108_p1	13660	Not-determined	incomplete	N/A
ACE_900066565_M0108_p2	8891	Low-quality	incomplete	N/A
ACE_900066565_M0109_p1	7906	Not-determined	incomplete	N/A
ACE_900066565_M0109_p2	7305	Not-determined	incomplete	N/A
ACE_900066565_M0110_p1	13660	Not-determined	incomplete	N/A
ACE_900066565_M0110_p2	8861	Low-quality	incomplete	N/A
ACE_900066565_M0111_p1	8264	Low-quality	incomplete	N/A
ACE_900066565_M0112_p1	15015	Low-quality	incomplete	N/A
ACE_900066565_M0113_p1	31969	High-quality	incomplete	Yes
ACE_900066565_M0114_p1	8108	Not-determined	incomplete	N/A
ACE_900066565_M0114_p2	7338	Low-quality	incomplete	N/A
ACE_900066565_M0115_p1	18874	Low-quality	incomplete	N/A
ACE_900066565_M0115_p2	52473	High-quality	intact	Yes
ACE_900066565_M0115_p3	35297	Medium-quality	intact	Yes
ACE_900066565_M0115_p4	11855	Low-quality	incomplete	N/A
ACE_900066565_M0116_p1	32537	Medium-quality	questionable	N/A
ACE_900066565_M0117_p1	7907	Not-determined	incomplete	N/A
ACE_900066565_M0117_p2	7305	Not-determined	incomplete	N/A
ACE_900066565_M0118_p1	14427	Not-determined	incomplete	N/A
ACE_900066565_M0119_p1	8108	Not-determined	incomplete	N/A
ACE_900066565_M0119_p2	7803	Not-determined	incomplete	N/A
ACE_900066565_M0119_p3	7646	Not-determined	incomplete	N/A
ACE_900066565_M0119_p4	7305	Not-determined	incomplete	N/A
ACE_900066565_M0120_p1	48300	Medium-quality	questionable	N/A
ACE_900066565_M0121_p1	8891	Low-quality	incomplete	N/A
ACE_900066565_M0122_p1	15264	Low-quality	incomplete	N/A
ACE_900066565_M0122_p2	9774	Low-quality	incomplete	N/A
ACE_900066565_M0122_p3	26952	Medium-quality	incomplete	N/A
ACE_900066565_M0122_p4	9287	Low-quality	incomplete	N/A
ACE_900066565_M0123_p1	17312	Low-quality	incomplete	N/A
ACE_900066565_M0123_p2	24790	Medium-quality	questionable	N/A
ACE_900066565_M0123_p3	26500	Low-quality	questionable	N/A
ACE_900066565_M0124_p1	22584	High-quality	incomplete	Yes
ACE_900066565_M0124_p2	44657	Medium-quality	incomplete	N/A
ACE_900066565_M0125_p1	25805	Low-quality	incomplete	N/A
ACE_900066565_M0126_p1	75831	High-quality	intact	Yes
ACE_900066565_M0127_p1	21040	Not-determined	incomplete	N/A
ACE_900066565_M0127_p2	7907	Not-determined	incomplete	N/A
ACE_900066565_M0127_p3	6384	Not-determined	incomplete	N/A
ACE_900066565_M0128_p1	7305	Not-determined	incomplete	N/A
ACE_900066565_M0128_p2	8107	Not-determined	incomplete	N/A
ACE_900066565_M0129_p1	11021	Low-quality	incomplete	N/A
ACE_900066565_M0130_p1	36490	High-quality	incomplete	Yes
ACE_900066565_M0131_p1	25679	Low-quality	incomplete	N/A
ACE_900066565_M0131_p2	28392	Low-quality	incomplete	N/A
ACE_900066565_M0132_p1	22588	Low-quality	incomplete	N/A
ACE_900066565_M0132_p2	8891	Low-quality	incomplete	N/A
ACE_900066565_M0133_p1	22588	Low-quality	incomplete	N/A
ACE_900066565_M0133_p2	18604	Low-quality	incomplete	N/A
ACE_900066565_M0133_p3	8891	Low-quality	incomplete	N/A
ACE_900066565_M0134_p1	11155	Low-quality	incomplete	N/A
ACE_900066565_M0135_p1	10566	Not-determined	incomplete	N/A
ACE_900066565_M0136_p1	25558	Medium-quality	incomplete	N/A
ACE_900066565_M0136_p2	11021	Low-quality	incomplete	N/A
ACE_900066565_M0137_p1	19004	Low-quality	incomplete	N/A
ACE_900066565_M0137_p2	31275	Medium-quality	incomplete	N/A
ACE_900066565_M0138_p1	22192	Low-quality	incomplete	N/A
ACE_900066565_M0139_p1	14423	Not-determined	incomplete	N/A
ACE_900066565_M0139_p2	8775	Low-quality	incomplete	N/A
ACE_900066565_M0140_p1	7305	Not-determined	incomplete	N/A
ACE_900066565_M0141_p1	12032	Low-quality	incomplete	N/A
ACE_900066565_M0142_p1	7198	Low-quality	incomplete	N/A
ACE_900066565_M0142_p2	7305	Not-determined	incomplete	N/A
ACE_900066565_M0142_p3	11588	Low-quality	incomplete	N/A
ACE_900066565_M0142_p4	8061	Not-determined	incomplete	N/A
ACE_900066565_M0143_p1	8108	Not-determined	incomplete	N/A
ACE_900066565_M0143_p2	7305	Not-determined	incomplete	N/A
ACE_900066565_M0144_p1	7906	Not-determined	incomplete	N/A
ACE_900066565_M0144_p2	7305	Not-determined	incomplete	N/A
ACE_900066565_M0144_p3	11617	Low-quality	incomplete	N/A
ACE_900066565_M0145_p1	11855	Low-quality	incomplete	N/A
ACE_900066565_M0146_p1	20814	Not-determined	incomplete	N/A
ACE_900066565_M0146_p2	7569	Low-quality	incomplete	N/A
ACE_900066565_M0146_p3	12890	Low-quality	incomplete	N/A
ACE_900066565_M0146_p4	34054	Medium-quality	incomplete	N/A
ACE_900066565_M0146_p5	27838	Low-quality	incomplete	N/A
ACE_900066565_M0146_p6	14124	Low-quality	incomplete	N/A
ACE_900066565_M0146_p7	25249	Medium-quality	questionable	N/A
ACE_900066565_M0147_p1	14106	Low-quality	incomplete	N/A
ACE_900066565_M0147_p2	33538	Medium-quality	questionable	N/A
ACE_900066565_M0148_p1	7828	Low-quality	incomplete	N/A
ACE_900066565_M0149_p1	35160	Low-quality	questionable	N/A
ACE_900066565_M0149_p2	38559	High-quality	questionable	Yes
ACE_900066565_M0149_p3	35808	Medium-quality	intact	Yes
ACE_900066565_M0149_p4	13955	Low-quality	incomplete	N/A
ACE_900066565_M0150_p1	8108	Not-determined	incomplete	N/A
ACE_900066565_M0150_p2	7305	Not-determined	incomplete	N/A
ACE_900066565_M0150_p3	5922	Not-determined	incomplete	N/A
ACE_900066565_M0151_p1	28572	Medium-quality	incomplete	N/A
ACE_900066565_M0152_p1	8891	Low-quality	incomplete	N/A
ACE_900066565_M0152_p2	31251	Medium-quality	intact	Yes
ACE_900066565_M0152_p3	15989	Low-quality	incomplete	N/A
ACE_900066565_M0153_p1	7339	Low-quality	incomplete	N/A
ACE_900066565_M0153_p2	8107	Not-determined	incomplete	N/A
ACE_900066565_M0154_p1	8232	Low-quality	incomplete	N/A
ACE_900066565_M0155_p1	11950	Low-quality	incomplete	N/A
ACE_900066565_M0156_p1	29774	Medium-quality	incomplete	N/A
ACE_900066565_M0157_p1	12032	Low-quality	incomplete	N/A
ACE_900066565_M0158_p1	13660	Not-determined	incomplete	N/A
ACE_900066565_M0158_p2	8861	Low-quality	incomplete	N/A
ACE_900066565_M0159_p1	12929	Not-determined	questionable	N/A
ACE_900066565_M0159_p2	6972	Not-determined	incomplete	N/A
ACE_900066565_M0160_p1	7906	Not-determined	incomplete	N/A
ACE_900066565_M0160_p2	7078	Low-quality	incomplete	N/A
ACE_900066565_M0160_p3	7305	Not-determined	incomplete	N/A
ACE_900066565_M0161_p1	10779	Low-quality	incomplete	N/A
ACE_900066565_M0161_p2	30175	Medium-quality	questionable	N/A
ACE_900066565_M0162_p1	8108	Not-determined	incomplete	N/A
ACE_900066565_M0162_p2	11069	Not-determined	incomplete	N/A
ACE_900066565_M0162_p3	7305	Not-determined	incomplete	N/A
ACE_900066565_M0163_p1	8109	Not-determined	incomplete	N/A
ACE_900066565_M0164_p1	21910	Low-quality	incomplete	N/A
ACE_900066565_M0164_p2	21512	Low-quality	incomplete	N/A
ACE_900066565_M0164_p3	48279	Medium-quality	incomplete	N/A
ACE_900066565_M0165_p1	7907	Not-determined	incomplete	N/A
ACE_900066565_M0165_p2	7875	Not-determined	incomplete	N/A
ACE_900066565_M0165_p3	7305	Not-determined	incomplete	N/A
ACE_900066565_M0166_p1	14862	Low-quality	incomplete	N/A
ACE_900066565_M0166_p2	24948	Medium-quality	questionable	N/A
ACE_900066565_M0167_p1	8891	Low-quality	incomplete	N/A
ACE_900066565_M0167_p2	19743	Not-determined	incomplete	N/A
ACE_900066565_M0168_p1	18675	Low-quality	questionable	N/A
ACE_900066565_M0169_p1	20368	Low-quality	incomplete	N/A
ACE_900066565_M0170_p1	7009	Not-determined	incomplete	N/A
ACE_900066565_M0171_p1	8108	Not-determined	incomplete	N/A
ACE_900066565_M0171_p2	29807	Not-determined	incomplete	N/A
ACE_900066565_M0171_p3	6994	Not-determined	incomplete	N/A
ACE_900066565_M0171_p4	8369	Not-determined	incomplete	N/A
ACE_900066565_M0171_p5	15920	Low-quality	incomplete	N/A
ACE_900066565_M0171_p6	10049	Low-quality	incomplete	N/A
ACE_900066565_M0172_p1	8064	Not-determined	incomplete	N/A
ACE_900066565_M0172_p2	7120	Not-determined	incomplete	N/A
ACE_900066565_M0172_p3	6309	Not-determined	incomplete	N/A
ACE_900066565_M0173_p1	13660	Not-determined	incomplete	N/A
ACE_900066565_M0173_p2	8861	Low-quality	incomplete	N/A
ACE_900066565_M0174_p1	8108	Not-determined	incomplete	N/A
ACE_900066565_M0174_p2	14586	Low-quality	incomplete	N/A
ACE_900066565_M0175_p1	25123	Not-determined	incomplete	N/A
ACE_900066565_M0175_p2	20411	Low-quality	incomplete	N/A
ACE_900066565_M0175_p3	11153	Low-quality	incomplete	N/A
ACE_900066565_M0175_p4	20368	Low-quality	incomplete	N/A
ACE_900066565_M0176_p1	27595	Medium-quality	questionable	N/A
ACE_900066565_M0177_p1	8061	Not-determined	incomplete	N/A
ACE_900066565_M0177_p2	21040	Not-determined	incomplete	N/A
ACE_900066565_M0177_p3	8807	Low-quality	incomplete	N/A
ACE_900066565_M0177_p4	7305	Not-determined	incomplete	N/A
ACE_900066565_M0178_p1	17054	Low-quality	incomplete	N/A
ACE_900066565_M0179_p1	21308	Low-quality	incomplete	N/A
ACE_900066565_M0179_p2	8266	Not-determined	incomplete	N/A
ACE_900066565_M0180_p1	12728	Medium-quality	incomplete	N/A
ACE_900066565_M0181_p1	7906	Not-determined	incomplete	N/A
ACE_900066565_M0181_p2	9786	Not-determined	incomplete	N/A
ACE_900066565_M0181_p3	6434	Not-determined	incomplete	N/A
ACE_900066565_M0182_p1	29441	Medium-quality	questionable	N/A
ACE_900066565_M0182_p2	8285	Low-quality	incomplete	N/A
ACE_900066565_M0183_p1	8575	Not-determined	incomplete	N/A
ACE_900066565_M0183_p2	7766	Low-quality	incomplete	N/A
ACE_900066565_M0183_p3	7727	Not-determined	incomplete	N/A
ACE_900066565_M0183_p4	8107	Not-determined	incomplete	N/A
ACE_900066565_M0184_p1	16544	Low-quality	incomplete	N/A
ACE_900066565_M0185_p1	8891	Low-quality	incomplete	N/A
ACE_900066565_M0187_p1	11711	Low-quality	incomplete	N/A
ACE_900066565_M0188_p1	7962	Low-quality	incomplete	N/A
ACE_900066565_M0188_p2	8108	Not-determined	incomplete	N/A
ACE_900066565_M0188_p3	7305	Not-determined	incomplete	N/A
ACE_900066565_M0189_p1	11855	Low-quality	incomplete	N/A
ACE_900066565_M0190_p1	8891	Low-quality	incomplete	N/A
ACE_900066565_M0190_p2	20874	Not-determined	incomplete	N/A
ACE_900066565_M0190_p3	22621	Low-quality	incomplete	N/A
ACE_900066565_M0191_p1	42717	Medium-quality	intact	Yes
ACE_900066565_M0192_p1	7777	Not-determined	incomplete	N/A
ACE_900066565_M0192_p2	7906	Not-determined	incomplete	N/A
ACE_900066565_M0192_p3	7305	Not-determined	incomplete	N/A
ACE_900066565_M0193_p1	18527	Low-quality	questionable	N/A
ACE_900066565_M0194_p1	7313	Not-determined	incomplete	N/A
ACE_900066565_M0195_p1	10011	Low-quality	incomplete	N/A
ACE_900066565_M0195_p2	18103	Low-quality	incomplete	N/A
ACE_900066565_M0196_p1	7844	Low-quality	incomplete	N/A
ACE_900066565_M0196_p2	29935	Low-quality	incomplete	N/A
ACE_900066565_M0196_p3	21460	Medium-quality	questionable	N/A
ACE_900066565_M0196_p4	11146	Low-quality	incomplete	N/A
ACE_900066565_M0196_p5	12137	Low-quality	incomplete	N/A
ACE_900066565_M0197_p1	8891	Low-quality	incomplete	N/A
ACE_900066565_M0197_p2	19743	Not-determined	incomplete	N/A
ACE_900066565_M0198_p1	10373	Low-quality	incomplete	N/A
ACE_900066565_M0199_p1	24920	Medium-quality	intact	Yes
ACE_900066565_M0199_p2	8891	Low-quality	incomplete	N/A
ACE_900066565_M0200_p1	7339	Low-quality	incomplete	N/A
ACE_900066565_M0200_p2	8107	Not-determined	incomplete	N/A
ACE_900066565_M0201_p1	16932	Low-quality	incomplete	N/A
ACE_900066565_M0202_p1	22787	High-quality	incomplete	Yes
ACE_900066565_M0203_p1	7803	Not-determined	incomplete	N/A
ACE_900066565_M0203_p2	8108	Not-determined	incomplete	N/A
ACE_900066565_M0203_p3	7626	Low-quality	incomplete	N/A
ACE_900066565_M0203_p4	7305	Not-determined	incomplete	N/A
ACE_900066565_M0204_p1	26500	Low-quality	questionable	N/A
ACE_900066565_M0205_p1	7305	Not-determined	incomplete	N/A
ACE_900066565_M0205_p2	8107	Not-determined	incomplete	N/A
ACE_900066565_M0206_p1	22585	High-quality	incomplete	Yes
ACE_900066565_M0207_p1	8109	Not-determined	incomplete	N/A
ACE_900066565_M0208_p1	19949	Medium-quality	questionable	N/A
ACE_900066565_M0208_p2	21182	Low-quality	incomplete	N/A
ACE_900066565_M0208_p3	30699	Medium-quality	intact	Yes
ACE_900066565_M0209_p1	7907	Not-determined	incomplete	N/A
ACE_900066565_M0209_p2	7305	Not-determined	incomplete	N/A
ACE_900066565_M0210_p1	9621	Low-quality	incomplete	N/A
ACE_900066565_M0211_p1	31152	Medium-quality	intact	Yes
ACE_900066565_M0211_p2	8891	Low-quality	incomplete	N/A
ACE_900066565_M0211_p3	15539	Low-quality	incomplete	N/A
ACE_900066565_M0211_p4	29460	Medium-quality	questionable	N/A
ACE_900066565_M0212_p1	35065	Medium-quality	intact	Yes
ACE_900066565_M0212_p2	12301	Low-quality	incomplete	N/A
ACE_900066565_M0212_p3	16071	Low-quality	incomplete	N/A
ACE_900066565_M0212_p4	22225	Not-determined	incomplete	N/A
ACE_900066565_M0212_p5	14063	Not-determined	incomplete	N/A
ACE_900066565_M0212_p6	32197	Medium-quality	intact	Yes
ACE_900066565_M0213_p1	16229	Low-quality	questionable	N/A
ACE_900066565_M0213_p2	13296	Low-quality	incomplete	N/A
ACE_900066565_M0214_p1	8061	Not-determined	incomplete	N/A
ACE_900066565_M0214_p2	7305	Not-determined	incomplete	N/A
ACE_900066565_M0214_p3	22502	Low-quality	incomplete	N/A
ACE_900066565_M0215_p1	8186	Low-quality	incomplete	N/A
ACE_900066565_M0216_p1	8109	Not-determined	incomplete	N/A
ACE_900066565_M0216_p2	7305	Not-determined	incomplete	N/A
ACE_900066565_M0217_p1	8108	Not-determined	incomplete	N/A
ACE_900066565_M0217_p2	7305	Not-determined	incomplete	N/A
ACE_900066565_M0218_p1	14560	Low-quality	incomplete	N/A
ACE_900066565_M0218_p2	31083	Medium-quality	questionable	N/A
ACE_900066565_M0218_p3	8233	Low-quality	incomplete	N/A
ACE_900066565_M0219_p1	21642	Not-determined	incomplete	N/A
ACE_900066565_M0220_p1	29053	Not-determined	incomplete	N/A
ACE_900066565_M0220_p2	14001	Low-quality	incomplete	N/A
ACE_900066565_M0220_p3	18161	Low-quality	questionable	N/A
ACE_900066565_M0221_p1	11155	Low-quality	incomplete	N/A
ACE_900066565_M0222_p1	10152	Medium-quality	incomplete	N/A
ACE_900066565_M0222_p2	8108	Not-determined	incomplete	N/A
ACE_900066565_M0222_p3	6957	Not-determined	incomplete	N/A
ACE_900066565_M0222_p4	7305	Not-determined	incomplete	N/A
ACE_900066565_M0223_p1	11531	Low-quality	incomplete	N/A
ACE_900066565_M0223_p2	25131	Medium-quality	intact	Yes
ACE_900066565_M0224_p1	7907	Not-determined	incomplete	N/A
ACE_900066565_M0224_p2	7305	Not-determined	incomplete	N/A
ACE_sp003447295_M0001_p1	8585	Low-quality	incomplete	N/A
ACE_sp003447295_M0001_p2	7770	Not-determined	incomplete	N/A
ACE_sp003447295_M0002_p1	67658	High-quality	incomplete	Yes
ACE_sp003447295_M0003_p1	19281	Low-quality	incomplete	N/A
ACE_sp003447295_M0003_p2	7726	Low-quality	incomplete	N/A
ACE_sp003447295_M0003_p3	12585	Not-determined	incomplete	N/A
ACE_sp003447295_M0003_p4	14415	Low-quality	incomplete	N/A
ACE_sp003447295_M0004_p1	8784	Low-quality	incomplete	N/A
ACE_sp003447295_M0005_p1	20893	Low-quality	incomplete	N/A
ACE_sp003447295_M0005_p2	33902	Medium-quality	questionable	N/A
ACE_sp003447295_M0006_p1	32417	Medium-quality	incomplete	N/A
ACE_sp003447295_M0006_p2	15868	Low-quality	incomplete	N/A
ACE_sp003447295_M0006_p3	21111	Medium-quality	incomplete	N/A
ACE_sp003447295_M0006_p4	14258	Low-quality	incomplete	N/A
ACE_sp003447295_M0006_p5	14415	Low-quality	incomplete	N/A
ACE_sp003447295_M0007_p1	7912	Not-determined	incomplete	N/A
ACE_sp003447295_M0007_p2	8712	Low-quality	incomplete	N/A
ACE_sp003447295_M0007_p3	8021	Low-quality	incomplete	N/A
ACE_sp003447295_M0008_p1	13183	Low-quality	incomplete	N/A
ACE_sp003447295_M0009_p1	7866	Not-determined	incomplete	N/A
ACE_sp003447295_M0009_p2	18036	Not-determined	incomplete	N/A
ACE_sp003447295_M0009_p3	7135	Low-quality	incomplete	N/A
ACE_sp003447295_M0010_p1	3844	Low-quality	incomplete	N/A
ACE_sp003447295_M0011_p1	20768	Medium-quality	questionable	N/A
ACE_sp003447295_M0012_p1	8067	Not-determined	incomplete	N/A
ACE_sp003447295_M0012_p2	8632	Low-quality	incomplete	N/A
ACE_sp003447295_M0013_p1	43191	Medium-quality	questionable	N/A
ACE_sp003447295_M0014_p1	7824	Low-quality	incomplete	N/A
ACE_sp003447295_M0014_p2	8766	Low-quality	incomplete	N/A
ACE_sp003447295_M0014_p3	7911	Not-determined	incomplete	N/A
ACE_sp003447295_M0015_p1	6716	Low-quality	incomplete	N/A
ACE_sp003447295_M0015_p2	7949	Low-quality	incomplete	N/A
ACE_sp003447295_M0015_p3	12795	Medium-quality	incomplete	N/A
ACE_sp003447295_M0015_p4	8816	Low-quality	incomplete	N/A
ACE_sp003447295_M0016_p1	49468	High-quality	intact	Yes
ACE_sp003447295_M0016_p2	41496	High-quality	intact	Yes
ACE_sp003447295_M0017_p1	38996	High-quality	questionable	Yes
ACE_sp003447295_M0018_p1	8031	Not-determined	incomplete	N/A
ACE_sp003447295_M0018_p2	9295	Low-quality	incomplete	N/A
ACE_sp003447295_M0018_p3	6494	Not-determined	incomplete	N/A
ACE_sp003447295_M0019_p1	64378	High-quality	incomplete	Yes
ACE_sp003447295_M0020_p1	8632	Low-quality	incomplete	N/A
ACE_sp003447295_M0020_p2	7625	Not-determined	incomplete	N/A
ACE_sp003447295_M0021_p1	16921	Low-quality	incomplete	N/A
ACE_sp003447295_M0021_p2	18880	Not-determined	incomplete	N/A
ACE_sp003447295_M0022_p1	8262	Not-determined	incomplete	N/A
ACE_sp003447295_M0023_p1	10512	Low-quality	incomplete	N/A
ACE_sp003447295_M0024_p1	7871	Not-determined	incomplete	N/A
ACE_sp003447295_M0024_p2	7907	Not-determined	incomplete	N/A
ACE_sp003447295_M0024_p3	8844	Low-quality	incomplete	N/A
ACE_sp003447295_M0025_p1	10625	Low-quality	incomplete	N/A
ACE_sp003447295_M0025_p2	11917	Low-quality	incomplete	N/A
ACE_sp003447295_M0025_p3	16352	Not-determined	incomplete	N/A
ACE_sp003447295_M0026_p1	8895	Low-quality	incomplete	N/A
ACE_sp003447295_M0027_p1	28364	Not-determined	incomplete	N/A
ACE_sp003447295_M0028_p1	8622	Low-quality	incomplete	N/A
ACE_sp003447295_M0029_p1	35815	High-quality	questionable	Yes
ACE_sp003447295_M0031_p1	19588	Medium-quality	questionable	N/A
ACE_sp003447295_M0033_p1	10424	Medium-quality	incomplete	N/A
ACE_sp003447295_M0033_p2	7949	Low-quality	incomplete	N/A
ACE_sp003447295_M0033_p3	7783	Not-determined	incomplete	N/A
ACE_sp003447295_M0033_p4	8816	Low-quality	incomplete	N/A
ACE_sp003447295_M0034_p1	10986	Not-determined	incomplete	N/A
ACE_sp003447295_M0034_p2	20662	Low-quality	incomplete	N/A
ACE_sp003447295_M0035_p1	23055	Not-determined	incomplete	N/A
ACE_sp003447295_M0035_p2	6433	Not-determined	incomplete	N/A
ACE_sp003447295_M0036_p1	21636	Medium-quality	questionable	N/A
ACE_sp003447295_M0037_p1	17787	Low-quality	incomplete	N/A
ACE_sp003447295_M0038_p1	27091	Low-quality	incomplete	N/A
ACE_sp003447295_M0039_p1	8640	Low-quality	incomplete	N/A
ACE_sp003447295_M0039_p2	7683	Not-determined	incomplete	N/A
ACE_sp003447295_M0040_p1	23654	Medium-quality	questionable	N/A
ACE_sp003447295_M0040_p2	26875	Medium-quality	incomplete	N/A
ACE_sp003447295_M0040_p3	26500	Low-quality	questionable	N/A
ACE_sp003447295_M0040_p4	33426	High-quality	questionable	Yes
ACE_sp003447295_M0041_p1	19081	Low-quality	incomplete	N/A
ACE_sp003447295_M0041_p2	38626	High-quality	intact	Yes
ACE_sp003447295_M0041_p3	11725	Low-quality	incomplete	N/A
ACE_sp003447295_M0041_p4	11317	Low-quality	incomplete	N/A
ACE_sp003447295_M0042_p1	21197	Low-quality	incomplete	N/A
ACE_sp003447295_M0043_p1	8622	Low-quality	incomplete	N/A
ACE_sp003447295_M0043_p2	7770	Not-determined	incomplete	N/A
ACE_sp003447295_M0044_p1	25756	Medium-quality	questionable	N/A
ACE_sp003447295_M0045_p1	8712	Low-quality	incomplete	N/A
ACE_sp003447295_M0045_p2	7949	Low-quality	incomplete	N/A
ACE_sp003447295_M0045_p3	7912	Not-determined	incomplete	N/A
ACE_sp003447295_M0046_p1	16568	Low-quality	incomplete	N/A
ACE_sp003447295_M0046_p2	21367	Low-quality	incomplete	N/A
ACE_sp003447295_M0047_p1	25959	Medium-quality	incomplete	N/A
ACE_sp003447295_M0048_p1	22784	Low-quality	incomplete	N/A
ACE_sp003447295_M0048_p2	32417	Medium-quality	incomplete	N/A
ACE_sp003447295_M0049_p1	18736	Not-determined	incomplete	N/A
ACE_sp003447295_M0049_p2	16587	Low-quality	incomplete	N/A
ACE_sp003447295_M0049_p3	18966	Low-quality	questionable	N/A
ACE_sp003447295_M0050_p1	21366	Low-quality	incomplete	N/A
ACE_sp003447295_M0050_p2	16568	Low-quality	incomplete	N/A
ACE_sp003447295_M0051_p1	23055	Not-determined	incomplete	N/A
ACE_sp003447295_M0051_p2	6433	Not-determined	incomplete	N/A
ACE_sp003447295_M0052_p1	7766	Low-quality	incomplete	N/A
ACE_sp003447295_M0052_p2	8622	Low-quality	incomplete	N/A
ACE_sp003447295_M0053_p1	22788	Low-quality	incomplete	N/A
ACE_sp003447295_M0053_p2	19291	Low-quality	incomplete	N/A
ACE_sp003447295_M0054_p1	23101	Medium-quality	incomplete	N/A
ACE_sp003447295_M0055_p1	26503	Low-quality	questionable	N/A
ACE_sp003447295_M0056_p1	23103	Medium-quality	incomplete	N/A
ACE_sp003447295_M0057_p1	18157	Low-quality	incomplete	N/A
ACE_sp003447295_M0058_p1	7912	Not-determined	incomplete	N/A
ACE_sp003447295_M0059_p1	8947	Not-determined	incomplete	N/A
ACE_sp003447295_M0059_p2	37406	Medium-quality	incomplete	N/A
ACE_sp003447295_M0060_p1	10582	Low-quality	incomplete	N/A
ACE_sp003447295_M0060_p2	10097	Not-determined	incomplete	N/A
ACE_sp003447295_M0061_p1	8947	Not-determined	incomplete	N/A
ACE_sp003447295_M0062_p1	12894	Medium-quality	incomplete	N/A
ACE_sp003447295_M0063_p1	7783	Not-determined	incomplete	N/A
ACE_sp003447295_M0063_p2	12466	Not-determined	incomplete	N/A
ACE_sp003447295_M0064_p1	7871	Not-determined	incomplete	N/A
ACE_sp003447295_M0065_p1	7912	Not-determined	incomplete	N/A
ACE_sp003447295_M0065_p2	8712	Low-quality	incomplete	N/A
ACE_sp003447295_M0066_p1	32417	Medium-quality	questionable	N/A
ACE_sp003447295_M0067_p1	16652	Low-quality	incomplete	N/A
ACE_sp003447295_M0068_p1	7991	Not-determined	incomplete	N/A
ACE_sp003447295_M0068_p2	11001	Low-quality	incomplete	N/A
ACE_sp003447295_M0068_p3	10109	Medium-quality	incomplete	N/A
ACE_sp003447295_M0068_p4	8701	Low-quality	incomplete	N/A
ACE_sp003447295_M0069_p1	27614	Medium-quality	incomplete	N/A
ACE_sp003447295_M0069_p2	34048	Medium-quality	incomplete	N/A
ACE_sp003447295_M0069_p3	22584	Low-quality	incomplete	N/A
ACE_sp003447295_M0069_p4	22111	Low-quality	incomplete	N/A
ACE_sp003447295_M0070_p1	50486	High-quality	intact	Yes
ACE_sp003447295_M0071_p1	7770	Not-determined	incomplete	N/A
ACE_sp003447295_M0071_p2	8734	Low-quality	incomplete	N/A
ACE_sp003447295_M0072_p1	7871	Not-determined	incomplete	N/A
ACE_sp003447295_M0073_p1	25487	Medium-quality	incomplete	N/A
ACE_sp003447295_M0074_p1	25487	Medium-quality	incomplete	N/A
ACE_sp003447295_M0075_p1	13183	Low-quality	incomplete	N/A
ACE_sp003447295_M0077_p1	21367	Low-quality	incomplete	N/A
ACE_sp003447295_M0077_p2	16750	Low-quality	incomplete	N/A
ACE_sp003447295_M0077_p3	13619	Low-quality	incomplete	N/A
ACE_sp003447295_M0078_p1	7912	Not-determined	incomplete	N/A
ACE_sp003447295_M0079_p1	21369	Low-quality	incomplete	N/A
ACE_sp003447295_M0079_p2	11540	Low-quality	incomplete	N/A
ACE_sp003447295_M0080_p1	20704	Not-determined	incomplete	N/A
ACE_sp003447295_M0080_p2	7585	Low-quality	incomplete	N/A
ACE_sp003447295_M0080_p3	6737	Low-quality	incomplete	N/A
ACE_sp003447295_M0081_p1	16667	Low-quality	incomplete	N/A
ACE_sp003447295_M0081_p2	21367	Low-quality	incomplete	N/A
ACE_sp003447295_M0082_p1	9391	Not-determined	incomplete	N/A
ACE_sp003447295_M0083_p1	21367	Low-quality	incomplete	N/A
ACE_sp003447295_M0083_p2	16568	Low-quality	incomplete	N/A
ACE_sp003447295_M0083_p3	5063	Not-determined	incomplete	N/A
ACE_sp003447295_M0084_p1	7625	Not-determined	incomplete	N/A
ACE_sp003447295_M0084_p2	8632	Low-quality	incomplete	N/A
ACE_sp003447295_M0084_p3	7908	Not-determined	incomplete	N/A
ACE_sp003447295_M0085_p1	15692	Low-quality	incomplete	N/A
ACE_sp003447295_M0085_p2	24095	Not-determined	incomplete	N/A
ACE_sp003447295_M0086_p1	21709	Low-quality	incomplete	N/A
ACE_sp003447295_M0086_p2	16750	Low-quality	incomplete	N/A
ACE_sp003447295_M0086_p3	13628	Low-quality	incomplete	N/A
ACE_sp003447295_M0087_p1	19646	Low-quality	questionable	N/A
ACE_sp003447295_M0089_p1	15791	Not-determined	incomplete	N/A
ACE_sp003447295_M0090_p1	7770	Not-determined	incomplete	N/A
ACE_sp003447295_M0090_p2	8622	Low-quality	incomplete	N/A
ACE_sp003447295_M0091_p1	11973	Low-quality	incomplete	N/A
ACE_sp003447295_M0091_p2	12045	Low-quality	incomplete	N/A
ACE_sp003447295_M0092_p1	15426	Low-quality	incomplete	N/A
ACE_sp003447295_M0093_p1	9152	Not-determined	incomplete	N/A
ACE_sp003447295_M0094_p1	8066	Not-determined	incomplete	N/A
ACE_sp003447295_M0095_p1	42666	Low-quality	incomplete	N/A
ACE_sp003447295_M0095_p2	16789	Low-quality	incomplete	N/A
ACE_sp003447295_M0095_p3	13662	Low-quality	incomplete	N/A
ACE_sp003447295_M0096_p1	7865	Not-determined	incomplete	N/A
ACE_sp003447295_M0096_p2	8654	Low-quality	incomplete	N/A
ACE_sp003447295_M0097_p1	26500	Low-quality	questionable	N/A
ACE_sp003447295_M0097_p2	26656	Low-quality	incomplete	N/A
ACE_sp003447295_M0097_p3	23950	Medium-quality	questionable	N/A
ACE_sp003447295_M0098_p1	34048	Medium-quality	incomplete	N/A
ACE_sp003447295_M0098_p2	14145	Low-quality	incomplete	N/A
ACE_sp003447295_M0098_p3	22466	Low-quality	incomplete	N/A
ACE_sp003447295_M0099_p1	39975	Medium-quality	intact	Yes
ACE_sp003447295_M0099_p2	12167	Low-quality	incomplete	N/A
ACE_sp003447295_M0100_p1	7949	Low-quality	incomplete	N/A
ACE_sp003447295_M0100_p2	8853	Low-quality	incomplete	N/A
ACE_sp003447295_M0100_p3	11502	Low-quality	incomplete	N/A
ACE_sp003447295_M0100_p4	8816	Low-quality	incomplete	N/A
ACE_sp003447295_M0100_p5	7783	Not-determined	incomplete	N/A
ACE_sp003447295_M0102_p1	22441	Not-determined	incomplete	N/A
ACE_sp003447295_M0102_p2	8470	Low-quality	incomplete	N/A
ACE_sp003447295_M0103_p1	48864	Medium-quality	questionable	N/A
ACE_sp003447295_M0104_p1	12167	Low-quality	incomplete	N/A
ACE_sp003447295_M0105_p1	7912	Not-determined	incomplete	N/A
ACE_sp003447295_M0106_p1	7663	Low-quality	incomplete	N/A
ACE_sp003447295_M0106_p2	8121	Not-determined	incomplete	N/A
ACE_sp003447295_M0107_p1	8622	Low-quality	incomplete	N/A
ACE_sp003447295_M0107_p2	7872	Not-determined	incomplete	N/A
ACE_sp003447295_M0107_p3	29039	Not-determined	incomplete	N/A
ACE_sp003447295_M0107_p4	9059	Not-determined	incomplete	N/A
ACI_FER_M0001_p1	46290	High-quality	intact	Yes
ACI_FER_M0002_p1	18816	Low-quality	questionable	N/A
ACI_FER_M0002_p2	28399	Medium-quality	intact	Yes
ACI_FER_M0002_p3	12157	Low-quality	incomplete	N/A
ACI_FER_M0003_p1	14691	Low-quality	incomplete	N/A
ACI_FER_M0003_p2	14275	Low-quality	incomplete	N/A
ACI_FER_M0003_p3	18321	Medium-quality	intact	Yes
ACI_FER_M0004_p1	22221	Low-quality	incomplete	N/A
ACI_FER_M0004_p2	21599	Low-quality	incomplete	N/A
ACI_FER_M0005_p1	28060	Medium-quality	intact	Yes
ACI_FER_M0005_p2	12332	Low-quality	incomplete	N/A
ACI_FER_M0006_p1	21239	Not-determined	incomplete	N/A
ACI_FER_M0007_p1	26484	Medium-quality	incomplete	N/A
ACI_FER_M0007_p2	20551	Medium-quality	intact	Yes
ACI_FER_M0008_p1	25339	Medium-quality	incomplete	N/A
ACI_FER_M0009_p1	11642	Low-quality	incomplete	N/A
ACI_FER_M0009_p2	13536	Low-quality	incomplete	N/A
ACI_FER_M0010_p1	26484	Medium-quality	incomplete	N/A
ACI_FER_M0010_p2	20551	Medium-quality	intact	Yes
ACI_FER_M0011_p1	26484	Medium-quality	incomplete	N/A
ACI_FER_M0011_p2	20551	Medium-quality	intact	Yes
ACI_FER_M0013_p1	26484	Medium-quality	incomplete	N/A
ACI_FER_M0013_p2	20551	Medium-quality	intact	Yes
ACI_FER_M0014_p1	25339	Medium-quality	incomplete	N/A
ACI_FER_M0015_p1	45915	High-quality	intact	Yes
ACI_FER_M0015_p2	39181	Medium-quality	intact	Yes
ACI_FER_M0015_p3	15013	Low-quality	incomplete	N/A
ACI_FER_M0016_p1	23778	Low-quality	incomplete	N/A
ACI_FER_M0016_p2	23643	Medium-quality	intact	Yes
ACI_FER_M0017_p1	23020	Medium-quality	questionable	N/A
ACI_FER_M0018_p1	6554	Not-determined	incomplete	N/A
ACI_FER_M0019_p1	26484	Medium-quality	incomplete	N/A
ACI_FER_M0019_p2	20551	Medium-quality	intact	Yes
ACI_FER_M0020_p1	45770	High-quality	intact	Yes
ACI_FER_M0021_p1	26484	Medium-quality	incomplete	N/A
ACI_FER_M0021_p2	20551	Medium-quality	intact	Yes
ACI_FER_M0023_p1	26484	Medium-quality	incomplete	N/A
ACI_FER_M0023_p2	20551	Medium-quality	intact	Yes
ACI_FER_M0024_p1	26484	Medium-quality	incomplete	N/A
ACI_FER_M0024_p2	23565	Medium-quality	intact	Yes
ACI_FER_M0025_p1	11642	Low-quality	incomplete	N/A
ACI_FER_M0026_p1	23765	Low-quality	incomplete	N/A
ACI_FER_M0028_p1	24054	Medium-quality	intact	Yes
ACI_FER_M0028_p2	21870	Low-quality	incomplete	N/A
ACI_FER_M0029_p1	26484	Medium-quality	incomplete	N/A
ACI_FER_M0029_p2	20551	Medium-quality	intact	Yes
ACI_FER_M0030_p1	24054	Medium-quality	intact	Yes
ACI_FER_M0030_p2	21870	Low-quality	incomplete	N/A
ACI_FER_M0031_p1	26484	Medium-quality	incomplete	N/A
ACI_FER_M0031_p2	20551	Medium-quality	intact	Yes
ACI_FER_M0032_p1	20222	Low-quality	incomplete	N/A
ACI_FER_M0032_p2	18321	Medium-quality	intact	Yes
ACI_FER_M0033_p1	6615	Not-determined	incomplete	N/A
ACI_FER_M0033_p2	10589	Not-determined	incomplete	N/A
ACI_FER_M0034_p1	25339	Medium-quality	incomplete	N/A
ACI_FER_M0034_p2	16080	Low-quality	incomplete	N/A
ACI_FER_M0034_p3	15964	Low-quality	questionable	N/A
ACI_FER_M0035_p1	12961	Low-quality	incomplete	N/A
ACI_FER_M0035_p2	6609	Not-determined	incomplete	N/A
ACI_FER_M0036_p1	21599	Low-quality	incomplete	N/A
ACI_INT_M0001_p1	26102	Medium-quality	intact	Yes
ACI_INT_M0001_p2	5850	Not-determined	incomplete	N/A
ACI_INT_M0001_p3	14379	Low-quality	incomplete	N/A
ACI_INT_M0002_p1	50161	Medium-quality	intact	Yes
ACI_INT_M0002_p2	16561	Low-quality	incomplete	N/A
ACI_INT_M0002_p3	23088	Low-quality	incomplete	N/A
ACI_INT_M0003_p1	25255	Medium-quality	incomplete	N/A
ACI_INT_M0003_p2	40636	High-quality	questionable	Yes
ACI_INT_M0004_p1	42602	High-quality	questionable	Yes
ACI_INT_M0005_p1	15483	Low-quality	incomplete	N/A
ACI_INT_M0005_p2	35177	High-quality	intact	Yes
ACI_INT_M0005_p3	29789	Medium-quality	incomplete	N/A
ACI_INT_M0005_p4	48128	High-quality	intact	Yes
ACI_INT_M0006_p1	44121	High-quality	questionable	Yes
ACI_INT_M0007_p1	13686	Low-quality	questionable	N/A
ACI_INT_M0007_p2	12115	Low-quality	incomplete	N/A
ACI_INT_M0007_p3	3889	Not-determined	incomplete	N/A
ACI_INT_M0008_p1	3958	Not-determined	incomplete	N/A
ACI_INT_M0009_p1	29395	Medium-quality	intact	Yes
ACI_INT_M0010_p1	22765	Low-quality	incomplete	N/A
ACI_INT_M0010_p2	26061	Low-quality	incomplete	N/A
ACI_INT_M0010_p3	40130	High-quality	questionable	Yes
ACI_INT_M0011_p1	32432	Medium-quality	intact	Yes
ACI_INT_M0012_p1	39694	Medium-quality	incomplete	N/A
ACI_INT_M0012_p2	13585	Low-quality	incomplete	N/A
ACI_INT_M0014_p1	51219	High-quality	intact	Yes
ACI_INT_M0015_p1	58678	Medium-quality	intact	Yes
ACI_INT_M0016_p1	8272	Low-quality	incomplete	N/A
ACI_INT_M0016_p2	36332	Medium-quality	incomplete	N/A
ACI_INT_M0016_p3	30997	Medium-quality	intact	Yes
ACI_INT_M0017_p1	16314	Low-quality	questionable	N/A
ACI_INT_M0018_p1	44121	High-quality	questionable	Yes
ACI_INT_M0019_p1	37207	Low-quality	incomplete	N/A
ACI_INT_M0019_p2	51801	Complete	intact	Yes
ACI_INT_M0021_p1	9864	Low-quality	incomplete	N/A
ACI_INT_M0021_p2	3876	Not-determined	incomplete	N/A
ACI_INT_M0022_p1	7442	Not-determined	incomplete	N/A
ACI_INT_M0024_p1	6981	Not-determined	incomplete	N/A
ACI_INT_M0025_p1	15206	Low-quality	incomplete	N/A
ACI_INT_M0026_p1	10172	Low-quality	incomplete	N/A
ACI_INT_M0027_p1	35198	High-quality	intact	Yes
ACI_INT_M0028_p1	41752	Medium-quality	intact	Yes
ACI_INT_M0028_p2	42343	Medium-quality	intact	Yes
ACI_INT_M0029_p1	36146	Medium-quality	intact	Yes
ACI_INT_M0030_p1	6981	Not-determined	incomplete	N/A
ACI_INT_M0032_p1	3973	Not-determined	incomplete	N/A
ACI_INT_M0033_p1	21301	Low-quality	intact	Yes
ACI_INT_M0034_p1	6982	Not-determined	incomplete	N/A
ACI_INT_M0035_p1	31600	Medium-quality	intact	Yes
ACI_INT_M0036_p1	25255	Medium-quality	incomplete	N/A
ACI_INT_M0036_p2	13250	Low-quality	incomplete	N/A
ACI_INT_M0036_p3	40130	High-quality	questionable	Yes
ACI_INT_M0037_p1	23063	Low-quality	incomplete	N/A
ACI_INT_M0037_p2	13585	Low-quality	incomplete	N/A
ACI_INT_M0037_p3	7411	Not-determined	incomplete	N/A
ACI_INT_M0039_p1	40402	Medium-quality	incomplete	N/A
ACI_INT_M0039_p2	39548	Medium-quality	questionable	N/A
ACI_INT_M0040_p1	9167	Not-determined	incomplete	N/A
ACI_INT_M0040_p2	6558	Low-quality	incomplete	N/A
ACI_INT_M0040_p3	3994	Not-determined	incomplete	N/A
ACI_INT_M0041_p1	27128	Low-quality	incomplete	N/A
ACI_INT_M0041_p2	24282	Medium-quality	intact	Yes
ACI_INT_M0041_p3	30511	Medium-quality	intact	Yes
ACI_INT_M0041_p4	18312	Not-determined	incomplete	N/A
ACI_INT_M0041_p5	42650	High-quality	questionable	Yes
ACI_INT_M0042_p1	24647	Medium-quality	intact	Yes
ACI_INT_M0042_p2	27195	Low-quality	incomplete	N/A
ACI_INT_M0042_p3	40978	High-quality	questionable	Yes
ACI_INT_M0043_p1	40402	Medium-quality	incomplete	N/A
ACI_INT_M0043_p2	39548	Medium-quality	questionable	N/A
ACI_INT_M0044_p1	38520	Medium-quality	incomplete	N/A
ACI_INT_M0045_p1	7442	Not-determined	incomplete	N/A
ACI_INT_M0047_p1	8272	Low-quality	incomplete	N/A
ACI_INT_M0047_p2	27081	Medium-quality	incomplete	N/A
ACI_INT_M0047_p3	39862	High-quality	incomplete	Yes
ACI_INT_M0048_p1	4024	Not-determined	incomplete	N/A
ACI_INT_M0049_p1	48747	High-quality	questionable	Yes
ACI_INT_M0049_p2	32578	High-quality	incomplete	Yes
ACI_INT_M0050_p1	15518	Not-determined	incomplete	N/A
ACI_INT_M0051_p1	7251	Low-quality	incomplete	N/A
ACI_INT_M0053_p1	7442	Not-determined	incomplete	N/A
ACI_INT_M0055_p1	41525	Medium-quality	intact	Yes
ACI_INT_M0055_p2	18801	Low-quality	incomplete	N/A
ACI_INT_M0055_p3	24249	Medium-quality	incomplete	N/A
ACI_INT_M0055_p4	43037	Medium-quality	intact	Yes
ACI_INT_M0055_p5	25274	Medium-quality	incomplete	N/A
ACI_INT_M0056_p1	37208	Low-quality	incomplete	N/A
ACI_INT_M0057_p1	33767	Medium-quality	incomplete	N/A
ACI_INT_M0058_p1	26098	Low-quality	incomplete	N/A
ACI_INT_M0059_p1	42161	Medium-quality	intact	Yes
ACI_INT_M0059_p2	38329	High-quality	questionable	Yes
ACI_INT_M0060_p1	38153	Medium-quality	intact	Yes
ACI_INT_M0061_p1	37208	Low-quality	incomplete	N/A
ACI_INT_M0061_p2	31208	Medium-quality	intact	Yes
ACI_INT_M0061_p3	23234	Low-quality	incomplete	N/A
ACI_INT_M0061_p4	13834	Low-quality	incomplete	N/A
ACI_INT_M0062_p1	3973	Not-determined	incomplete	N/A
ACI_INT_M0063_p1	60479	Complete	questionable	Yes
ACI_INT_M0064_p1	48964	High-quality	questionable	Yes
ACI_INT_M0066_p1	43016	High-quality	questionable	Yes
ACI_INT_M0066_p2	27612	Medium-quality	incomplete	N/A
ACI_INT_M0067_p1	45500	High-quality	intact	Yes
ACI_INT_M0067_p2	24647	Medium-quality	intact	Yes
ACI_INT_M0067_p3	27062	Low-quality	incomplete	N/A
ACI_INT_M0067_p4	10238	Not-determined	incomplete	N/A
ACI_INT_M0067_p5	30511	Medium-quality	intact	Yes
ACI_INT_M0067_p6	42650	High-quality	questionable	Yes
ACI_INT_M0068_p1	13586	Low-quality	incomplete	N/A
ACI_INT_M0068_p2	5868	Low-quality	incomplete	N/A
ACI_INT_M0069_p1	40812	High-quality	incomplete	Yes
ACI_INT_M0070_p1	7442	Not-determined	incomplete	N/A
ACI_INT_M0071_p1	44310	High-quality	intact	Yes
ACI_INT_M0071_p2	26098	Low-quality	incomplete	N/A
ACI_INT_M0072_p1	15799	Low-quality	incomplete	N/A
ACI_INT_M0072_p2	52907	Medium-quality	intact	Yes
ACI_INT_M0073_p1	30058	High-quality	incomplete	Yes
ACI_INT_M0074_p1	11945	Low-quality	incomplete	N/A
ACI_INT_M0074_p2	11064	Low-quality	questionable	N/A
ACI_INT_M0075_p1	37884	Medium-quality	incomplete	N/A
ACI_INT_M0076_p1	34514	Medium-quality	intact	Yes
ACI_INT_M0076_p2	17730	Low-quality	incomplete	N/A
ACI_INT_M0076_p3	25409	Medium-quality	intact	Yes
ACI_INT_M0076_p4	16045	Low-quality	incomplete	N/A
ACI_INT_M0077_p1	28092	Not-determined	incomplete	N/A
ACI_INT_M0077_p2	3958	Not-determined	incomplete	N/A
ACI_INT_M0078_p1	27064	Low-quality	incomplete	N/A
ACI_INT_M0078_p2	39716	Medium-quality	intact	Yes
ACI_INT_M0078_p3	23404	Medium-quality	intact	Yes
ACI_INT_M0079_p1	6981	Not-determined	incomplete	N/A
ACI_INT_M0081_p1	48747	High-quality	questionable	Yes
ACI_INT_M0081_p2	38153	Medium-quality	intact	Yes
ACI_INT_M0082_p1	57713	Complete	intact	Yes
ACI_INT_M0082_p2	37207	Low-quality	incomplete	N/A
ACI_INT_M0083_p1	5528	Low-quality	incomplete	N/A
ACI_INT_M0084_p1	31603	Low-quality	incomplete	N/A
ACI_INT_M0085_p1	31454	Medium-quality	questionable	N/A
ACI_INT_M0086_p1	21748	Low-quality	incomplete	N/A
ACI_INT_M0087_p1	8272	Low-quality	incomplete	N/A
ACI_INT_M0087_p2	36482	Medium-quality	incomplete	N/A
ACI_INT_M0087_p3	27330	Low-quality	incomplete	N/A
ACI_INT_M0087_p4	26162	Medium-quality	intact	Yes
ACI_INT_M0087_p5	21301	Low-quality	intact	Yes
ACI_INT_M0087_p6	25042	Medium-quality	intact	Yes
ACI_INT_M0087_p7	18035	Low-quality	incomplete	N/A
ACI_INT_M0089_p1	39940	Medium-quality	incomplete	N/A
ACI_INT_M0090_p1	16486	Low-quality	incomplete	N/A
ACI_INT_M0091_p1	29395	Medium-quality	intact	Yes
ACI_INT_M0092_p1	8246	Low-quality	incomplete	N/A
ACI_INT_M0093_p1	39694	Medium-quality	incomplete	N/A
ACI_INT_M0094_p1	25215	Medium-quality	questionable	N/A
ACI_INT_M0094_p2	17718	Low-quality	incomplete	N/A
ACI_INT_M0095_p1	30096	Medium-quality	incomplete	N/A
ACI_INT_M0096_p1	5528	Low-quality	incomplete	N/A
ACI_INT_M0097_p1	44121	High-quality	questionable	Yes
ACI_INT_M0098_p1	15800	Low-quality	incomplete	N/A
ACI_INT_M0098_p2	8272	Low-quality	incomplete	N/A
ACI_INT_M0098_p3	36332	Medium-quality	incomplete	N/A
ACI_INT_M0098_p4	40133	Medium-quality	intact	Yes
ACI_INT_M0099_p1	34530	Medium-quality	incomplete	N/A
ACI_INT_M0100_p1	31603	Low-quality	incomplete	N/A
ACI_INT_M0101_p1	7442	Not-determined	incomplete	N/A
ACI_INT_M0102_p1	44121	High-quality	questionable	Yes
ACI_INT_M0103_p1	36926	Medium-quality	questionable	N/A
ACI_INT_M0103_p2	13586	Low-quality	incomplete	N/A
ACI_INT_M0104_p1	40778	Low-quality	incomplete	N/A
ACI_INT_M0104_p2	39346	Medium-quality	incomplete	N/A
ACI_INT_M0104_p3	6981	Low-quality	incomplete	N/A
ACI_INT_M0106_p1	24647	Medium-quality	intact	Yes
ACI_INT_M0106_p2	12645	Low-quality	incomplete	N/A
ACI_INT_M0106_p3	9573	Not-determined	incomplete	N/A
ACI_INT_M0106_p4	39980	Medium-quality	intact	Yes
ACI_INT_M0107_p1	13071	Low-quality	incomplete	N/A
ACI_INT_M0107_p2	15991	Low-quality	incomplete	N/A
ACI_INT_M0107_p3	25275	Medium-quality	incomplete	N/A
ACI_INT_M0107_p4	37789	Medium-quality	intact	Yes
ACI_INT_M0109_p1	42051	High-quality	intact	Yes
ACI_INT_M0110_p1	6982	Not-determined	incomplete	N/A
ACI_INT_M0111_p1	40561	Medium-quality	questionable	N/A
ACI_INT_M0111_p2	41525	Medium-quality	intact	Yes
ACI_INT_M0111_p3	41047	Medium-quality	intact	Yes
ACI_INT_M0111_p4	37856	Medium-quality	incomplete	N/A
ACI_INT_M0112_p1	7175	Not-determined	incomplete	N/A
ACI_INT_M0112_p2	6982	Not-determined	incomplete	N/A
ACI_INT_M0113_p1	31603	Low-quality	incomplete	N/A
ACI_INT_M0114_p1	6983	Not-determined	incomplete	N/A
ACI_INT_M0117_p1	26058	Low-quality	incomplete	N/A
ACI_INT_M0117_p2	13585	Low-quality	incomplete	N/A
ACI_INT_M0118_p1	44121	High-quality	questionable	Yes
ACI_INT_M0120_p1	21047	Low-quality	incomplete	N/A
ACI_INT_M0121_p1	26915	Medium-quality	intact	Yes
ACI_INT_M0121_p2	18375	Low-quality	intact	Yes
ACI_INT_M0122_p1	27104	Low-quality	incomplete	N/A
ACI_INT_M0122_p2	39748	Medium-quality	intact	Yes
ACI_INT_M0122_p3	35122	Medium-quality	questionable	N/A
ACI_INT_M0124_p1	43016	High-quality	questionable	Yes
ACI_INT_M0124_p2	38710	High-quality	incomplete	Yes
ACI_INT_M0126_p1	33615	High-quality	incomplete	Yes
ACI_INT_M0127_p1	16888	Low-quality	incomplete	N/A
ACI_INT_M0127_p2	40051	High-quality	questionable	Yes
ACI_INT_M0128_p1	42602	High-quality	questionable	Yes
ACI_INT_M0129_p1	15800	Low-quality	incomplete	N/A
ACI_INT_M0129_p2	37335	High-quality	questionable	Yes
ACI_INT_M0130_p1	4381	Not-determined	incomplete	N/A
ACI_INT_M0131_p1	6982	Not-determined	incomplete	N/A
ACI_INT_M0132_p1	13686	Low-quality	questionable	N/A
ACI_INT_M0132_p2	12115	Low-quality	incomplete	N/A
ACI_INT_M0132_p3	3943	Not-determined	incomplete	N/A
ACI_INT_M0133_p1	30420	Medium-quality	intact	Yes
ACI_INT_M0133_p2	27409	Medium-quality	incomplete	N/A
ACI_INT_M0134_p1	40395	Medium-quality	incomplete	N/A
ACI_INT_M0134_p2	39548	Medium-quality	questionable	N/A
ACI_INT_M0138_p1	6982	Not-determined	incomplete	N/A
ACI_INT_M0139_p1	64691	High-quality	questionable	Yes
ACI_INT_M0139_p2	40133	Medium-quality	intact	Yes
ACI_INT_M0139_p3	32381	Medium-quality	intact	Yes
ACI_INT_M0140_p1	25255	Medium-quality	incomplete	N/A
ACI_INT_M0140_p2	40796	Medium-quality	intact	Yes
ACI_INT_M0140_p3	36296	High-quality	questionable	Yes
ACI_INT_M0141_p1	13306	Low-quality	incomplete	N/A
ACI_INT_M0142_p1	32432	Medium-quality	intact	Yes
ACI_INT_M0143_p1	61954	Complete	questionable	Yes
ACI_INT_M0143_p2	48128	High-quality	intact	Yes
ACI_INT_M0144_p1	32012	Medium-quality	intact	Yes
ACI_INT_M0146_p1	50161	Medium-quality	intact	Yes
ACI_INT_M0147_p1	38873	High-quality	incomplete	Yes
ACI_INT_M0147_p2	10999	Low-quality	incomplete	N/A
ACI_INT_M0147_p3	19772	Low-quality	incomplete	N/A
ACI_INT_M0148_p1	6982	Not-determined	incomplete	N/A
ACI_INT_M0149_p1	22152	Medium-quality	incomplete	N/A
ACI_INT_M0150_p1	40011	Medium-quality	incomplete	N/A
ACI_INT_M0151_p1	21301	Low-quality	intact	Yes
ACI_INT_M0151_p2	13834	Low-quality	incomplete	N/A
ACI_INT_M0152_p1	6006	Low-quality	incomplete	N/A
ACI_INT_M0154_p1	15801	Low-quality	incomplete	N/A
ACI_INT_M0154_p2	37258	High-quality	incomplete	Yes
ACI_INT_M0154_p3	24389	Medium-quality	questionable	N/A
ACI_INT_M0155_p1	33364	Medium-quality	incomplete	N/A
ACI_INT_M0158_p1	3958	Not-determined	incomplete	N/A
ACI_INT_M0159_p1	3958	Not-determined	incomplete	N/A
ACI_INT_N0001_p1	41741	High-quality	intact	Yes
ACI_INT_N0001_p2	9939	Not-determined	questionable	N/A
ACI_INT_N0003_p1	50161	Medium-quality	intact	Yes
ACI_INT_N0003_p2	16561	Low-quality	incomplete	N/A
ACI_INT_N0003_p3	23088	Low-quality	incomplete	N/A
ACI_INT_N0004_p1	39413	High-quality	questionable	Yes
ACI_INT_N0004_p2	39346	Medium-quality	incomplete	N/A
ACI_INT_N0004_p3	5936	Low-quality	incomplete	N/A
ACI_INT_N0005_p1	16045	Low-quality	incomplete	N/A
ACI_INT_N0005_p2	24041	Medium-quality	intact	Yes
ACI_INT_N0005_p3	17570	Low-quality	incomplete	N/A
ACI_INT_N0006_p1	15799	Low-quality	incomplete	N/A
ACI_INT_N0006_p2	27739	Medium-quality	incomplete	N/A
ACI_INT_N0006_p3	24363	Medium-quality	incomplete	N/A
ACI_INT_N0006_p4	24677	Medium-quality	intact	Yes
ACI_INT_N0006_p5	14860	Low-quality	incomplete	N/A
ACI_INT_N0007_p1	41780	Medium-quality	intact	Yes
ACI_INT_N0007_p2	39235	Medium-quality	intact	Yes
ACI_INT_N0007_p3	15800	Low-quality	incomplete	N/A
ACI_INT_N0007_p4	31230	Medium-quality	intact	Yes
ACI_INT_N0008_p1	35964	Medium-quality	intact	Yes
ACI_INT_N0008_p2	8185	Low-quality	incomplete	N/A
ACI_INT_N0008_p3	27081	Medium-quality	incomplete	N/A
ACI_INT_N0009_p1	26163	Medium-quality	intact	Yes
ACI_INT_N0009_p2	22683	Medium-quality	incomplete	N/A
ACI_INT_N0010_p1	35964	Medium-quality	intact	Yes
ACI_INT_N0010_p2	8185	Low-quality	incomplete	N/A
ACI_INT_N0010_p3	27081	Medium-quality	incomplete	N/A
ACI_INT_N0011_p1	9209	Low-quality	incomplete	N/A
ACI_INT_N0011_p2	10550	Low-quality	incomplete	N/A
[truncated: 103,615 more rows]

## Sheet: Table S4
Table S4 Prophage detection rates of 439 human gut-derived bacterial species.
Bacterial species	Genome Counts	Detection rate of all propahge fragments	Detection rate of integral propahges	Median prophage gene content
[Bacteroides] pectinophilus	111	0.981982	0.117117	0.00974272
[Clostridium] leptum	58	1	0.293103	0.0189828
51-20 sp001917175	162	1	0.148148	0.018891
Absicoccus sp000434355	74	0.594595	0.027027	0.00529047
Acetatifactor sp003447295	107	0.953271	0.0841121	0.0100146
Acetatifactor sp900066365	252	0.996032	0.162698	0.0104996
Acetatifactor sp900066565	224	0.991071	0.133929	0.00943866
Acidaminococcus fermentans	36	0.916667	0.555556	0.0175717
Acidaminococcus intestini	178	0.853933	0.438202	0.0196743
Acinetobacter baumannii	114	1	0.745614	0.0327933
Actinomyces urogenitalis	18	0.833333	0	0.0119748
Adlercreutzia celatus	72	0.916667	0.0555556	0.00860431
Adlercreutzia equolifaciens	44	1	0.0909091	0.0108548
Agathobacter rectalis	238	0.928571	0.260504	0.0161676
Agathobaculum butyriciproducens	124	0.983871	0.258065	0.0214314
Akkermansia muciniphila	128	0.96875	0	0.00575896
Akkermansia sp001580195	85	0.317647	0.0470588	0.00217401
Akkermansia sp004167605	50	0.2	0	0.000951288
Alistipes communis	113	0.99115	0.0176991	0.00808
Alistipes finegoldii	104	0.980769	0.00961538	0.00678819
Alistipes ihumii	73	0.493151	0	0.00350439
Alistipes indistinctus	42	0.857143	0	0.0051021
Alistipes onderdonkii	257	1	0.0389105	0.0037858
Alistipes putredinis	200	1	0.04	0.0207061
Alistipes senegalensis	12	1	0.166667	0.00446058
Alistipes shahii	132	0.977273	0.00757576	0.00620177
Alistipes sp000434235	128	0.9375	0.0234375	0.00636962
Alistipes sp900240235	80	0.9125	0	0.00508048
Alistipes sp900290115	79	0.898734	0.101266	0.00619228
Alistipes sp900539755	55	0.254545	0.0181818	0.00197055
Alistipes sp900544265	52	0.807692	0.0192308	0.00566232
Alistipes timonensis	9	1	0	0.00632491
Anaerobutyricum hallii	103	1	0.242718	0.0145798
Anaeroglobus micronuciformis	54	0.851852	0.166667	0.0136645
Anaerostipes caccae	62	1	0.5	0.0217875
Anaerostipes hadrus	128	0.984375	0.375	0.0178533
Anaerotignum faecicola	189	0.994709	0.544974	0.0347712
Anaerotignum sp001304995	92	1	0.445652	0.0220664
Anaerotruncus colihominis	8	1	1	0.0429509
Anaerovibrio sp900548165	102	0.588235	0.166667	0.00775206
Bacillus thuringiensis	7	1	1	0.0306939
Bacteroides caccae	164	1	0.0426829	0.00767351
Bacteroides cellulosilyticus	142	1	0.0492958	0.0035602
Bacteroides eggerthii	99	1	0.010101	0.00853052
Bacteroides faecis	54	1	0.240741	0.00950494
Bacteroides finegoldii	48	0.979167	0.0208333	0.0067975
Bacteroides fluxus	5	1	0	0.00294199
Bacteroides fragilis	189	1	0.486772	0.00730258
Bacteroides intestinalis	75	0.986667	0	0.00325632
Bacteroides nordii	27	1	0.037037	0.00598081
Bacteroides ovatus	250	1	0.368	0.00917152
Bacteroides salyersiae	60	1	0.25	0.00797964
Bacteroides stercorirosoris	135	1	0.0888889	0.00791629
Bacteroides stercoris	7	1	0	0.00124749
Bacteroides thetaiotaomicron	141	0.985816	0.241135	0.00719002
Bacteroides uniformis	192	1	0.119792	0.00628948
Bacteroides xylanisolvens	169	1	0.230769	0.00720019
Bariatricus comes	85	0.952941	0.2	0.01714
Barnesiella intestinihominis	242	0.995868	0.0123967	0.00444258
Bifidobacterium adolescentis	94	1	0.148936	0.0196832
Bifidobacterium angulatum	17	1	0	0.00691906
Bifidobacterium animalis	98	0.0306122	0	0.000116475
Bifidobacterium bifidum	173	0.99422	0.0462428	0.0107013
Bifidobacterium breve	254	0.996063	0.11811	0.0130101
Bifidobacterium catenulatum	91	0.857143	0.0549451	0.00979181
Bifidobacterium dentium	86	1	0.0697674	0.0109534
Bifidobacterium longum	316	1	0.123418	0.0168071
Bifidobacterium pseudocatenulatum	246	1	0.0609756	0.0114141
Bifidobacterium pseudolongum	13	0.692308	0.0769231	0.0115735
Bifidobacterium scardovii	10	0.9	0	0.0128103
Bifidobacterium thermophilum	5	0.8	0	0.00884068
Bilophila wadsworthia	117	1	0.495726	0.0246651
Blautia caecimuris	95	0.989474	0.0947368	0.0144807
Blautia coccoides	13	1	0.307692	0.0221687
Blautia faecis	135	0.977778	0.155556	0.0148667
Blautia hansenii	38	0.973684	0.473684	0.0196441
Blautia massiliensis	84	0.880952	0.0952381	0.0108943
Blautia obeum	85	1	0.317647	0.0197225
Blautia producta	11	1	0.545455	0.02436
Blautia schinkii	7	1	0	0.0113271
Blautia sp003471165	52	0.961538	0.0576923	0.0112702
Blautia wexlerae	251	0.992032	0.0677291	0.0110377
Brachyspira aalborgi	63	0.666667	0	0.0039016
Bulleidia sp900539965	52	0.730769	0.0192308	0.00547407
Butyricimonas paravirosa	68	0.970588	0.0882353	0.0050003
Butyricimonas virosa	59	1	0	0.00547035
Butyrivibrio crossotus	172	1	0.0523256	0.0116849
Butyrivibrio sp000431815	164	0.75	0.0243902	0.00731429
CAG-1000 sp000434555	51	0.980392	0.0588235	0.020883
CAG-103 sp000432375	146	0.780822	0.109589	0.0102157
CAG-103 sp900543625	117	0.777778	0.222222	0.0135703
CAG-103 sp900757655	36	0.583333	0.166667	0.00873459
CAG-110 sp000434635	138	0.992754	0.115942	0.0167399
CAG-110 sp003525905	71	0.887324	0.0985915	0.00782054
CAG-110 sp900540635	57	0.912281	0.0526316	0.00769787
CAG-115 sp003531585	108	1	0.166667	0.0245201
CAG-127 sp900319515	219	0.995434	0.178082	0.010077
CAG-1427 sp000435675	89	0.831461	0	0.00727495
CAG-1427 sp000436075	65	0.569231	0	0.00468218
CAG-145 sp000435715	70	0.757143	0.157143	0.00933668
CAG-170 sp000432135	136	0.977941	0.286765	0.0157972
CAG-170 sp002404795	83	0.722892	0.180723	0.0109983
CAG-170 sp900545925	53	0.962264	0.301887	0.0136649
CAG-177 sp000431775	102	0.480392	0.0882353	0.00477303
CAG-177 sp003514385	209	0.995215	0.191388	0.013471
CAG-177 sp003538135	158	0.968354	0.113924	0.0086849
CAG-180 sp000432435	242	1	0.140496	0.0125938
CAG-180 sp004556705	79	0.987342	0.0759494	0.0126153
CAG-194 sp000432915	110	0.890909	0.0818182	0.00835796
CAG-217 sp000436335	218	1	0.376147	0.01744
CAG-267 sp001917135	33	0.969697	0.212121	0.0145655
CAG-274 sp000432155	44	1	0.204545	0.0307333
CAG-279 sp000437795	74	0.837838	0.0405405	0.00632474
CAG-288 sp000437395	68	0.455882	0.0294118	0.00605402
CAG-302 sp000431795	147	0.945578	0.0136054	0.0148309
CAG-302 sp001916775	117	0.982906	0.111111	0.0250301
CAG-307 sp001916215	109	0.981651	0.0275229	0.0137271
CAG-313 sp000433035	105	0.495238	0	0.00354131
CAG-313 sp003539625	122	0.311475	0.0409836	0.00565609
CAG-314 sp000437915	137	0.985401	0.0218978	0.0131947
CAG-345 sp000433315	77	0.350649	0.012987	0.00376648
CAG-349 sp003539515	111	0.657658	0.00900901	0.00542213
CAG-353 sp900066885	138	1	0.130435	0.0206874
CAG-41 sp900066215	130	1	0.730769	0.0473183
CAG-417 sp000432835	109	0.972477	0.0366972	0.0132531
CAG-433 sp000433675	57	1	0.0350877	0.0206223
CAG-460 sp000437315	96	1	0.0625	0.022365
CAG-460 sp000437355	61	0.983607	0.0819672	0.0174666
CAG-488 sp000434055	117	0.991453	0.25641	0.0177315
CAG-495 sp000432275	105	1	0.190476	0.0148998
CAG-495 sp000436375	160	1	0.09375	0.0181171
CAG-495 sp001917125	129	1	0.341085	0.0208636
CAG-510 sp000434615	101	1	0.0693069	0.0107425
CAG-533 sp000434495	75	1	0.0533333	0.0226697
CAG-552 sp000435495	71	0.28169	0	0.00330287
CAG-568 sp000434395	167	0.269461	0.0179641	0.0027353
CAG-594 sp000434835	52	0.788462	0.0384615	0.01112
CAG-603 sp900066105	75	1	0.04	0.0102596
CAG-628 sp000438415	56	1	0.0178571	0.0181168
CAG-632 sp000431515	52	1	0.0961538	0.0134816
CAG-791 sp000431495	60	0.683333	0.1	0.00546849
CAG-81 sp000435795	59	1	0.40678	0.0167638
CAG-81 sp900066535	118	0.830508	0.330508	0.01268
CAG-81 sp900066785	79	0.873418	0.392405	0.0135814
CAG-83 sp000431575	121	0.644628	0.0330579	0.00734301
CAG-83 sp000435555	114	0.807018	0.245614	0.0128963
CAG-83 sp000435975	29	0.965517	0.0689655	0.0113232
CAG-83 sp001916855	39	0.717949	0.025641	0.00841599
CAG-83 sp900545585	56	1	0.25	0.0165509
CAG-873 sp001701165	88	0.965909	0.0113636	0.00816596
CAG-882 sp003486385	42	0.714286	0.238095	0.0069238
CAG-95 sp000438155	40	1	0.175	0.0103672
CAG-964 sp000435335	51	0.980392	0.0784314	0.0161285
Campylobacter coli	62	0.741935	0.0806452	0.00871429
Campylobacter jejuni	247	1	0.315789	0.0197316
Catenibacterium mitsuokai	81	0.82716	0.037037	0.00900923
Catenibacterium sp000437715	197	0.852792	0.0659898	0.00866064
Christensenella minuta	5	1	0.2	0.0150127
Clostridioides difficile	190	1	0.763158	0.0364208
Clostridium baratii	19	1	0.473684	0.018471
Clostridium beijerinckii	13	1	0.0769231	0.0263945
Clostridium botulinum	38	1	0.815789	0.0351986
Clostridium butyricum	103	1	0.640777	0.0204097
Clostridium paraputrificum	72	1	0.847222	0.0298715
Clostridium perfringens	108	1	0.509259	0.0168044
Clostridium sp003024715	157	0.993631	0.121019	0.0150651
Clostridium symbiosum	67	0.985075	0.61194	0.0201401
Clostridium tertium	23	1	0.347826	0.0148592
COE1 sp001916965	81	1	0.37037	0.0156463
Collinsella aerofaciens	141	0.510638	0.0496454	0.00595985
Collinsella intestinalis	88	0.477273	0	0.00546488
Collinsella sp.	186	0.424731	0.0215054	0.00402819
Collinsella sp002232035	117	0.42735	0.034188	0.0033769
Collinsella sp003458415	58	0.413793	0.0172414	0.00297738
Collinsella sp900541125	57	0.368421	0.0526316	0.00452419
Collinsella tanakaei	25	0.88	0	0.00895543
Coprobacillus cateniformis	58	0.982759	0	0.00522462
Coprobacter fastidiosus	73	0.876712	0	0.00367783
Coprococcus catus	40	1	0.275	0.0135922
Coprococcus comes	98	1	0.367347	0.0314539
Coprococcus eutactus	223	1	0.206278	0.0152825
Coprococcus sp000154245	69	0.985507	0.173913	0.0135561
Coprococcus sp000433075	108	0.990741	0.101852	0.0108254
Coprococcus sp900066115	205	0.995122	0.219512	0.0151099
Cutibacterium acnes	19	0.473684	0	0.00233869
Cutibacterium avidum	112	0.758929	0.0267857	0.00453782
Desulfovibrio desulfuricans	12	1	0.583333	0.0186913
Desulfovibrio fairfieldensis	30	0.933333	0.333333	0.0142808
Desulfovibrio piger	65	0.984615	0.415385	0.0155756
Desulfovibrio sp900319575	83	0.963855	0.13253	0.00914768
Dialister hominis	25	0.72	0.08	0.00991962
Dialister invisus	97	1	0.206186	0.0206451
Dialister sp000434475	222	0.783784	0.315315	0.0118608
Dialister succinatiphilus	152	0.480263	0.151316	0.00565641
Dorea formicigenerans	90	1	0.333333	0.0286681
Dorea longicatena	95	1	0.221053	0.0216291
Duodenibacillus massiliensis	165	0.836364	0.29697	0.01148
Duodenibacillus sp003472385	90	0.988889	0.188889	0.0139849
Duodenibacillus sp900538905	153	1	0.379085	0.0170964
Duodenibacillus sp900544335	50	0.92	0.1	0.013246
Dysosmobacter sp001916835	88	0.943182	0.25	0.0181773
Dysosmobacter welbionis	147	0.979592	0.231293	0.0142366
Eggerthella lenta	99	1	0.121212	0.0110754
Eisenbergiella massiliensis	55	0.927273	0.327273	0.0068281
Eisenbergiella sp900066775	128	1	0.1875	0.0142887
Eisenbergiella tayi	68	0.985294	0.147059	0.00433945
Ellagibacter isourolithinifaciens	50	0.62	0	0.00512371
Enterobacter hormaechei	128	1	0.953125	0.037722
Enterocloster bolteae	84	1	0.571429	0.0181937
Enterocloster citroniae	18	1	0.555556	0.0179818
Enterocloster clostridioformis	99	1	0.323232	0.013863
Enterocloster sp000431375	162	0.987654	0.314815	0.0117407
Enterocloster sp001517625	45	1	0.244444	0.0146699
Enterocloster sp900538485	58	1	0.5	0.0214947
Enterocloster sp900541315	63	1	0.190476	0.0118721
Enterococcus casseliflavus	27	0.962963	0.703704	0.0229456
Enterococcus faecalis	266	1	0.838346	0.0363578
Enterococcus faecium	235	1	0.697872	0.0600463
Enterococcus hirae	108	1	0.925926	0.0301422
Enterococcus lactis	76	1	0.486842	0.0293085
ER4 sp000765235	169	0.952663	0.213018	0.0179331
ER4 sp003522105	59	0.745763	0.20339	0.015183
ER4 sp900317525	100	0.94	0.17	0.0212142
Escherichia coli	202	1	0.970297	0.0702961
Eubacterium ramulus	23	1	0.478261	0.0280444
Eubacterium sp000433975	96	0.989583	0.0416667	0.0127718
Eubacterium sp000434315	53	0.981132	0.188679	0.0201711
Eubacterium sp000434995	182	0.983516	0.0824176	0.0148471
Eubacterium sp000435815	66	0.924242	0.121212	0.0166327
Eubacterium sp000436835	212	1	0.0707547	0.0136036
Eubacterium sp003491505	239	0.995816	0.221757	0.0143313
Eubacterium sp003526845	101	0.970297	0.128713	0.0105822
Eubacterium sp900539115	74	0.986486	0.243243	0.0111718
Eubacterium ventriosum	108	1	0.453704	0.0301923
Faecalibacillus faecis	97	1	0.164948	0.019421
Faecalibacillus intestinalis	198	1	0.287879	0.0203335
Faecalibacterium prausnitzii	176	1	0.528409	0.0402319
Faecalibacterium sp900539945	53	1	0.283019	0.0207821
Faecalibacterium sp900758465	79	0.987342	0.139241	0.0168836
Faecalicatena fissicatena	7	1	0.714286	0.0428416
Faecalimonas phoceensis	141	1	0.283688	0.0275567
Faecalimonas umbilicata	53	0.981132	0.245283	0.0197785
Faecalitalea cylindroides	28	0.928571	0.0357143	0.0120097
Finegoldia magna	32	1	0.21875	0.0193778
Firm-11 sp900540045	53	1	0.150943	0.0251346
Flavonifractor plautii	122	1	0.590164	0.0355846
Fusicatenibacter saccharivorans	230	0.930435	0.186957	0.0121663
Fusobacterium mortiferum	126	0.968254	0.103175	0.0120409
Fusobacterium nucleatum	18	1	0.333333	0.0165901
Gemmiger formicilis	178	0.97191	0.264045	0.0186718
Gemmiger qucibialis	182	1	0.0879121	0.014063
Gemmiger sp900539695	58	1	0.224138	0.0211131
Gemmiger sp900540595	100	1	0.21	0.0190931
Gemmiger sp900540775	73	1	0.328767	0.0200575
Gordonibacter pamelaeae	11	1	0.181818	0.0154964
Haemophilus haemolyticus	4	1	1	0.0577109
Haemophilus parainfluenzae	74	1	0.391892	0.0252626
Haemophilus sp900756155	85	1	0.152941	0.0146216
Helicobacter pylori	120	0.6	0.341667	0.00602505
Holdemanella biformis	10	1	0.4	0.0119709
Holdemanella sp002299315	162	0.962963	0.0987654	0.0150285
Holdemania filiformis	126	0.984127	0.0634921	0.0147592
Hungatella effluvii	97	1	0.402062	0.012265
Intestinibacter bartlettii	39	1	0.153846	0.01285
KLE1615 sp900066985	111	1	0.018018	0.00945884
Klebsiella aerogenes	63	1	0.873016	0.0320249
Klebsiella michiganensis	77	1	0.909091	0.0371951
Klebsiella oxytoca	78	1	0.705128	0.0237169
Klebsiella pneumoniae	257	1	0.988327	0.055822
Klebsiella variicola	66	1	0.909091	0.0283975
Lachnoclostridium scindens	71	1	0.295775	0.0187122
Lachnospira eligens	192	1	0.192708	0.0140279
Lachnospira rogosae	203	1	0.157635	0.0126835
Lachnospira sp000436475	83	1	0.86747	0.0420006
Lachnospira sp000436535	186	1	0.112903	0.0123645
Lachnospira sp000437735	121	0.966942	0.0991736	0.0109044
Lachnospira sp003537285	97	1	0.123711	0.0135936
Lachnospira sp900316325	168	0.964286	0.154762	0.0139047
Lacrimispora saccharolytica	16	1	0.375	0.0225003
Lacticaseibacillus paracasei	163	1	0.93865	0.0476097
Lacticaseibacillus rhamnosus	156	1	0.897436	0.0314492
Lactiplantibacillus plantarum	120	1	0.941667	0.0423359
Lactobacillus crispatus	30	0.966667	0.466667	0.0288646
Lactobacillus delbrueckii	19	1	0.0526316	0.0195566
Lactobacillus gasseri	122	1	0.827869	0.0408923
Lactobacillus johnsonii	25	0.96	0.32	0.0218449
Lactobacillus paragasseri	71	1	0.676056	0.0389072
Lactococcus lactis	49	1	0.591837	0.0674663
Lawsonibacter sp900066825	54	1	0.166667	0.0330086
Ligilactobacillus animalis	20	1	0.8	0.0477268
Ligilactobacillus ruminis	142	1	0.704225	0.0347933
Ligilactobacillus salivarius	179	1	0.681564	0.0440874
Limosilactobacillus mucosae	151	1	0.668874	0.0387333
Limosilactobacillus reuteri	77	1	0.818182	0.051717
Longicatena caecimuris	50	1	0.28	0.0211784
Mediterraneibacter faecis	132	0.992424	0.219697	0.0185059
Mediterraneibacter gnavus	179	1	0.458101	0.0292453
Mediterraneibacter lactaris	84	0.880952	0.214286	0.0218515
Mediterraneibacter torques	147	1	0.292517	0.0309132
Megamonas funiformis	173	1	0.479769	0.032306
Megasphaera elsdenii	99	0.868687	0.252525	0.0142929
Megasphaera massiliensis	58	1	0.344828	0.0191565
Megasphaera sp000417505	146	0.979452	0.513699	0.0205329
Megasphaera sp001546855	60	1	0.233333	0.0164869
Mesosutterella multiformis	153	1	0.267974	0.0190585
Mitsuokella jalaludinii	49	0.897959	0.122449	0.013099
Mitsuokella multacida	30	0.833333	0.1	0.0080843
Negativibacillus sp000435195	55	0.981818	0.109091	0.0180996
Odoribacter laneus	62	0.983871	0.0322581	0.00958041
Odoribacter splanchnicus	149	0.590604	0.00671141	0.0025622
Olsenella sp000752675	52	0.788462	0	0.00703788
Olsenella uli	24	0.958333	0	0.0124302
Oxalobacter formigenes	10	1	0.9	0.0358352
Parabacteroides distasonis	130	1	0.2	0.00797085
Parabacteroides goldsteinii	37	1	0.108108	0.00375375
Parabacteroides gordonii	13	0.846154	0.0769231	0.00537515
Parabacteroides johnsonii	47	1	0	0.00592853
Parabacteroides merdae	112	0.955357	0.0357143	0.00572089
Paraprevotella clara	204	0.995098	0.00980392	0.00594546
Paraprevotella xylaniphila	87	1	0	0.00721014
Parasutterella excrementihominis	101	1	0.425743	0.0193595
Parasutterella sp000980495	204	1	0.421569	0.0177981
Parvimonas micra	12	1	0.416667	0.0198199
PeH17 sp000435055	50	0.92	0	0.00899083
Peptoniphilus lacrimalis	9	0.888889	0.444444	0.030153
Peptostreptococcus stomatis	4	1	0.75	0.0495325
Phascolarctobacterium faecium	275	1	0.527273	0.0268274
Phascolarctobacterium sp000436095	211	0.815166	0.222749	0.0143014
Phascolarctobacterium succinatutens	196	0.989796	0.418367	0.0206843
Phil1 sp001940855	143	0.867133	0.321678	0.0114459
Phocaeicola barnesiae	18	1	0	0.00732177
Phocaeicola coprocola	130	0.992308	0.0153846	0.0101767
Phocaeicola coprophilus	61	1	0.0163934	0.00713991
Phocaeicola dorei	96	1	0.104167	0.0069962
Phocaeicola massiliensis	53	1	0.0188679	0.0079912
Phocaeicola plebeius	150	1	0.0466667	0.00862353
Phocaeicola sp000432735	53	1	0.0188679	0.00858263
Phocaeicola sp000434735	55	0.945455	0.0363636	0.00535901
Phocaeicola vulgatus	175	1	0.108571	0.00723379
Prevotella bivia	43	0.906977	0.0232558	0.00766687
Prevotella buccae	31	0.483871	0.0322581	0.00193808
Prevotella copri	110	0.836364	0	0.00492946
Prevotella sp000434975	109	0.834862	0	0.00479392
Prevotella sp000436915	51	0.54902	0	0.00227809
Prevotella sp002265625	125	0.824	0.008	0.00423621
Prevotella sp002299635	84	0.297619	0	0.00140716
Prevotella sp003447235	134	0.947761	0.00746269	0.00571274
Prevotella sp900290275	70	0.742857	0	0.00397176
Prevotella sp900313215	125	0.512	0	0.00241565
Prevotella sp900543975	59	0.559322	0.0169492	0.00312182
Prevotella sp900557255	245	0.473469	0	0.00198141
Prevotella stercorea	131	0.801527	0	0.00548018
Prevotella timonensis	12	0.666667	0	0.00507574
Prevotellamassilia sp900539625	109	0.293578	0	0.00161917
Prevotellamassilia sp900540885	36	0.527778	0	0.00299428
Proteus mirabilis	52	1	0.903846	0.0519346
Pseudomonas aeruginosa	51	1	0.862745	0.0235497
Pseudoruminococcus massiliensis	155	0.993548	0.122581	0.0347297
RC9 sp000431015	215	0.995349	0	0.00538847
RC9 sp000432515	111	0.756757	0.00900901	0.00424428
RC9 sp000433355	84	0.678571	0.0238095	0.00437841
RC9 sp000434935	111	0.558559	0.027027	0.00399017
RC9 sp000435075	65	0.984615	0	0.00614482
Roseburia faecis	249	0.987952	0.184739	0.00849044
Roseburia hominis	208	1	0.216346	0.0126057
Roseburia intestinalis	100	1	0.43	0.013796
Roseburia inulinivorans	118	1	0.398305	0.0159064
Roseburia sp003470905	33	0.969697	0.181818	0.016084
Roseburia sp900552665	71	1	0.225352	0.0150888
RUG115 sp900066395	205	1	0.0926829	0.0125349
Ruminiclostridium siraeum	134	1	0.283582	0.0238735
Ruminiclostridium sp003512525	78	1	0.0897436	0.0138066
Ruminiclostridium sp900539195	116	1	0.0948276	0.0159985
Ruminococcus bicirculans	257	1	0.303502	0.0206555
Ruminococcus bromii	283	1	0.282686	0.0214234
Ruminococcus callidus	42	1	0.261905	0.0208698
Ruminococcus champanellensis	19	1	0	0.0195968
Ruminococcus sp000433635	111	0.981982	0.0540541	0.0127064
Ruminococcus sp000434695	60	0.933333	0.116667	0.0167769
Ruminococcus sp000980705	57	0.964912	0.0350877	0.00974403
Ruminococcus sp003011855	91	0.956044	0.0549451	0.00850896
Ruminococcus sp003438075	67	0.895522	0.0746269	0.015405
Ruminococcus sp003526955	240	1	0.325	0.0260839
Ruminococcus sp900314705	101	0.930693	0.148515	0.0159835
Ruthenibacterium lactatiformans	143	1	0.104895	0.0132435
Salmonella enterica	172	1	0.976744	0.0393593
Selenomonas sp900769615	52	0.961538	0.0576923	0.0149561
Sellimonas intestinalis	100	0.99	0.51	0.0178394
SFEL01 sp004557245	70	0.7	0.128571	0.00876591
SFFH01 sp900542395	41	0.926829	0.0487805	0.00951632
Slackia isoflavoniconvertens	100	0.77	0.02	0.00677329
Sodaliphilus sp004557565	114	0.421053	0	0.00188137
Staphylococcus aureus	66	1	0.666667	0.0285988
Staphylococcus epidermidis	170	0.994118	0.358824	0.0164522
Streptococcus agalactiae	55	1	0.545455	0.0249865
Streptococcus anginosus	65	1	0.584615	0.0420291
Streptococcus infantarius	47	0.914894	0.297872	0.0247665
Streptococcus lutetiensis	107	1	0.233645	0.0209484
Streptococcus mutans	14	1	0.214286	0.0120434
Streptococcus parasanguinis	84	1	0.52381	0.0273997
Streptococcus pasteurianus	75	0.973333	0.52	0.0185499
Streptococcus salivarius	104	1	0.221154	0.0124351
Streptococcus thermophilus	111	0.990991	0.126126	0.0115533
Streptococcus vestibularis	15	1	0.733333	0.0207387
Succinivibrio sp000431835	236	1	0.279661	0.0111719
Sutterella parvirubra	12	0.166667	0	0.00089783
Sutterella wadsworthensis	162	0.993827	0.333333	0.0114122
TF01-11 sp001414325	39	1	0.512821	0.0130667
TF01-11 sp001916135	51	0.803922	0.137255	0.00623205
TF01-11 sp003524945	84	0.714286	0.142857	0.00861194
TF01-11 sp003529475	150	0.72	0.153333	0.00845621
Thomasclavelia innocuum	120	1	0.508333	0.0201337
Thomasclavelia ramosa	211	1	0.464455	0.0272918
Thomasclavelia saccharogumia	5	1	0	0.0129549
Thomasclavelia spiroformis	21	1	0	0.0132172
Tidjanibacter inops	200	0.96	0.005	0.00737694
Treponema succinifaciens	71	0.661972	0.056338	0.00491985
UBA11471 sp000434215	74	0.581081	0	0.00515892
UBA11524 sp000437595	258	1	0.213178	0.0167848
UBA11774 sp003507655	104	0.682692	0.278846	0.0110467
UBA1394 sp900066845	52	1	0.115385	0.0221236
UBA1394 sp900538575	100	1	0.12	0.0143717
UBA1417 sp003531055	177	1	0.0508475	0.0112102
UBA1436 sp900541355	81	0.987654	0.0987654	0.0234906
UBA1685 sp002320595	73	0.876712	0.0684932	0.0173814
UBA1691 sp900544375	108	1	0.268519	0.0194583
UBA1829 sp900549045	52	0.903846	0.0384615	0.00823227
UBA7173 sp900546835	52	0.346154	0.0192308	0.00215369
UBA9502 sp900538475	53	1	0.113208	0.0119402
UMGS1375 sp900066615	102	0.852941	0.323529	0.0145769
Veillonella atypica	67	1	0.373134	0.0177432
Veillonella dispar	51	0.980392	0.0784314	0.0105157
Veillonella parvula	97	1	0.278351	0.0145506
Veillonella ratti	6	1	1	0.0543272
Veillonella seminalis	60	0.95	0.466667	0.0242746
Veillonella tobetsuensis	5	1	0.4	0.0138067
Vibrio cholerae	259	1	0.864865	0.008048
Vibrio parahaemolyticus	177	1	0.649718	0.0093204
WG-1 sp900539665	58	0.931034	0.0172414	0.00401583

## Sheet: Table S5
Table S5 Clustering of all 105,613 prophages into 47,965 clusters.
Cluster ID	Rep. Prophage ID	Prophage Counts	Category	Involved bacterial genera counts	Involved Prophages
pTU00001	ALI_OND_N0004_p1	243	Same Species	1	ALI_OND_N0005_p1	ALI_OND_N0006_p1	ALI_OND_N0007_p1	ALI_OND_N0008_p1	ALI_OND_N0009_p2	ALI_OND_N0010_p1	ALI_OND_N0011_p1	ALI_OND_N0012_p1	ALI_OND_N0013_p1	ALI_OND_N0014_p1	ALI_OND_N0015_p1	ALI_OND_N0016_p1	ALI_OND_N0017_p1	ALI_OND_N0018_p1	ALI_OND_N0019_p1	ALI_OND_N0020_p1	ALI_OND_N0021_p1	ALI_OND_N0022_p1	ALI_OND_N0023_p1	ALI_OND_N0024_p1	ALI_OND_N0034_p1	ALI_OND_N0035_p1	ALI_OND_N0036_p1	ALI_OND_N0037_p1	ALI_OND_N0038_p1	ALI_OND_N0039_p1	ALI_OND_N0040_p1	ALI_OND_N0041_p1	ALI_OND_N0042_p2	ALI_OND_N0043_p1	ALI_OND_N0044_p1	ALI_OND_N0045_p1	ALI_OND_N0046_p1	ALI_OND_N0047_p1	ALI_OND_N0048_p1	ALI_OND_N0049_p1	ALI_OND_N0050_p1	ALI_OND_N0051_p1	ALI_OND_N0052_p1	ALI_OND_N0053_p1	ALI_OND_N0054_p1	ALI_OND_N0055_p1	ALI_OND_N0056_p1	ALI_OND_N0057_p2	ALI_OND_N0058_p1
pTU00002	VIB_CHO_M0001_p1	240	Same Species	1	VIB_CHO_M0002_p2	VIB_CHO_M0003_p2	VIB_CHO_M0004_p1	VIB_CHO_M0005_p2	VIB_CHO_M0006_p2	VIB_CHO_M0008_p2	VIB_CHO_M0009_p1	VIB_CHO_M0010_p2	VIB_CHO_M0011_p1	VIB_CHO_M0012_p1	VIB_CHO_M0013_p2	VIB_CHO_M0014_p2	VIB_CHO_M0015_p1	VIB_CHO_M0016_p1	VIB_CHO_M0017_p3	VIB_CHO_M0018_p3	VIB_CHO_M0020_p2	VIB_CHO_M0021_p1	VIB_CHO_M0022_p2	VIB_CHO_M0023_p2	VIB_CHO_M0024_p3	VIB_CHO_M0025_p3	VIB_CHO_M0026_p2	VIB_CHO_M0027_p2	VIB_CHO_M0028_p2	VIB_CHO_M0029_p1	VIB_CHO_M0030_p4	VIB_CHO_M0031_p1	VIB_CHO_M0032_p2	VIB_CHO_M0033_p1	VIB_CHO_M0035_p2	VIB_CHO_M0036_p1	VIB_CHO_M0038_p2	VIB_CHO_M0039_p2	VIB_CHO_M0040_p2	VIB_CHO_M0041_p1	VIB_CHO_M0042_p2	VIB_CHO_M0043_p1	VIB_CHO_M0044_p1	VIB_CHO_M0045_p3	VIB_CHO_M0046_p1	VIB_CHO_M0047_p2	VIB_CHO_M0048_p3	VIB_CHO_M0049_p2	VIB_CHO_M0050_p3
pTU00003	VIB_CHO_M0076_p3	198	Same Species	1	VIB_CHO_M0002_p1	VIB_CHO_M0003_p1	VIB_CHO_M0004_p2	VIB_CHO_M0005_p3	VIB_CHO_M0006_p3	VIB_CHO_M0008_p3	VIB_CHO_M0010_p1	VIB_CHO_M0013_p3	VIB_CHO_M0014_p3	VIB_CHO_M0016_p3	VIB_CHO_M0017_p1	VIB_CHO_M0018_p2	VIB_CHO_M0020_p3	VIB_CHO_M0021_p3	VIB_CHO_M0022_p3	VIB_CHO_M0023_p1	VIB_CHO_M0024_p1	VIB_CHO_M0025_p1	VIB_CHO_M0026_p1	VIB_CHO_M0028_p1	VIB_CHO_M0030_p2	VIB_CHO_M0031_p2	VIB_CHO_M0032_p1	VIB_CHO_M0033_p3	VIB_CHO_M0035_p1	VIB_CHO_M0036_p3	VIB_CHO_M0038_p3	VIB_CHO_M0039_p1	VIB_CHO_M0040_p1	VIB_CHO_M0041_p2	VIB_CHO_M0042_p1	VIB_CHO_M0044_p3	VIB_CHO_M0045_p1	VIB_CHO_M0046_p2	VIB_CHO_M0047_p1	VIB_CHO_M0048_p2	VIB_CHO_M0050_p1	VIB_CHO_M0051_p3	VIB_CHO_M0052_p1	VIB_CHO_M0053_p3	VIB_CHO_M0054_p3	VIB_CHO_M0055_p2	VIB_CHO_M0057_p1	VIB_CHO_M0058_p2	VIB_CHO_M0060_p1
pTU00004	BARN_INT_M0216_p2	180	Same Species	1	BARN_INT_M0001_p1	BARN_INT_M0015_p2	BARN_INT_M0016_p1	BARN_INT_M0017_p2	BARN_INT_M0018_p1	BARN_INT_M0022_p1	BARN_INT_M0026_p2	BARN_INT_M0032_p1	BARN_INT_M0038_p1	BARN_INT_M0043_p1	BARN_INT_M0047_p1	BARN_INT_M0049_p1	BARN_INT_M0050_p2	BARN_INT_M0052_p1	BARN_INT_M0058_p1	BARN_INT_M0061_p1	BARN_INT_M0065_p1	BARN_INT_M0070_p1	BARN_INT_M0078_p1	BARN_INT_M0079_p1	BARN_INT_M0080_p1	BARN_INT_M0084_p2	BARN_INT_M0092_p1	BARN_INT_M0096_p1	BARN_INT_M0101_p1	BARN_INT_M0103_p1	BARN_INT_M0105_p2	BARN_INT_M0106_p1	BARN_INT_M0109_p1	BARN_INT_M0110_p1	BARN_INT_M0111_p1	BARN_INT_M0119_p1	BARN_INT_M0127_p1	BARN_INT_M0130_p1	BARN_INT_M0133_p1	BARN_INT_M0135_p1	BARN_INT_M0136_p1	BARN_INT_M0145_p1	BARN_INT_M0148_p1	BARN_INT_M0150_p1	BARN_INT_M0154_p1	BARN_INT_M0156_p1	BARN_INT_M0158_p1	BARN_INT_M0162_p2	BARN_INT_M0166_p2
pTU00005	BIF_PSE_N0243_p1	172	Same Genus	1	BIF_ADO_N0091_p4	BIF_PSE_N0008_p1	BIF_PSE_N0012_p1	BIF_PSE_N0013_p1	BIF_PSE_N0014_p1	BIF_PSE_N0015_p1	BIF_PSE_N0016_p1	BIF_PSE_N0017_p1	BIF_PSE_N0018_p1	BIF_PSE_N0019_p1	BIF_PSE_N0026_p2	BIF_PSE_N0031_p1	BIF_PSE_N0147_p1	BIF_PSE_N0148_p1	BIF_PSE_N0149_p1	BIF_PSE_N0150_p1	BIF_PSE_N0151_p1	BIF_PSE_N0152_p1	BIF_PSE_N0153_p1	BIF_PSE_N0154_p1	BIF_PSE_N0155_p1	BIF_PSE_N0156_p1	BIF_PSE_N0157_p1	BIF_PSE_N0158_p1	BIF_PSE_N0159_p1	BIF_PSE_N0160_p1	BIF_PSE_N0161_p1	BIF_PSE_N0162_p1	BIF_PSE_N0163_p1	BIF_PSE_N0164_p1	BIF_PSE_N0165_p1	BIF_PSE_N0166_p1	BIF_PSE_N0168_p3	BIF_PSE_N0198_p1	BIF_PSE_N0230_p1	BIF_PSE_N0240_p2	BIF_ADO_N0091_p3	BIF_PSE_N0002_p1	BIF_PSE_N0234_p1	BIF_PSE_N0006_p2	BIF_PSE_N0209_p1	BIF_PSE_N0007_p3	BIF_PSE_N0207_p1	BIF_PSE_N0179_p3	BIF_PSE_N0034_p1
pTU00006	BAC_OVA_N0133_p1	165	Same Species	1	BAC_OVA_N0079_p2	BAC_OVA_N0079_p3	BAC_OVA_N0134_p2	BAC_OVA_N0135_p2	BAC_OVA_N0136_p2	BAC_OVA_N0136_p3	BAC_OVA_N0137_p1	BAC_OVA_N0137_p2	BAC_OVA_N0138_p2	BAC_OVA_N0138_p3	BAC_OVA_N0140_p4	BAC_OVA_N0140_p5	BAC_OVA_N0144_p2	BAC_OVA_N0144_p3	BAC_OVA_N0145_p3	BAC_OVA_N0145_p4	BAC_OVA_N0146_p2	BAC_OVA_N0146_p3	BAC_OVA_N0147_p2	BAC_OVA_N0147_p3	BAC_OVA_N0148_p2	BAC_OVA_N0148_p3	BAC_OVA_N0149_p2	BAC_OVA_N0149_p3	BAC_OVA_N0150_p3	BAC_OVA_N0150_p4	BAC_OVA_N0151_p3	BAC_OVA_N0151_p4	BAC_OVA_N0152_p2	BAC_OVA_N0152_p3	BAC_OVA_N0153_p2	BAC_OVA_N0153_p3	BAC_OVA_N0155_p2	BAC_OVA_N0155_p3	BAC_OVA_N0156_p2	BAC_OVA_N0156_p3	BAC_OVA_N0158_p2	BAC_OVA_N0158_p3	BAC_OVA_N0159_p2	BAC_OVA_N0159_p3	BAC_OVA_N0160_p3	BAC_OVA_N0160_p4	BAC_OVA_N0161_p2	BAC_OVA_N0161_p3	BAC_OVA_N0162_p3
pTU00007	PAPRE_CLA_M0096_p1	165	Same Genus	1	PAPRE_CLA_M0001_p2	PAPRE_CLA_M0004_p1	PAPRE_CLA_M0009_p3	PAPRE_CLA_M0010_p2	PAPRE_CLA_M0017_p1	PAPRE_CLA_M0021_p2	PAPRE_CLA_M0023_p2	PAPRE_CLA_M0024_p2	PAPRE_CLA_M0028_p2	PAPRE_CLA_M0034_p2	PAPRE_CLA_M0045_p5	PAPRE_CLA_M0046_p1	PAPRE_CLA_M0047_p2	PAPRE_CLA_M0051_p1	PAPRE_CLA_M0055_p2	PAPRE_CLA_M0057_p2	PAPRE_CLA_M0059_p1	PAPRE_CLA_M0062_p2	PAPRE_CLA_M0063_p2	PAPRE_CLA_M0073_p3	PAPRE_CLA_M0075_p1	PAPRE_CLA_M0079_p2	PAPRE_CLA_M0080_p2	PAPRE_CLA_M0087_p1	PAPRE_CLA_M0091_p1	PAPRE_CLA_M0098_p1	PAPRE_CLA_M0110_p1	PAPRE_CLA_M0112_p1	PAPRE_CLA_M0115_p2	PAPRE_CLA_M0130_p2	PAPRE_CLA_M0131_p1	PAPRE_CLA_M0132_p2	PAPRE_CLA_M0134_p2	PAPRE_CLA_M0136_p1	PAPRE_CLA_M0140_p1	PAPRE_CLA_M0147_p2	PAPRE_CLA_M0148_p1	PAPRE_CLA_M0149_p3	PAPRE_CLA_M0151_p1	PAPRE_CLA_M0157_p1	PAPRE_CLA_M0164_p2	PAPRE_CLA_M0165_p2	PAPRE_CLA_M0166_p3	PAPRE_CLA_M0173_p1	PAPRE_CLA_M0175_p2
pTU00008	VIB_CHO_M0010_p3	156	Same Species	1	VIB_CHO_M0003_p3	VIB_CHO_M0018_p1	VIB_CHO_M0020_p1	VIB_CHO_M0035_p3	VIB_CHO_M0039_p3	VIB_CHO_M0051_p2	VIB_CHO_M0052_p3	VIB_CHO_M0066_p3	VIB_CHO_M0074_p2	VIB_CHO_M0075_p3	VIB_CHO_M0077_p1	VIB_CHO_M0082_p3	VIB_CHO_M0085_p3	VIB_CHO_M0088_p3	VIB_CHO_M0092_p3	VIB_CHO_M0108_p3	VIB_CHO_M0110_p3	VIB_CHO_M0133_p3	VIB_CHO_M0138_p3	VIB_CHO_M0142_p3	VIB_CHO_M0155_p3	VIB_CHO_M0163_p3	VIB_CHO_M0166_p3	VIB_CHO_M0174_p3	VIB_CHO_M0199_p3	VIB_CHO_M0221_p3	VIB_CHO_M0224_p3	VIB_CHO_M0250_p3	VIB_CHO_M0252_p3	VIB_CHO_M0259_p3	VIB_CHO_M0001_p2	VIB_CHO_M0004_p3	VIB_CHO_M0013_p1	VIB_CHO_M0067_p1	VIB_CHO_M0068_p3	VIB_CHO_M0069_p3	VIB_CHO_M0086_p1	VIB_CHO_M0172_p2	VIB_CHO_M0186_p3	VIB_CHO_M0190_p1	VIB_CHO_M0203_p2	VIB_CHO_M0248_p1	VIB_CHO_M0005_p1	VIB_CHO_M0014_p1	VIB_CHO_M0053_p1
pTU00009	ENTC_FAEIS_M0009_p3	137	Same Species	1	ENTC_FAEIS_M0013_p2	ENTC_FAEIS_M0027_p1	ENTC_FAEIS_M0029_p2	ENTC_FAEIS_M0044_p3	ENTC_FAEIS_M0048_p2	ENTC_FAEIS_M0097_p2	ENTC_FAEIS_M0120_p2	ENTC_FAEIS_M0132_p2	ENTC_FAEIS_M0155_p2	ENTC_FAEIS_M0171_p2	ENTC_FAEIS_M0202_p2	ENTC_FAEIS_M0206_p2	ENTC_FAEIS_M0207_p2	ENTC_FAEIS_M0219_p2	ENTC_FAEIS_M0224_p2	ENTC_FAEIS_M0225_p2	ENTC_FAEIS_M0232_p2	ENTC_FAEIS_M0247_p2	ENTC_FAEIS_M0249_p2	ENTC_FAEIS_M0256_p2	ENTC_FAEIS_M0002_p1	ENTC_FAEIS_M0003_p3	ENTC_FAEIS_M0005_p2	ENTC_FAEIS_M0008_p1	ENTC_FAEIS_M0010_p2	ENTC_FAEIS_M0017_p1	ENTC_FAEIS_M0022_p2	ENTC_FAEIS_M0023_p2	ENTC_FAEIS_M0026_p1	ENTC_FAEIS_M0036_p1	ENTC_FAEIS_M0040_p2	ENTC_FAEIS_M0041_p1	ENTC_FAEIS_M0042_p1	ENTC_FAEIS_M0057_p1	ENTC_FAEIS_M0065_p3	ENTC_FAEIS_M0066_p2	ENTC_FAEIS_M0075_p2	ENTC_FAEIS_M0077_p1	ENTC_FAEIS_M0078_p1	ENTC_FAEIS_M0080_p2	ENTC_FAEIS_M0089_p1	ENTC_FAEIS_M0090_p1	ENTC_FAEIS_M0091_p2	ENTC_FAEIS_M0092_p4	ENTC_FAEIS_M0093_p2
pTU00010	TID_INO_M0014_p1	130	Same Species	1	TID_INO_M0002_p1	TID_INO_M0006_p1	TID_INO_M0007_p1	TID_INO_M0008_p2	TID_INO_M0015_p1	TID_INO_M0017_p1	TID_INO_M0024_p1	TID_INO_M0026_p1	TID_INO_M0028_p1	TID_INO_M0034_p1	TID_INO_M0035_p1	TID_INO_M0037_p1	TID_INO_M0039_p1	TID_INO_M0040_p1	TID_INO_M0042_p1	TID_INO_M0045_p1	TID_INO_M0058_p1	TID_INO_M0063_p2	TID_INO_M0065_p1	TID_INO_M0075_p1	TID_INO_M0076_p1	TID_INO_M0077_p1	TID_INO_M0082_p1	TID_INO_M0090_p1	TID_INO_M0092_p1	TID_INO_M0095_p1	TID_INO_M0111_p1	TID_INO_M0122_p1	TID_INO_M0123_p1	TID_INO_M0124_p1	TID_INO_M0138_p1	TID_INO_M0150_p1	TID_INO_M0152_p1	TID_INO_M0155_p1	TID_INO_M0174_p2	TID_INO_M0177_p1	TID_INO_M0185_p1	TID_INO_M0186_p1	TID_INO_M0199_p1	TID_INO_M0001_p1	TID_INO_M0005_p2	TID_INO_M0021_p1	TID_INO_M0023_p1	TID_INO_M0027_p1	TID_INO_M0032_p1
pTU00011	RC9_433355_M0012_p3	124	Same Species	1	RC9_433355_M0001_p1	RC9_433355_M0002_p1	RC9_433355_M0004_p2	RC9_433355_M0006_p1	RC9_433355_M0008_p1	RC9_433355_M0011_p1	RC9_433355_M0013_p1	RC9_433355_M0015_p2	RC9_433355_M0016_p1	RC9_433355_M0017_p1	RC9_433355_M0020_p1	RC9_433355_M0022_p1	RC9_433355_M0023_p1	RC9_433355_M0024_p1	RC9_433355_M0027_p1	RC9_433355_M0028_p1	RC9_433355_M0030_p1	RC9_433355_M0032_p1	RC9_433355_M0033_p1	RC9_433355_M0035_p1	RC9_433355_M0036_p1	RC9_433355_M0037_p2	RC9_433355_M0038_p1	RC9_433355_M0042_p1	RC9_433355_M0044_p2	RC9_433355_M0045_p3	RC9_433355_M0046_p1	RC9_433355_M0047_p1	RC9_433355_M0048_p1	RC9_433355_M0050_p2	RC9_433355_M0056_p1	RC9_433355_M0059_p1	RC9_433355_M0060_p1	RC9_433355_M0063_p2	RC9_433355_M0065_p1	RC9_433355_M0066_p1	RC9_433355_M0068_p4	RC9_433355_M0069_p1	RC9_433355_M0070_p2	RC9_433355_M0071_p2	RC9_433355_M0073_p3	RC9_433355_M0074_p3	RC9_433355_M0075_p1	RC9_433355_M0082_p2	RC9_433355_M0084_p1
pTU00012	SAL_ENT_M0154_p6	123	Same Species	1	SAL_ENT_M0002_p2	SAL_ENT_M0044_p3	SAL_ENT_M0054_p14	SAL_ENT_M0065_p2	SAL_ENT_M0003_p4	SAL_ENT_M0004_p5	SAL_ENT_M0005_p3	SAL_ENT_M0006_p3	SAL_ENT_M0008_p1	SAL_ENT_M0009_p6	SAL_ENT_M0013_p1	SAL_ENT_M0015_p4	SAL_ENT_M0017_p5	SAL_ENT_M0020_p6	SAL_ENT_M0021_p6	SAL_ENT_M0026_p5	SAL_ENT_M0028_p1	SAL_ENT_M0030_p6	SAL_ENT_M0033_p2	SAL_ENT_M0034_p5	SAL_ENT_M0036_p1	SAL_ENT_M0038_p1	SAL_ENT_M0041_p3	SAL_ENT_M0048_p4	SAL_ENT_M0052_p4	SAL_ENT_M0056_p3	SAL_ENT_M0057_p5	SAL_ENT_M0059_p3	SAL_ENT_M0061_p2	SAL_ENT_M0066_p5	SAL_ENT_M0067_p1	SAL_ENT_M0068_p1	SAL_ENT_M0074_p6	SAL_ENT_M0078_p6	SAL_ENT_M0079_p5	SAL_ENT_M0080_p5	SAL_ENT_M0082_p5	SAL_ENT_M0083_p1	SAL_ENT_M0085_p3	SAL_ENT_M0088_p5	SAL_ENT_M0089_p5	SAL_ENT_M0093_p6	SAL_ENT_M0096_p2	SAL_ENT_M0098_p5	SAL_ENT_M0099_p6
pTU00013	BIF_PSE_N0143_p3	123	Same Species	1	BIF_PSE_N0144_p2	BIF_PSE_N0145_p2	BIF_PSE_N0146_p2	BIF_PSE_N0193_p2	BIF_PSE_N0194_p2	BIF_PSE_N0195_p2	BIF_PSE_N0196_p2	BIF_PSE_N0197_p2	BIF_PSE_N0034_p3	BIF_PSE_N0042_p3	BIF_PSE_N0046_p3	BIF_PSE_N0051_p3	BIF_PSE_N0052_p2	BIF_PSE_N0053_p3	BIF_PSE_N0054_p3	BIF_PSE_N0055_p3	BIF_PSE_N0056_p3	BIF_PSE_N0057_p3	BIF_PSE_N0058_p3	BIF_PSE_N0059_p3	BIF_PSE_N0060_p3	BIF_PSE_N0061_p3	BIF_PSE_N0062_p3	BIF_PSE_N0063_p3	BIF_PSE_N0064_p3	BIF_PSE_N0065_p3	BIF_PSE_N0066_p3	BIF_PSE_N0067_p3	BIF_PSE_N0068_p3	BIF_PSE_N0069_p2	BIF_PSE_N0070_p3	BIF_PSE_N0071_p3	BIF_PSE_N0072_p3	BIF_PSE_N0073_p3	BIF_PSE_N0074_p3	BIF_PSE_N0075_p3	BIF_PSE_N0076_p3	BIF_PSE_N0077_p3	BIF_PSE_N0078_p3	BIF_PSE_N0079_p3	BIF_PSE_N0080_p3	BIF_PSE_N0081_p3	BIF_PSE_N0082_p3	BIF_PSE_N0083_p3	BIF_PSE_N0084_p3
pTU00014	BIF_PSE_N0051_p2	115	Same Species	1	BIF_PSE_N0052_p3	BIF_PSE_N0053_p2	BIF_PSE_N0054_p2	BIF_PSE_N0055_p2	BIF_PSE_N0056_p2	BIF_PSE_N0057_p2	BIF_PSE_N0058_p2	BIF_PSE_N0059_p2	BIF_PSE_N0060_p2	BIF_PSE_N0061_p2	BIF_PSE_N0062_p2	BIF_PSE_N0063_p2	BIF_PSE_N0064_p2	BIF_PSE_N0065_p2	BIF_PSE_N0066_p2	BIF_PSE_N0067_p2	BIF_PSE_N0068_p2	BIF_PSE_N0070_p2	BIF_PSE_N0071_p2	BIF_PSE_N0072_p2	BIF_PSE_N0073_p2	BIF_PSE_N0074_p2	BIF_PSE_N0075_p2	BIF_PSE_N0076_p2	BIF_PSE_N0077_p2	BIF_PSE_N0078_p2	BIF_PSE_N0079_p2	BIF_PSE_N0080_p2	BIF_PSE_N0081_p2	BIF_PSE_N0082_p2	BIF_PSE_N0083_p2	BIF_PSE_N0084_p2	BIF_PSE_N0085_p2	BIF_PSE_N0087_p2	BIF_PSE_N0088_p2	BIF_PSE_N0089_p2	BIF_PSE_N0090_p2	BIF_PSE_N0091_p2	BIF_PSE_N0092_p2	BIF_PSE_N0093_p2	BIF_PSE_N0094_p2	BIF_PSE_N0095_p2	BIF_PSE_N0097_p2	BIF_PSE_N0098_p2	BIF_PSE_N0099_p2
pTU00015	KLE_PNE_M0223_p5	112	Same Species	1	KLE_PNE_M0001_p4	KLE_PNE_M0003_p5	KLE_PNE_M0006_p2	KLE_PNE_M0008_p8	KLE_PNE_M0012_p5	KLE_PNE_M0016_p6	KLE_PNE_M0017_p4	KLE_PNE_M0024_p8	KLE_PNE_M0028_p2	KLE_PNE_M0028_p11	KLE_PNE_M0028_p16	KLE_PNE_M0029_p4	KLE_PNE_M0043_p4	KLE_PNE_M0045_p4	KLE_PNE_M0048_p20	KLE_PNE_M0049_p8	KLE_PNE_M0052_p8	KLE_PNE_M0054_p6	KLE_PNE_M0054_p11	KLE_PNE_M0057_p4	KLE_PNE_M0060_p8	KLE_PNE_M0060_p9	KLE_PNE_M0061_p3	KLE_PNE_M0061_p14	KLE_PNE_M0065_p1	KLE_PNE_M0066_p7	KLE_PNE_M0067_p6	KLE_PNE_M0067_p9	KLE_PNE_M0069_p4	KLE_PNE_M0071_p8	KLE_PNE_M0074_p5	KLE_PNE_M0076_p6	KLE_PNE_M0079_p5	KLE_PNE_M0080_p5	KLE_PNE_M0081_p8	KLE_PNE_M0084_p17	KLE_PNE_M0085_p1	KLE_PNE_M0088_p6	KLE_PNE_M0089_p4	KLE_PNE_M0091_p8	KLE_PNE_M0091_p16	KLE_PNE_M0092_p8	KLE_PNE_M0094_p4	KLE_PNE_M0097_p1	KLE_PNE_M0099_p4
pTU00016	SAL_ENT_M0037_p4	110	Same Species	1	SAL_ENT_M0077_p11	SAL_ENT_M0103_p8	SAL_ENT_M0126_p3	SAL_ENT_M0014_p3	SAL_ENT_M0003_p3	SAL_ENT_M0004_p6	SAL_ENT_M0005_p7	SAL_ENT_M0006_p4	SAL_ENT_M0008_p2	SAL_ENT_M0009_p4	SAL_ENT_M0013_p6	SAL_ENT_M0015_p6	SAL_ENT_M0017_p6	SAL_ENT_M0020_p1	SAL_ENT_M0021_p7	SAL_ENT_M0022_p1	SAL_ENT_M0025_p2	SAL_ENT_M0026_p1	SAL_ENT_M0028_p5	SAL_ENT_M0030_p5	SAL_ENT_M0033_p3	SAL_ENT_M0034_p6	SAL_ENT_M0036_p6	SAL_ENT_M0038_p5	SAL_ENT_M0041_p6	SAL_ENT_M0042_p7	SAL_ENT_M0045_p6	SAL_ENT_M0046_p6	SAL_ENT_M0048_p1	SAL_ENT_M0052_p5	SAL_ENT_M0056_p7	SAL_ENT_M0057_p6	SAL_ENT_M0058_p1	SAL_ENT_M0059_p5	SAL_ENT_M0061_p3	SAL_ENT_M0066_p6	SAL_ENT_M0067_p5	SAL_ENT_M0068_p5	SAL_ENT_M0072_p5	SAL_ENT_M0073_p4	SAL_ENT_M0074_p5	SAL_ENT_M0075_p8	SAL_ENT_M0076_p2	SAL_ENT_M0078_p3	SAL_ENT_M0079_p6
pTU00017	PAPRE_XYL_M0027_p1	110	Same Genus	1	PAPRE_XYL_M0038_p1	PAPRE_CLA_M0001_p1	PAPRE_CLA_M0004_p2	PAPRE_CLA_M0012_p3	PAPRE_CLA_M0021_p1	PAPRE_CLA_M0023_p1	PAPRE_CLA_M0024_p3	PAPRE_CLA_M0027_p2	PAPRE_CLA_M0034_p1	PAPRE_CLA_M0049_p1	PAPRE_CLA_M0057_p1	PAPRE_CLA_M0062_p1	PAPRE_CLA_M0063_p1	PAPRE_CLA_M0065_p1	PAPRE_CLA_M0079_p1	PAPRE_CLA_M0087_p3	PAPRE_CLA_M0097_p1	PAPRE_CLA_M0099_p2	PAPRE_CLA_M0101_p3	PAPRE_CLA_M0110_p2	PAPRE_CLA_M0115_p1	PAPRE_CLA_M0130_p1	PAPRE_CLA_M0133_p3	PAPRE_CLA_M0152_p2	PAPRE_CLA_M0165_p1	PAPRE_CLA_M0166_p2	PAPRE_CLA_M0170_p2	PAPRE_CLA_M0173_p2	PAPRE_CLA_M0175_p1	PAPRE_CLA_M0180_p2	PAPRE_CLA_M0181_p1	PAPRE_CLA_M0187_p1	PAPRE_CLA_N0007_p1	PAPRE_CLA_M0006_p2	PAPRE_CLA_M0013_p1	PAPRE_CLA_M0043_p1	PAPRE_CLA_M0047_p1	PAPRE_CLA_M0055_p1	PAPRE_CLA_M0059_p2	PAPRE_CLA_M0070_p1	PAPRE_CLA_M0147_p1	PAPRE_CLA_M0188_p2	PAPRE_CLA_M0008_p2	PAPRE_CLA_M0028_p1	PAPRE_CLA_M0045_p6
pTU00018	CAG177_sp003538135_M0067_p1	108	Same Genus	1	CAG177_sp003538135_M0001_p1	CAG177_sp003538135_M0002_p1	CAG177_sp003538135_M0003_p1	CAG177_sp003538135_M0005_p1	CAG177_sp003538135_M0006_p1	CAG177_sp003538135_M0007_p2	CAG177_sp003538135_M0008_p1	CAG177_sp003538135_M0009_p1	CAG177_sp003538135_M0012_p1	CAG177_sp003538135_M0013_p1	CAG177_sp003538135_M0019_p1	CAG177_sp003538135_M0027_p1	CAG177_sp003538135_M0028_p1	CAG177_sp003538135_M0029_p1	CAG177_sp003538135_M0030_p1	CAG177_sp003538135_M0031_p1	CAG177_sp003538135_M0032_p1	CAG177_sp003538135_M0034_p1	CAG177_sp003538135_M0035_p1	CAG177_sp003538135_M0042_p1	CAG177_sp003538135_M0043_p1	CAG177_sp003538135_M0051_p1	CAG177_sp003538135_M0058_p1	CAG177_sp003538135_M0060_p1	CAG177_sp003538135_M0061_p1	CAG177_sp003538135_M0065_p1	CAG177_sp003538135_M0068_p1	CAG177_sp003538135_M0069_p1	CAG177_sp003538135_M0075_p1	CAG177_sp003538135_M0076_p1	CAG177_sp003538135_M0077_p1	CAG177_sp003538135_M0079_p1	CAG177_sp003538135_M0080_p1	CAG177_sp003538135_M0081_p1	CAG177_sp003538135_M0083_p1	CAG177_sp003538135_M0084_p1	CAG177_sp003538135_M0090_p2	CAG177_sp003538135_M0091_p1	CAG177_sp003538135_M0092_p1	CAG177_sp003538135_M0093_p1	CAG177_sp003538135_M0095_p1	CAG177_sp003538135_M0096_p1	CAG177_sp003538135_M0097_p1	CAG177_sp003538135_M0099_p1	CAG177_sp003538135_M0100_p1
pTU00019	ENTC_FAEIS_M0007_p2	107	Same Species	1	ENTC_FAEIS_M0004_p1	ENTC_FAEIS_M0011_p1	ENTC_FAEIS_M0015_p4	ENTC_FAEIS_M0016_p3	ENTC_FAEIS_M0018_p4	ENTC_FAEIS_M0019_p2	ENTC_FAEIS_M0020_p3	ENTC_FAEIS_M0028_p4	ENTC_FAEIS_M0030_p1	ENTC_FAEIS_M0031_p1	ENTC_FAEIS_M0035_p2	ENTC_FAEIS_M0037_p3	ENTC_FAEIS_M0046_p1	ENTC_FAEIS_M0050_p2	ENTC_FAEIS_M0053_p3	ENTC_FAEIS_M0054_p4	ENTC_FAEIS_M0055_p4	ENTC_FAEIS_M0059_p1	ENTC_FAEIS_M0060_p1	ENTC_FAEIS_M0061_p1	ENTC_FAEIS_M0062_p1	ENTC_FAEIS_M0063_p4	ENTC_FAEIS_M0064_p3	ENTC_FAEIS_M0067_p1	ENTC_FAEIS_M0069_p3	ENTC_FAEIS_M0071_p4	ENTC_FAEIS_M0073_p1	ENTC_FAEIS_M0074_p1	ENTC_FAEIS_M0081_p1	ENTC_FAEIS_M0082_p1	ENTC_FAEIS_M0083_p1	ENTC_FAEIS_M0084_p4	ENTC_FAEIS_M0088_p1	ENTC_FAEIS_M0094_p1	ENTC_FAEIS_M0096_p4	ENTC_FAEIS_M0098_p1	ENTC_FAEIS_M0102_p1	ENTC_FAEIS_M0104_p1	ENTC_FAEIS_M0105_p1	ENTC_FAEIS_M0107_p3	ENTC_FAEIS_M0108_p4	ENTC_FAEIS_M0111_p4	ENTC_FAEIS_M0113_p1	ENTC_FAEIS_M0116_p7	ENTC_FAEIS_M0121_p4
pTU00020	CAG180_432435_M0077_p2	105	Same Species	1	CAG180_432435_M0001_p1	CAG180_432435_M0002_p1	CAG180_432435_M0005_p2	CAG180_432435_M0008_p1	CAG180_432435_M0017_p4	CAG180_432435_M0019_p2	CAG180_432435_M0023_p2	CAG180_432435_M0025_p1	CAG180_432435_M0030_p1	CAG180_432435_M0031_p1	CAG180_432435_M0032_p1	CAG180_432435_M0034_p1	CAG180_432435_M0039_p1	CAG180_432435_M0041_p1	CAG180_432435_M0042_p1	CAG180_432435_M0043_p1	CAG180_432435_M0051_p1	CAG180_432435_M0053_p1	CAG180_432435_M0058_p1	CAG180_432435_M0059_p2	CAG180_432435_M0060_p1	CAG180_432435_M0066_p1	CAG180_432435_M0067_p1	CAG180_432435_M0068_p1	CAG180_432435_M0070_p1	CAG180_432435_M0071_p1	CAG180_432435_M0075_p2	CAG180_432435_M0082_p1	CAG180_432435_M0083_p1	CAG180_432435_M0084_p2	CAG180_432435_M0086_p1	CAG180_432435_M0089_p3	CAG180_432435_M0096_p1	CAG180_432435_M0100_p1	CAG180_432435_M0101_p1	CAG180_432435_M0102_p1	CAG180_432435_M0103_p1	CAG180_432435_M0106_p1	CAG180_432435_M0117_p1	CAG180_432435_M0118_p1	CAG180_432435_M0119_p1	CAG180_432435_M0123_p1	CAG180_432435_M0128_p1	CAG180_432435_M0131_p2	CAG180_432435_M0133_p1
pTU00021	PHO_PLE_N0018_p3	103	Cross Genera	7	BAC_CAC_M0015_p2	BAC_CEL_N0012_p1	BAC_CEL_N0033_p3	BAC_CEL_N0034_p3	BAC_FIN_M0014_p2	BAC_FIN_N0007_p3	BAC_FIN_N0009_p1	BAC_FIN_N0013_p2	BAC_FIN_N0014_p3	BAC_FRA_N0138_p2	BAC_FRA_N0147_p3	BAC_OVA_N0020_p1	BAC_STE_M0015_p1	BAC_STE_M0039_p2	BAC_STE_M0050_p1	BAC_STE_N0017_p2	BAC_STE_N0050_p2	BAC_STERO_M0003_p1	BAC_THE_N0020_p1	BAC_UNI_N0056_p1	BAC_UNI_N0062_p1	BAC_UNI_N0067_p2	BAC_UNI_N0068_p2	BAC_UNI_N0071_p2	BAC_UNI_N0073_p1	BAC_UNI_N0104_p2	BAC_UNI_N0110_p2	BAC_UNI_N0135_p1	BAC_UNI_N0141_p1	BAC_UNI_N0152_p2	BAC_UNI_N0169_p3	BAC_UNI_N0176_p2	BAC_UNI_N0177_p2	BAC_UNI_N0178_p3	BAC_UNI_N0179_p2	BAC_XYL_M0002_p4	BAC_XYL_M0005_p1	BAC_XYL_M0006_p2	BAC_XYL_M0030_p4	BAC_XYL_M0071_p3	BAC_XYL_M0090_p7	BAC_XYL_N0016_p6	BAC_XYL_N0018_p1	BAC_XYL_N0019_p6	BAC_XYL_N0020_p7
pTU00022	BAC_UNI_N0125_p2	103	Cross Genera	2	BAC_CAC_M0048_p1	BAC_CAC_M0051_p1	BAC_CAC_M0073_p1	BAC_CAC_N0056_p3	BAC_CAC_N0070_p1	BAC_CAC_N0076_p2	BAC_CEL_M0070_p4	BAC_EGG_M0011_p2	BAC_EGG_N0031_p1	BAC_FAE_N0027_p5	BAC_OVA_N0079_p1	BAC_OVA_N0133_p3	BAC_OVA_N0134_p3	BAC_OVA_N0135_p3	BAC_OVA_N0136_p4	BAC_OVA_N0137_p4	BAC_OVA_N0138_p4	BAC_OVA_N0140_p3	BAC_OVA_N0144_p4	BAC_OVA_N0145_p2	BAC_OVA_N0146_p4	BAC_OVA_N0147_p4	BAC_OVA_N0148_p4	BAC_OVA_N0149_p4	BAC_OVA_N0150_p5	BAC_OVA_N0151_p2	BAC_OVA_N0152_p4	BAC_OVA_N0153_p4	BAC_OVA_N0155_p4	BAC_OVA_N0156_p4	BAC_OVA_N0158_p4	BAC_OVA_N0159_p4	BAC_OVA_N0160_p2	BAC_OVA_N0161_p4	BAC_OVA_N0162_p2	BAC_OVA_N0163_p3	BAC_OVA_N0164_p4	BAC_OVA_N0165_p4	BAC_OVA_N0166_p4	BAC_OVA_N0168_p4	BAC_OVA_N0169_p4	BAC_OVA_N0170_p4	BAC_OVA_N0171_p2	BAC_OVA_N0172_p3	BAC_OVA_N0174_p4
pTU00023	CAG41_900066215_M0083_p2	102	Same Species	1	CAG41_900066215_M0001_p8	CAG41_900066215_M0012_p4	CAG41_900066215_M0024_p1	CAG41_900066215_M0027_p2	CAG41_900066215_M0054_p2	CAG41_900066215_M0062_p7	CAG41_900066215_M0075_p6	CAG41_900066215_M0121_p3	CAG41_900066215_M0004_p9	CAG41_900066215_M0006_p2	CAG41_900066215_M0021_p6	CAG41_900066215_M0040_p3	CAG41_900066215_M0043_p4	CAG41_900066215_M0090_p4	CAG41_900066215_M0007_p1	CAG41_900066215_M0037_p1	CAG41_900066215_M0039_p1	CAG41_900066215_M0052_p1	CAG41_900066215_M0074_p1	CAG41_900066215_M0077_p4	CAG41_900066215_M0107_p7	CAG41_900066215_M0114_p5	CAG41_900066215_M0010_p4	CAG41_900066215_M0002_p2	CAG41_900066215_M0011_p5	CAG41_900066215_M0018_p4	CAG41_900066215_M0030_p2	CAG41_900066215_M0058_p6	CAG41_900066215_M0070_p1	CAG41_900066215_M0080_p1	CAG41_900066215_M0089_p5	CAG41_900066215_M0096_p2	CAG41_900066215_M0103_p2	CAG41_900066215_M0130_p2	CAG41_900066215_M0016_p4	CAG41_900066215_M0017_p2	CAG41_900066215_M0003_p3	CAG41_900066215_M0019_p2	CAG41_900066215_M0034_p3	CAG41_900066215_M0101_p6	CAG41_900066215_M0023_p5	CAG41_900066215_M0026_p2	CAG41_900066215_M0032_p4	CAG41_900066215_M0045_p4	CAG41_900066215_M0048_p3
pTU00024	AGA_FAE_M0245_p1	100	Cross Genera	2	AGA_FAE_M0011_p1	AGA_FAE_M0031_p2	AGA_FAE_M0034_p2	AGA_FAE_M0043_p1	AGA_FAE_M0057_p1	AGA_FAE_M0062_p2	AGA_FAE_M0064_p1	AGA_FAE_M0066_p1	AGA_FAE_M0068_p3	AGA_FAE_M0083_p2	AGA_FAE_M0086_p1	AGA_FAE_M0089_p2	AGA_FAE_M0101_p1	AGA_FAE_M0102_p1	AGA_FAE_M0110_p2	AGA_FAE_M0111_p1	AGA_FAE_M0114_p1	AGA_FAE_M0121_p1	AGA_FAE_M0130_p2	AGA_FAE_M0133_p2	AGA_FAE_M0139_p2	AGA_FAE_M0141_p1	AGA_FAE_M0146_p1	AGA_FAE_M0147_p2	AGA_FAE_M0153_p2	AGA_FAE_M0165_p1	AGA_FAE_M0171_p2	AGA_FAE_M0172_p1	AGA_FAE_M0187_p2	AGA_FAE_M0193_p1	AGA_FAE_M0195_p2	AGA_FAE_M0197_p1	AGA_FAE_M0198_p2	AGA_FAE_M0208_p3	AGA_FAE_M0211_p1	AGA_FAE_M0215_p2	AGA_FAE_M0229_p1	AGA_FAE_M0230_p2	AGA_FAE_M0246_p1	AGA_FAE_M0003_p3	AGA_FAE_M0025_p5	AGA_FAE_M0026_p2	AGA_FAE_M0081_p1	AGA_FAE_M0093_p3	AGA_FAE_M0105_p1
pTU00025	AKK_MUC_N0001_p1	99	Same Species	1	AKK_MUC_N0128_p1	AKK_MUC_N0002_p1	AKK_MUC_N0003_p1	AKK_MUC_N0023_p1	AKK_MUC_N0092_p1	AKK_MUC_N0120_p1	AKK_MUC_N0010_p1	AKK_MUC_N0011_p1	AKK_MUC_N0015_p1	AKK_MUC_N0018_p1	AKK_MUC_N0019_p1	AKK_MUC_N0022_p1	AKK_MUC_N0024_p2	AKK_MUC_N0025_p2	AKK_MUC_N0026_p2	AKK_MUC_N0027_p2	AKK_MUC_N0028_p2	AKK_MUC_N0029_p2	AKK_MUC_N0030_p2	AKK_MUC_N0031_p2	AKK_MUC_N0032_p2	AKK_MUC_N0033_p2	AKK_MUC_N0034_p2	AKK_MUC_N0035_p2	AKK_MUC_N0036_p2	AKK_MUC_N0037_p1	AKK_MUC_N0038_p2	AKK_MUC_N0039_p1	AKK_MUC_N0040_p1	AKK_MUC_N0041_p2	AKK_MUC_N0042_p1	AKK_MUC_N0043_p2	AKK_MUC_N0044_p2	AKK_MUC_N0045_p2	AKK_MUC_N0046_p2	AKK_MUC_N0047_p1	AKK_MUC_N0048_p2	AKK_MUC_N0049_p1	AKK_MUC_N0050_p2	AKK_MUC_N0051_p2	AKK_MUC_N0053_p2	AKK_MUC_N0054_p2	AKK_MUC_N0055_p2	AKK_MUC_N0056_p2	AKK_MUC_N0057_p2
pTU00026	COP_900066115_M0114_p2	95	Same Genus	1	COP_900066115_M0171_p2	COP_900066115_M0002_p2	COP_900066115_M0012_p3	COP_900066115_M0013_p1	COP_900066115_M0020_p2	COP_900066115_M0023_p1	COP_900066115_M0031_p1	COP_900066115_M0053_p2	COP_900066115_M0068_p3	COP_900066115_M0069_p2	COP_900066115_M0076_p2	COP_900066115_M0089_p3	COP_900066115_M0093_p2	COP_900066115_M0099_p2	COP_900066115_M0109_p1	COP_900066115_M0120_p2	COP_900066115_M0127_p3	COP_900066115_M0169_p2	COP_900066115_M0174_p2	COP_900066115_M0177_p2	COP_900066115_M0178_p2	COP_900066115_M0192_p2	COP_900066115_M0194_p2	COP_900066115_M0201_p3	COP_900066115_M0202_p2	COP_sp000154245_M0004_p2	COP_sp000154245_M0005_p2	COP_sp000154245_M0006_p2	COP_sp000154245_M0007_p1	COP_sp000154245_M0008_p1	COP_sp000154245_M0013_p3	COP_sp000154245_M0015_p1	COP_sp000154245_M0033_p2	COP_sp000154245_M0034_p1	COP_sp000154245_M0035_p2	COP_sp000154245_M0036_p1	COP_sp000154245_M0041_p1	COP_sp000154245_M0042_p3	COP_sp000154245_M0045_p6	COP_sp000154245_M0047_p1	COP_sp000154245_M0052_p1	COP_sp000154245_M0053_p1	COP_sp000154245_M0055_p2	COP_sp000154245_M0056_p1	COP_sp000154245_M0057_p1
pTU00027	CAG495_sp000436375_M0031_p2	92	Same Species	1	CAG495_sp000436375_M0001_p2	CAG495_sp000436375_M0004_p4	CAG495_sp000436375_M0006_p2	CAG495_sp000436375_M0010_p4	CAG495_sp000436375_M0011_p1	CAG495_sp000436375_M0015_p5	CAG495_sp000436375_M0018_p2	CAG495_sp000436375_M0019_p2	CAG495_sp000436375_M0021_p3	CAG495_sp000436375_M0022_p4	CAG495_sp000436375_M0023_p3	CAG495_sp000436375_M0024_p3	CAG495_sp000436375_M0026_p3	CAG495_sp000436375_M0027_p1	CAG495_sp000436375_M0035_p3	CAG495_sp000436375_M0045_p2	CAG495_sp000436375_M0051_p3	CAG495_sp000436375_M0053_p3	CAG495_sp000436375_M0055_p3	CAG495_sp000436375_M0058_p2	CAG495_sp000436375_M0060_p2	CAG495_sp000436375_M0064_p2	CAG495_sp000436375_M0066_p2	CAG495_sp000436375_M0074_p3	CAG495_sp000436375_M0075_p3	CAG495_sp000436375_M0082_p4	CAG495_sp000436375_M0084_p3	CAG495_sp000436375_M0085_p3	CAG495_sp000436375_M0088_p2	CAG495_sp000436375_M0091_p4	CAG495_sp000436375_M0092_p3	CAG495_sp000436375_M0093_p2	CAG495_sp000436375_M0094_p3	CAG495_sp000436375_M0096_p1	CAG495_sp000436375_M0099_p2	CAG495_sp000436375_M0103_p2	CAG495_sp000436375_M0104_p3	CAG495_sp000436375_M0108_p2	CAG495_sp000436375_M0113_p2	CAG495_sp000436375_M0114_p3	CAG495_sp000436375_M0115_p3	CAG495_sp000436375_M0122_p5	CAG495_sp000436375_M0126_p2	CAG495_sp000436375_M0127_p1	CAG495_sp000436375_M0128_p3
pTU00028	CAG302_sp000431795_M0015_p2	89	Same Species	1	CAG302_sp000431795_M0001_p2	CAG302_sp000431795_M0004_p3	CAG302_sp000431795_M0005_p3	CAG302_sp000431795_M0007_p3	CAG302_sp000431795_M0009_p1	CAG302_sp000431795_M0012_p2	CAG302_sp000431795_M0014_p1	CAG302_sp000431795_M0017_p4	CAG302_sp000431795_M0018_p2	CAG302_sp000431795_M0022_p1	CAG302_sp000431795_M0026_p2	CAG302_sp000431795_M0028_p1	CAG302_sp000431795_M0030_p2	CAG302_sp000431795_M0032_p2	CAG302_sp000431795_M0036_p2	CAG302_sp000431795_M0039_p1	CAG302_sp000431795_M0043_p2	CAG302_sp000431795_M0047_p1	CAG302_sp000431795_M0048_p1	CAG302_sp000431795_M0049_p1	CAG302_sp000431795_M0050_p1	CAG302_sp000431795_M0055_p2	CAG302_sp000431795_M0058_p2	CAG302_sp000431795_M0061_p3	CAG302_sp000431795_M0062_p2	CAG302_sp000431795_M0063_p1	CAG302_sp000431795_M0067_p2	CAG302_sp000431795_M0068_p1	CAG302_sp000431795_M0074_p3	CAG302_sp000431795_M0077_p2	CAG302_sp000431795_M0078_p1	CAG302_sp000431795_M0080_p1	CAG302_sp000431795_M0082_p1	CAG302_sp000431795_M0084_p2	CAG302_sp000431795_M0087_p3	CAG302_sp000431795_M0088_p1	CAG302_sp000431795_M0089_p4	CAG302_sp000431795_M0092_p4	CAG302_sp000431795_M0095_p2	CAG302_sp000431795_M0099_p3	CAG302_sp000431795_M0100_p1	CAG302_sp000431795_M0101_p1	CAG302_sp000431795_M0104_p3	CAG302_sp000431795_M0105_p1	CAG302_sp000431795_M0106_p2
pTU00029	PABAC_DIS_N0108_p1	88	Cross Genera	5	BAC_CAC_M0042_p2	BAC_CAC_M0043_p1	BAC_CAC_M0070_p1	BAC_CEL_M0061_p1	BAC_CEL_M0071_p1	BAC_CEL_N0016_p3	BAC_CEL_N0021_p1	BAC_CEL_N0036_p1	BAC_FAE_N0028_p2	BAC_FIN_M0003_p3	BAC_FIN_N0005_p1	BAC_FIN_N0006_p3	BAC_FIN_N0008_p3	BAC_FIN_N0010_p3	BAC_FIN_N0011_p3	BAC_FIN_N0012_p3	BAC_FIN_N0020_p1	BAC_FRA_N0002_p2	BAC_FRA_N0137_p1	BAC_FRA_N0146_p1	BAC_FRA_N0149_p2	BAC_FRA_N0187_p1	BAC_OVA_N0102_p5	BAC_OVA_N0104_p4	BAC_OVA_N0110_p3	BAC_OVA_N0248_p4	BAC_THE_N0040_p4	BAC_UNI_N0064_p2	BAC_UNI_N0065_p2	BAC_UNI_N0066_p1	BAC_UNI_N0069_p2	BAC_UNI_N0070_p2	BAC_UNI_N0072_p1	BAC_UNI_N0099_p2	BAC_UNI_N0108_p2	BAC_UNI_N0116_p3	BAC_UNI_N0130_p3	BAC_UNI_N0134_p1	BAC_UNI_N0138_p1	BAC_UNI_N0139_p1	BAC_UNI_N0140_p1	BAC_UNI_N0151_p3	BAC_UNI_N0153_p4	BAC_UNI_N0159_p2	BAC_XYL_M0026_p1
pTU00030	ENTC_HIR_N0054_p3	88	Same Species	1	ENTC_HIR_M0002_p3	ENTC_HIR_M0012_p3	ENTC_HIR_N0001_p1	ENTC_HIR_N0002_p3	ENTC_HIR_N0003_p1	ENTC_HIR_N0004_p2	ENTC_HIR_N0005_p1	ENTC_HIR_N0006_p1	ENTC_HIR_N0007_p3	ENTC_HIR_N0008_p3	ENTC_HIR_N0009_p1	ENTC_HIR_N0010_p3	ENTC_HIR_N0011_p1	ENTC_HIR_N0012_p3	ENTC_HIR_N0013_p3	ENTC_HIR_N0014_p3	ENTC_HIR_N0015_p1	ENTC_HIR_N0016_p3	ENTC_HIR_N0017_p3	ENTC_HIR_N0018_p2	ENTC_HIR_N0019_p2	ENTC_HIR_N0020_p3	ENTC_HIR_N0021_p2	ENTC_HIR_N0022_p2	ENTC_HIR_N0023_p1	ENTC_HIR_N0024_p1	ENTC_HIR_N0025_p3	ENTC_HIR_N0026_p2	ENTC_HIR_N0027_p3	ENTC_HIR_N0028_p2	ENTC_HIR_N0029_p1	ENTC_HIR_N0030_p2	ENTC_HIR_N0031_p3	ENTC_HIR_N0032_p3	ENTC_HIR_N0033_p3	ENTC_HIR_N0034_p3	ENTC_HIR_N0035_p1	ENTC_HIR_N0036_p1	ENTC_HIR_N0037_p2	ENTC_HIR_N0038_p1	ENTC_HIR_N0040_p1	ENTC_HIR_N0041_p1	ENTC_HIR_N0042_p1	ENTC_HIR_N0043_p3	ENTC_HIR_N0044_p1
pTU00031	ENTC_HIR_M0002_p2	87	Same Species	1	ENTC_HIR_M0012_p2	ENTC_HIR_N0001_p2	ENTC_HIR_N0002_p2	ENTC_HIR_N0003_p2	ENTC_HIR_N0004_p3	ENTC_HIR_N0005_p2	ENTC_HIR_N0006_p2	ENTC_HIR_N0007_p2	ENTC_HIR_N0008_p2	ENTC_HIR_N0009_p2	ENTC_HIR_N0010_p2	ENTC_HIR_N0011_p2	ENTC_HIR_N0012_p2	ENTC_HIR_N0013_p4	ENTC_HIR_N0014_p2	ENTC_HIR_N0015_p2	ENTC_HIR_N0016_p2	ENTC_HIR_N0017_p2	ENTC_HIR_N0018_p3	ENTC_HIR_N0019_p3	ENTC_HIR_N0020_p2	ENTC_HIR_N0021_p1	ENTC_HIR_N0022_p3	ENTC_HIR_N0023_p2	ENTC_HIR_N0024_p2	ENTC_HIR_N0025_p2	ENTC_HIR_N0026_p3	ENTC_HIR_N0027_p2	ENTC_HIR_N0028_p3	ENTC_HIR_N0029_p2	ENTC_HIR_N0030_p3	ENTC_HIR_N0031_p4	ENTC_HIR_N0032_p2	ENTC_HIR_N0033_p2	ENTC_HIR_N0034_p2	ENTC_HIR_N0035_p2	ENTC_HIR_N0036_p2	ENTC_HIR_N0037_p3	ENTC_HIR_N0038_p2	ENTC_HIR_N0040_p2	ENTC_HIR_N0041_p2	ENTC_HIR_N0042_p2	ENTC_HIR_N0043_p2	ENTC_HIR_N0044_p2	ENTC_HIR_N0045_p2
pTU00032	PHO_DOR_N0096_p2	86	Cross Genera	2	BAC_CAC_M0071_p1	BAC_FRA_N0135_p1	BAC_OVA_N0079_p4	BAC_OVA_N0134_p1	BAC_OVA_N0135_p1	BAC_OVA_N0136_p1	BAC_OVA_N0137_p3	BAC_OVA_N0138_p1	BAC_OVA_N0140_p1	BAC_OVA_N0144_p1	BAC_OVA_N0145_p1	BAC_OVA_N0146_p1	BAC_OVA_N0147_p1	BAC_OVA_N0148_p1	BAC_OVA_N0149_p1	BAC_OVA_N0150_p1	BAC_OVA_N0151_p1	BAC_OVA_N0152_p1	BAC_OVA_N0153_p1	BAC_OVA_N0155_p1	BAC_OVA_N0156_p1	BAC_OVA_N0158_p1	BAC_OVA_N0159_p1	BAC_OVA_N0160_p1	BAC_OVA_N0161_p1	BAC_OVA_N0162_p1	BAC_OVA_N0163_p1	BAC_OVA_N0165_p1	BAC_OVA_N0166_p1	BAC_OVA_N0168_p1	BAC_OVA_N0169_p1	BAC_OVA_N0170_p1	BAC_OVA_N0171_p1	BAC_OVA_N0172_p1	BAC_OVA_N0174_p1	BAC_OVA_N0175_p1	BAC_OVA_N0176_p1	BAC_OVA_N0178_p1	BAC_OVA_N0180_p1	BAC_OVA_N0181_p1	BAC_OVA_N0182_p1	BAC_OVA_N0183_p1	BAC_OVA_N0184_p1	BAC_OVA_N0186_p1	BAC_OVA_N0188_p1
pTU00033	CAM_JEJ_M0062_p1	86	Same Species	1	CAM_JEJ_M0004_p1	CAM_JEJ_M0010_p3	CAM_JEJ_M0023_p2	CAM_JEJ_M0024_p2	CAM_JEJ_M0028_p2	CAM_JEJ_M0031_p3	CAM_JEJ_M0056_p2	CAM_JEJ_M0083_p4	CAM_JEJ_M0097_p1	CAM_JEJ_M0113_p3	CAM_JEJ_M0175_p3	CAM_JEJ_M0183_p3	CAM_JEJ_M0187_p3	CAM_JEJ_M0222_p4	CAM_JEJ_M0231_p2	CAM_JEJ_M0245_p2	CAM_JEJ_M0003_p3	CAM_JEJ_M0002_p4	CAM_JEJ_M0011_p2	CAM_JEJ_M0012_p4	CAM_JEJ_M0013_p1	CAM_JEJ_M0025_p2	CAM_JEJ_M0044_p4	CAM_JEJ_M0046_p2	CAM_JEJ_M0200_p3	CAM_JEJ_M0223_p2	CAM_JEJ_M0009_p1	CAM_JEJ_M0001_p5	CAM_JEJ_M0014_p4	CAM_JEJ_M0016_p4	CAM_JEJ_M0030_p4	CAM_JEJ_M0036_p4	CAM_JEJ_M0048_p3	CAM_JEJ_M0064_p4	CAM_JEJ_M0065_p3	CAM_JEJ_M0069_p4	CAM_JEJ_M0093_p4	CAM_JEJ_M0095_p4	CAM_JEJ_M0106_p3	CAM_JEJ_M0116_p1	CAM_JEJ_M0121_p2	CAM_JEJ_M0142_p4	CAM_JEJ_M0154_p4	CAM_JEJ_M0159_p3	CAM_JEJ_M0195_p2
pTU00034	BUTVI_CRO_M0068_p1	85	Same Species	1	BUTVI_CRO_M0069_p3	BUTVI_CRO_M0108_p1	BUTVI_CRO_M0128_p2	BUTVI_CRO_M0138_p1	BUTVI_CRO_M0004_p1	BUTVI_CRO_M0005_p1	BUTVI_CRO_M0012_p2	BUTVI_CRO_M0013_p2	BUTVI_CRO_M0014_p3	BUTVI_CRO_M0015_p1	BUTVI_CRO_M0018_p2	BUTVI_CRO_M0020_p1	BUTVI_CRO_M0022_p1	BUTVI_CRO_M0026_p1	BUTVI_CRO_M0029_p2	BUTVI_CRO_M0031_p2	BUTVI_CRO_M0036_p3	BUTVI_CRO_M0038_p1	BUTVI_CRO_M0040_p1	BUTVI_CRO_M0041_p1	BUTVI_CRO_M0042_p1	BUTVI_CRO_M0044_p1	BUTVI_CRO_M0046_p1	BUTVI_CRO_M0051_p1	BUTVI_CRO_M0052_p1	BUTVI_CRO_M0056_p1	BUTVI_CRO_M0057_p2	BUTVI_CRO_M0060_p2	BUTVI_CRO_M0062_p1	BUTVI_CRO_M0063_p1	BUTVI_CRO_M0065_p1	BUTVI_CRO_M0070_p3	BUTVI_CRO_M0073_p2	BUTVI_CRO_M0075_p1	BUTVI_CRO_M0078_p2	BUTVI_CRO_M0079_p1	BUTVI_CRO_M0081_p1	BUTVI_CRO_M0082_p1	BUTVI_CRO_M0083_p1	BUTVI_CRO_M0084_p2	BUTVI_CRO_M0086_p2	BUTVI_CRO_M0090_p1	BUTVI_CRO_M0093_p1	BUTVI_CRO_M0095_p2	BUTVI_CRO_M0096_p1
pTU00035	ANATI_sp001304995_M0014_p1	84	Same Species	1	ANATI_sp001304995_M0005_p2	ANATI_sp001304995_M0073_p3	ANATI_sp001304995_M0075_p2	ANATI_sp001304995_M0001_p2	ANATI_sp001304995_M0002_p3	ANATI_sp001304995_M0004_p2	ANATI_sp001304995_M0007_p1	ANATI_sp001304995_M0012_p2	ANATI_sp001304995_M0013_p2	ANATI_sp001304995_M0018_p2	ANATI_sp001304995_M0023_p3	ANATI_sp001304995_M0029_p1	ANATI_sp001304995_M0032_p1	ANATI_sp001304995_M0035_p1	ANATI_sp001304995_M0038_p4	ANATI_sp001304995_M0039_p3	ANATI_sp001304995_M0048_p7	ANATI_sp001304995_M0051_p2	ANATI_sp001304995_M0055_p3	ANATI_sp001304995_M0057_p4	ANATI_sp001304995_M0059_p5	ANATI_sp001304995_M0067_p1	ANATI_sp001304995_M0072_p3	ANATI_sp001304995_M0079_p1	ANATI_sp001304995_M0081_p1	ANATI_sp001304995_M0083_p5	ANATI_sp001304995_M0085_p1	ANATI_sp001304995_M0091_p3	ANATI_sp001304995_M0008_p2	ANATI_sp001304995_M0090_p2	ANATI_sp001304995_M0010_p4	ANATI_sp001304995_M0017_p1	ANATI_sp001304995_M0019_p5	ANATI_sp001304995_M0022_p2	ANATI_sp001304995_M0027_p6	ANATI_sp001304995_M0041_p2	ANATI_sp001304995_M0050_p1	ANATI_sp001304995_M0052_p6	ANATI_sp001304995_M0063_p1	ANATI_sp001304995_M0071_p2	ANATI_sp001304995_M0078_p2	ANATI_sp001304995_M0082_p1	ANATI_sp001304995_M0087_p4	ANATI_sp001304995_M0024_p1	ANATI_sp001304995_M0028_p2
pTU00036	SUC_431835_M0011_p1	83	Same Species	1	SUC_431835_M0023_p1	SUC_431835_M0032_p2	SUC_431835_M0073_p1	SUC_431835_M0102_p1	SUC_431835_M0136_p1	SUC_431835_M0003_p1	SUC_431835_M0004_p1	SUC_431835_M0008_p2	SUC_431835_M0033_p2	SUC_431835_M0042_p2	SUC_431835_M0044_p1	SUC_431835_M0052_p2	SUC_431835_M0058_p2	SUC_431835_M0070_p2	SUC_431835_M0078_p1	SUC_431835_M0082_p2	SUC_431835_M0087_p1	SUC_431835_M0089_p1	SUC_431835_M0097_p2	SUC_431835_M0115_p1	SUC_431835_M0138_p1	SUC_431835_M0142_p2	SUC_431835_M0151_p1	SUC_431835_M0167_p1	SUC_431835_M0170_p2	SUC_431835_M0179_p1	SUC_431835_M0182_p2	SUC_431835_M0193_p1	SUC_431835_M0194_p1	SUC_431835_M0197_p2	SUC_431835_M0204_p2	SUC_431835_M0214_p1	SUC_431835_M0224_p1	SUC_431835_M0007_p1	SUC_431835_M0012_p1	SUC_431835_M0027_p1	SUC_431835_M0035_p2	SUC_431835_M0036_p2	SUC_431835_M0038_p2	SUC_431835_M0054_p1	SUC_431835_M0066_p2	SUC_431835_M0079_p1	SUC_431835_M0096_p1	SUC_431835_M0103_p1	SUC_431835_M0130_p1
pTU00037	SAL_ENT_M0006_p1	82	Same Species	1	SAL_ENT_M0003_p6	SAL_ENT_M0004_p2	SAL_ENT_M0005_p2	SAL_ENT_M0008_p5	SAL_ENT_M0009_p5	SAL_ENT_M0013_p3	SAL_ENT_M0015_p3	SAL_ENT_M0017_p1	SAL_ENT_M0020_p4	SAL_ENT_M0021_p2	SAL_ENT_M0026_p3	SAL_ENT_M0028_p3	SAL_ENT_M0030_p4	SAL_ENT_M0033_p4	SAL_ENT_M0034_p3	SAL_ENT_M0036_p2	SAL_ENT_M0038_p6	SAL_ENT_M0041_p5	SAL_ENT_M0048_p3	SAL_ENT_M0052_p1	SAL_ENT_M0056_p2	SAL_ENT_M0057_p3	SAL_ENT_M0059_p6	SAL_ENT_M0061_p6	SAL_ENT_M0066_p2	SAL_ENT_M0067_p3	SAL_ENT_M0068_p3	SAL_ENT_M0074_p3	SAL_ENT_M0078_p1	SAL_ENT_M0079_p2	SAL_ENT_M0080_p4	SAL_ENT_M0082_p2	SAL_ENT_M0083_p3	SAL_ENT_M0084_p2	SAL_ENT_M0085_p2	SAL_ENT_M0088_p1	SAL_ENT_M0089_p1	SAL_ENT_M0093_p2	SAL_ENT_M0096_p4	SAL_ENT_M0098_p3	SAL_ENT_M0099_p4	SAL_ENT_M0101_p3	SAL_ENT_M0102_p5	SAL_ENT_M0104_p5	SAL_ENT_M0105_p2
pTU00038	EIS_900066775_M0068_p1	82	Same Species	1	EIS_900066775_M0003_p1	EIS_900066775_M0005_p1	EIS_900066775_M0007_p2	EIS_900066775_M0010_p1	EIS_900066775_M0011_p2	EIS_900066775_M0012_p2	EIS_900066775_M0013_p3	EIS_900066775_M0014_p3	EIS_900066775_M0015_p3	EIS_900066775_M0016_p1	EIS_900066775_M0018_p1	EIS_900066775_M0019_p4	EIS_900066775_M0020_p3	EIS_900066775_M0022_p1	EIS_900066775_M0024_p3	EIS_900066775_M0025_p1	EIS_900066775_M0026_p1	EIS_900066775_M0027_p2	EIS_900066775_M0028_p1	EIS_900066775_M0029_p4	EIS_900066775_M0032_p1	EIS_900066775_M0033_p2	EIS_900066775_M0038_p2	EIS_900066775_M0040_p2	EIS_900066775_M0041_p3	EIS_900066775_M0043_p1	EIS_900066775_M0044_p5	EIS_900066775_M0045_p3	EIS_900066775_M0047_p4	EIS_900066775_M0051_p1	EIS_900066775_M0052_p3	EIS_900066775_M0053_p2	EIS_900066775_M0054_p1	EIS_900066775_M0055_p1	EIS_900066775_M0056_p2	EIS_900066775_M0057_p1	EIS_900066775_M0058_p2	EIS_900066775_M0059_p2	EIS_900066775_M0062_p2	EIS_900066775_M0064_p1	EIS_900066775_M0065_p1	EIS_900066775_M0066_p5	EIS_900066775_M0067_p2	EIS_900066775_M0069_p1	EIS_900066775_M0070_p2
pTU00039	CAG488_sp000434055_M0033_p2	81	Same Species	1	CAG488_sp000434055_M0003_p1	CAG488_sp000434055_M0007_p1	CAG488_sp000434055_M0010_p2	CAG488_sp000434055_M0014_p1	CAG488_sp000434055_M0016_p3	CAG488_sp000434055_M0075_p1	CAG488_sp000434055_M0079_p1	CAG488_sp000434055_M0093_p1	CAG488_sp000434055_M0094_p1	CAG488_sp000434055_M0101_p1	CAG488_sp000434055_M0105_p2	CAG488_sp000434055_M0115_p2	CAG488_sp000434055_M0005_p1	CAG488_sp000434055_M0008_p1	CAG488_sp000434055_M0077_p1	CAG488_sp000434055_M0009_p1	CAG488_sp000434055_M0011_p1	CAG488_sp000434055_M0040_p2	CAG488_sp000434055_M0071_p3	CAG488_sp000434055_M0088_p1	CAG488_sp000434055_M0012_p1	CAG488_sp000434055_M0034_p2	CAG488_sp000434055_M0020_p1	CAG488_sp000434055_M0022_p1	CAG488_sp000434055_M0019_p1	CAG488_sp000434055_M0023_p1	CAG488_sp000434055_M0015_p1	CAG488_sp000434055_M0027_p1	CAG488_sp000434055_M0113_p1	CAG488_sp000434055_M0035_p1	CAG488_sp000434055_M0017_p1	CAG488_sp000434055_M0053_p1	CAG488_sp000434055_M0064_p1	CAG488_sp000434055_M0081_p1	CAG488_sp000434055_M0107_p1	CAG488_sp000434055_M0116_p2	CAG488_sp000434055_M0041_p1	CAG488_sp000434055_M0104_p1	CAG488_sp000434055_M0042_p2	CAG488_sp000434055_M0028_p1	CAG488_sp000434055_M0030_p3	CAG488_sp000434055_M0037_p1	CAG488_sp000434055_M0073_p1	CAG488_sp000434055_M0076_p1	CAG488_sp000434055_M0043_p1
pTU00040	CAM_JEJ_M0183_p4	81	Same Species	1	CAM_JEJ_M0001_p4	CAM_JEJ_M0002_p3	CAM_JEJ_M0004_p2	CAM_JEJ_M0006_p2	CAM_JEJ_M0010_p2	CAM_JEJ_M0012_p3	CAM_JEJ_M0014_p3	CAM_JEJ_M0016_p3	CAM_JEJ_M0018_p6	CAM_JEJ_M0020_p1	CAM_JEJ_M0023_p1	CAM_JEJ_M0025_p3	CAM_JEJ_M0028_p3	CAM_JEJ_M0031_p2	CAM_JEJ_M0036_p3	CAM_JEJ_M0041_p4	CAM_JEJ_M0044_p3	CAM_JEJ_M0048_p4	CAM_JEJ_M0056_p3	CAM_JEJ_M0057_p2	CAM_JEJ_M0064_p3	CAM_JEJ_M0066_p1	CAM_JEJ_M0067_p3	CAM_JEJ_M0069_p3	CAM_JEJ_M0071_p3	CAM_JEJ_M0073_p1	CAM_JEJ_M0074_p4	CAM_JEJ_M0075_p4	CAM_JEJ_M0079_p4	CAM_JEJ_M0080_p3	CAM_JEJ_M0082_p1	CAM_JEJ_M0083_p3	CAM_JEJ_M0086_p2	CAM_JEJ_M0092_p4	CAM_JEJ_M0093_p3	CAM_JEJ_M0095_p3	CAM_JEJ_M0100_p2	CAM_JEJ_M0102_p2	CAM_JEJ_M0106_p2	CAM_JEJ_M0109_p3	CAM_JEJ_M0110_p2	CAM_JEJ_M0112_p3	CAM_JEJ_M0113_p2	CAM_JEJ_M0114_p5	CAM_JEJ_M0120_p3
pTU00041	CAM_JEJ_M0079_p2	79	Same Species	1	CAM_JEJ_M0001_p2	CAM_JEJ_M0004_p3	CAM_JEJ_M0006_p3	CAM_JEJ_M0014_p1	CAM_JEJ_M0016_p1	CAM_JEJ_M0020_p3	CAM_JEJ_M0024_p1	CAM_JEJ_M0028_p1	CAM_JEJ_M0031_p1	CAM_JEJ_M0036_p1	CAM_JEJ_M0048_p2	CAM_JEJ_M0056_p1	CAM_JEJ_M0057_p1	CAM_JEJ_M0064_p2	CAM_JEJ_M0066_p2	CAM_JEJ_M0067_p2	CAM_JEJ_M0069_p1	CAM_JEJ_M0075_p3	CAM_JEJ_M0083_p1	CAM_JEJ_M0093_p1	CAM_JEJ_M0095_p1	CAM_JEJ_M0100_p1	CAM_JEJ_M0102_p1	CAM_JEJ_M0106_p1	CAM_JEJ_M0112_p1	CAM_JEJ_M0113_p1	CAM_JEJ_M0120_p2	CAM_JEJ_M0124_p2	CAM_JEJ_M0130_p2	CAM_JEJ_M0141_p1	CAM_JEJ_M0142_p1	CAM_JEJ_M0154_p1	CAM_JEJ_M0157_p3	CAM_JEJ_M0160_p3	CAM_JEJ_M0162_p1	CAM_JEJ_M0170_p3	CAM_JEJ_M0173_p1	CAM_JEJ_M0175_p1	CAM_JEJ_M0178_p1	CAM_JEJ_M0185_p1	CAM_JEJ_M0187_p1	CAM_JEJ_M0189_p1	CAM_JEJ_M0195_p1	CAM_JEJ_M0199_p3	CAM_JEJ_M0200_p2
pTU00042	CAG495_sp000436375_M0002_p1	78	Same Species	1	CAG495_sp000436375_M0007_p5	CAG495_sp000436375_M0042_p5	CAG495_sp000436375_M0043_p3	CAG495_sp000436375_M0069_p1	CAG495_sp000436375_M0094_p2	CAG495_sp000436375_M0098_p4	CAG495_sp000436375_M0107_p3	CAG495_sp000436375_M0109_p1	CAG495_sp000436375_M0120_p5	CAG495_sp000436375_M0131_p3	CAG495_sp000436375_M0150_p4	CAG495_sp000436375_M0153_p1	CAG495_sp000436375_M0001_p3	CAG495_sp000436375_M0004_p2	CAG495_sp000436375_M0010_p1	CAG495_sp000436375_M0014_p1	CAG495_sp000436375_M0015_p3	CAG495_sp000436375_M0019_p3	CAG495_sp000436375_M0021_p4	CAG495_sp000436375_M0022_p2	CAG495_sp000436375_M0023_p2	CAG495_sp000436375_M0024_p1	CAG495_sp000436375_M0025_p4	CAG495_sp000436375_M0026_p4	CAG495_sp000436375_M0027_p3	CAG495_sp000436375_M0029_p2	CAG495_sp000436375_M0034_p2	CAG495_sp000436375_M0035_p2	CAG495_sp000436375_M0039_p2	CAG495_sp000436375_M0046_p2	CAG495_sp000436375_M0048_p1	CAG495_sp000436375_M0051_p2	CAG495_sp000436375_M0053_p2	CAG495_sp000436375_M0055_p4	CAG495_sp000436375_M0056_p2	CAG495_sp000436375_M0058_p4	CAG495_sp000436375_M0061_p3	CAG495_sp000436375_M0064_p1	CAG495_sp000436375_M0066_p1	CAG495_sp000436375_M0068_p2	CAG495_sp000436375_M0073_p5	CAG495_sp000436375_M0074_p2	CAG495_sp000436375_M0078_p4	CAG495_sp000436375_M0082_p3	CAG495_sp000436375_M0084_p2
pTU00043	CAG314_sp000437915_M0097_p1	78	Same Species	1	CAG314_sp000437915_M0099_p1	CAG314_sp000437915_M0004_p1	CAG314_sp000437915_M0050_p1	CAG314_sp000437915_M0007_p1	CAG314_sp000437915_M0010_p1	CAG314_sp000437915_M0059_p1	CAG314_sp000437915_M0130_p1	CAG314_sp000437915_M0011_p1	CAG314_sp000437915_M0069_p1	CAG314_sp000437915_M0012_p1	CAG314_sp000437915_M0078_p1	CAG314_sp000437915_M0114_p2	CAG314_sp000437915_M0014_p1	CAG314_sp000437915_M0001_p2	CAG314_sp000437915_M0095_p1	CAG314_sp000437915_M0017_p1	CAG314_sp000437915_M0020_p1	CAG314_sp000437915_M0021_p2	CAG314_sp000437915_M0024_p2	CAG314_sp000437915_M0037_p1	CAG314_sp000437915_M0073_p2	CAG314_sp000437915_M0079_p1	CAG314_sp000437915_M0124_p1	CAG314_sp000437915_M0027_p1	CAG314_sp000437915_M0031_p1	CAG314_sp000437915_M0043_p1	CAG314_sp000437915_M0061_p1	CAG314_sp000437915_M0065_p1	CAG314_sp000437915_M0067_p1	CAG314_sp000437915_M0100_p1	CAG314_sp000437915_M0103_p1	CAG314_sp000437915_M0028_p1	CAG314_sp000437915_M0109_p2	CAG314_sp000437915_M0029_p1	CAG314_sp000437915_M0030_p1	CAG314_sp000437915_M0035_p2	CAG314_sp000437915_M0038_p2	CAG314_sp000437915_M0101_p1	CAG314_sp000437915_M0104_p2	CAG314_sp000437915_M0118_p1	CAG314_sp000437915_M0039_p2	CAG314_sp000437915_M0042_p1	CAG314_sp000437915_M0108_p1	CAG314_sp000437915_M0044_p1	CAG314_sp000437915_M0115_p1
pTU00044	BIF_BRE_M0100_p1	77	Same Species	1	BIF_BRE_M0002_p1	BIF_BRE_M0007_p1	BIF_BRE_M0048_p2	BIF_BRE_M0061_p1	BIF_BRE_M0065_p1	BIF_BRE_M0066_p1	BIF_BRE_M0120_p1	BIF_BRE_M0122_p2	BIF_BRE_M0139_p1	BIF_BRE_M0150_p1	BIF_BRE_N0024_p1	BIF_BRE_M0008_p2	BIF_BRE_M0018_p1	BIF_BRE_M0021_p1	BIF_BRE_M0029_p2	BIF_BRE_M0079_p2	BIF_BRE_M0102_p1	BIF_BRE_M0106_p2	BIF_BRE_M0116_p1	BIF_BRE_M0118_p1	BIF_BRE_M0129_p1	BIF_BRE_M0143_p1	BIF_BRE_M0017_p1	BIF_BRE_M0064_p1	BIF_BRE_N0090_p1	BIF_BRE_M0020_p1	BIF_BRE_M0023_p2	BIF_BRE_N0021_p2	BIF_BRE_M0028_p1	BIF_BRE_M0032_p1	BIF_BRE_M0084_p1	BIF_BRE_M0114_p1	BIF_BRE_M0161_p1	BIF_BRE_N0032_p1	BIF_BRE_N0063_p1	BIF_BRE_N0067_p1	BIF_BRE_N0069_p1	BIF_BRE_N0072_p1	BIF_BRE_N0079_p2	BIF_BRE_M0030_p2	BIF_BRE_M0086_p2	BIF_BRE_M0130_p1	BIF_BRE_M0035_p1	BIF_BRE_M0138_p1	BIF_BRE_N0012_p1
pTU00045	CLO_DIF_M0168_p2	76	Same Species	1	CLO_DIF_M0008_p2	CLO_DIF_M0001_p2	CLO_DIF_M0003_p1	CLO_DIF_M0010_p4	CLO_DIF_M0011_p4	CLO_DIF_M0014_p4	CLO_DIF_M0021_p1	CLO_DIF_M0024_p2	CLO_DIF_M0028_p2	CLO_DIF_M0041_p1	CLO_DIF_M0043_p2	CLO_DIF_M0045_p2	CLO_DIF_M0047_p1	CLO_DIF_M0049_p2	CLO_DIF_M0071_p3	CLO_DIF_M0072_p2	CLO_DIF_M0077_p4	CLO_DIF_M0079_p2	CLO_DIF_M0082_p1	CLO_DIF_M0088_p2	CLO_DIF_M0103_p3	CLO_DIF_M0119_p4	CLO_DIF_M0121_p3	CLO_DIF_M0125_p4	CLO_DIF_M0131_p1	CLO_DIF_M0137_p3	CLO_DIF_M0140_p1	CLO_DIF_M0142_p2	CLO_DIF_M0156_p2	CLO_DIF_M0160_p4	CLO_DIF_M0164_p4	CLO_DIF_M0175_p1	CLO_DIF_M0177_p2	CLO_DIF_M0013_p2	CLO_DIF_M0004_p2	CLO_DIF_M0050_p1	CLO_DIF_M0064_p3	CLO_DIF_M0136_p2	CLO_DIF_M0147_p1	CLO_DIF_M0185_p1	CLO_DIF_M0017_p1	CLO_DIF_M0042_p3	CLO_DIF_M0046_p2	CLO_DIF_M0052_p1	CLO_DIF_M0058_p2
pTU00046	CLO_INN_M0043_p1	75	Same Species	1	CLO_INN_M0004_p1	CLO_INN_M0005_p3	CLO_INN_M0012_p1	CLO_INN_M0014_p1	CLO_INN_M0017_p2	CLO_INN_M0018_p1	CLO_INN_M0029_p2	CLO_INN_M0030_p1	CLO_INN_M0032_p1	CLO_INN_M0038_p3	CLO_INN_M0039_p1	CLO_INN_M0040_p3	CLO_INN_M0042_p2	CLO_INN_M0044_p2	CLO_INN_M0046_p1	CLO_INN_M0047_p1	CLO_INN_M0048_p1	CLO_INN_M0049_p1	CLO_INN_M0050_p4	CLO_INN_M0053_p1	CLO_INN_M0055_p1	CLO_INN_M0056_p1	CLO_INN_M0057_p1	CLO_INN_M0058_p1	CLO_INN_M0063_p1	CLO_INN_N0003_p7	CLO_INN_N0020_p1	CLO_INN_N0024_p1	CLO_INN_N0034_p1	CLO_INN_N0037_p3	CLO_INN_N0038_p3	CLO_INN_N0040_p2	CLO_INN_N0046_p1	CLO_INN_N0052_p7	CLO_INN_N0053_p6	CLO_INN_N0054_p3	CLO_INN_M0003_p1	CLO_INN_M0007_p2	CLO_INN_M0010_p3	CLO_INN_M0011_p2	CLO_INN_M0015_p3	CLO_INN_M0020_p2	CLO_INN_M0027_p2	CLO_INN_M0036_p4	CLO_INN_M0045_p2
pTU00047	ALI_sp000434235_M0094_p1	75	Cross Genera	2	ALI_OND_N0025_p3	ALI_OND_N0025_p4	ALI_OND_N0026_p2	ALI_OND_N0026_p3	ALI_OND_N0027_p3	ALI_OND_N0027_p4	ALI_OND_N0028_p2	ALI_OND_N0029_p2	ALI_OND_N0029_p3	ALI_OND_N0030_p2	ALI_OND_N0030_p3	ALI_OND_N0031_p2	ALI_OND_N0031_p3	ALI_OND_N0032_p1	ALI_OND_N0032_p2	ALI_OND_N0033_p2	ALI_OND_N0033_p3	ALI_PUT_M0001_p2	ALI_PUT_M0001_p3	ALI_PUT_M0013_p1	ALI_PUT_M0013_p2	ALI_PUT_M0043_p3	ALI_PUT_M0060_p3	ALI_PUT_M0065_p3	ALI_PUT_M0124_p1	ALI_PUT_M0129_p1	ALI_PUT_N0016_p2	ALI_PUT_N0016_p3	ALI_PUT_N0020_p2	ALI_PUT_N0020_p3	ALI_SHA_M0046_p2	ALI_SHA_M0069_p1	ALI_SHA_M0075_p1	ALI_SHA_M0079_p4	ALI_SHA_N0004_p1	ALI_SHA_N0004_p2	ALI_sp000434235_M0128_p2	ALI_COM_M0048_p1	ALI_COM_M0056_p2	ALI_PUT_M0097_p2	ALI_FIN_M0008_p1	ALI_PUT_M0004_p2	ALI_FIN_M0050_p1	ALI_IHU_M0001_p1	ALI_OND_N0028_p3
pTU00048	FAE_PRA_M0014_p1	74	Cross Genera	2	FAE_PRA_M0018_p2	EUB_VEN_M0003_p2	EUB_VEN_M0004_p1	EUB_VEN_M0002_p2	EUB_VEN_M0013_p3	EUB_VEN_M0019_p2	EUB_VEN_M0023_p3	EUB_VEN_M0041_p3	EUB_VEN_M0042_p3	EUB_VEN_M0090_p1	FAE_PRA_M0012_p4	FAE_PRA_M0020_p4	EUB_VEN_M0006_p2	EUB_VEN_M0043_p1	EUB_VEN_M0081_p2	EUB_VEN_M0008_p4	EUB_VEN_M0040_p4	EUB_VEN_M0009_p5	EUB_VEN_M0011_p1	EUB_VEN_M0033_p4	EUB_VEN_M0017_p5	EUB_VEN_M0022_p1	EUB_VEN_M0107_p5	EUB_VEN_M0018_p4	EUB_VEN_M0025_p1	EUB_VEN_M0026_p1	EUB_VEN_M0096_p1	EUB_VEN_M0030_p2	EUB_VEN_M0015_p3	EUB_VEN_M0029_p1	EUB_VEN_M0039_p3	EUB_VEN_M0044_p1	EUB_VEN_M0045_p1	EUB_VEN_M0046_p2	EUB_VEN_M0047_p2	EUB_VEN_M0051_p5	EUB_VEN_M0055_p1	EUB_VEN_M0057_p1	EUB_VEN_M0058_p1	EUB_VEN_M0083_p5	EUB_VEN_M0086_p4	EUB_VEN_M0099_p2	EUB_VEN_M0100_p4	FAE_PRA_M0004_p3	FAE_PRA_M0011_p3
pTU00049	PHO_VUL_N0028_p1	74	Same Genus	1	PHO_VUL_N0032_p1	PHO_VUL_N0033_p1	PHO_VUL_N0034_p1	PHO_VUL_N0035_p1	PHO_VUL_N0036_p1	PHO_VUL_N0037_p1	PHO_VUL_N0039_p1	PHO_VUL_N0040_p1	PHO_VUL_N0041_p1	PHO_VUL_N0042_p1	PHO_VUL_N0043_p1	PHO_VUL_N0044_p1	PHO_VUL_N0045_p1	PHO_VUL_N0046_p1	PHO_VUL_N0047_p1	PHO_VUL_N0048_p1	PHO_VUL_N0049_p1	PHO_VUL_N0050_p1	PHO_VUL_N0051_p1	PHO_VUL_N0052_p1	PHO_VUL_N0053_p1	PHO_VUL_N0054_p1	PHO_VUL_N0055_p1	PHO_VUL_N0056_p1	PHO_VUL_N0057_p1	PHO_VUL_N0063_p1	PHO_VUL_N0064_p1	PHO_VUL_N0065_p1	PHO_VUL_N0066_p1	PHO_VUL_N0067_p1	PHO_VUL_N0069_p1	PHO_VUL_N0070_p1	PHO_VUL_N0071_p1	PHO_VUL_N0072_p1	PHO_VUL_N0073_p1	PHO_VUL_N0074_p1	PHO_VUL_N0075_p1	PHO_VUL_N0076_p1	PHO_VUL_N0077_p1	PHO_VUL_N0078_p1	PHO_VUL_N0079_p1	PHO_VUL_N0080_p1	PHO_VUL_N0081_p1	PHO_VUL_N0084_p1	PHO_VUL_N0085_p1
pTU00050	ENTC_FAE_M0011_p3	74	Same Genus	1	ENTC_FAE_M0001_p5	ENTC_FAE_M0005_p3	ENTC_FAE_M0008_p1	ENTC_FAE_M0009_p1	ENTC_FAE_M0014_p1	ENTC_FAE_M0017_p2	ENTC_FAE_M0018_p1	ENTC_FAE_M0020_p1	ENTC_FAE_M0027_p1	ENTC_FAE_M0029_p1	ENTC_FAE_M0031_p2	ENTC_FAE_M0033_p1	ENTC_FAE_M0035_p3	ENTC_FAE_M0039_p1	ENTC_FAE_M0041_p1	ENTC_FAE_M0047_p2	ENTC_FAE_M0051_p3	ENTC_FAE_M0056_p1	ENTC_FAE_M0057_p3	ENTC_FAE_M0059_p1	ENTC_FAE_M0064_p1	ENTC_FAE_M0066_p1	ENTC_FAE_M0074_p1	ENTC_FAE_M0077_p5	ENTC_FAE_M0079_p7	ENTC_FAE_M0082_p1	ENTC_FAE_M0084_p3	ENTC_FAE_M0086_p2	ENTC_FAE_M0089_p4	ENTC_FAE_M0090_p1	ENTC_FAE_M0094_p6	ENTC_FAE_M0108_p1	ENTC_FAE_M0111_p1	ENTC_FAE_M0115_p1	ENTC_FAE_M0126_p1	ENTC_FAE_M0127_p4	ENTC_FAE_M0129_p1	ENTC_FAE_M0133_p11	ENTC_FAE_M0135_p1	ENTC_FAE_M0143_p1	ENTC_FAE_M0149_p1	ENTC_FAE_M0150_p1	ENTC_FAE_M0152_p1	ENTC_FAE_M0153_p1	ENTC_FAE_M0161_p5
pTU00051	SAL_ENT_M0006_p2	72	Same Species	1	SAL_ENT_M0003_p5	SAL_ENT_M0004_p1	SAL_ENT_M0005_p1	SAL_ENT_M0008_p6	SAL_ENT_M0009_p3	SAL_ENT_M0013_p2	SAL_ENT_M0017_p2	SAL_ENT_M0020_p5	SAL_ENT_M0021_p1	SAL_ENT_M0028_p4	SAL_ENT_M0033_p5	SAL_ENT_M0034_p2	SAL_ENT_M0036_p3	SAL_ENT_M0042_p5	SAL_ENT_M0048_p6	SAL_ENT_M0052_p2	SAL_ENT_M0056_p1	SAL_ENT_M0057_p4	SAL_ENT_M0061_p5	SAL_ENT_M0066_p1	SAL_ENT_M0067_p2	SAL_ENT_M0068_p4	SAL_ENT_M0074_p4	SAL_ENT_M0078_p2	SAL_ENT_M0079_p1	SAL_ENT_M0080_p3	SAL_ENT_M0082_p1	SAL_ENT_M0084_p1	SAL_ENT_M0085_p1	SAL_ENT_M0089_p2	SAL_ENT_M0092_p1	SAL_ENT_M0093_p1	SAL_ENT_M0096_p5	SAL_ENT_M0099_p5	SAL_ENT_M0101_p2	SAL_ENT_M0102_p6	SAL_ENT_M0104_p6	SAL_ENT_M0105_p1	SAL_ENT_M0106_p6	SAL_ENT_M0109_p1	SAL_ENT_M0111_p3	SAL_ENT_M0112_p5	SAL_ENT_M0118_p1	SAL_ENT_M0119_p2	SAL_ENT_M0121_p4
pTU00052	PHO_COP_M0042_p2	72	Same Species	1	PHO_COP_M0001_p3	PHO_COP_M0004_p3	PHO_COP_M0006_p2	PHO_COP_M0007_p4	PHO_COP_M0009_p4	PHO_COP_M0010_p1	PHO_COP_M0011_p2	PHO_COP_M0012_p1	PHO_COP_M0013_p1	PHO_COP_M0014_p3	PHO_COP_M0015_p3	PHO_COP_M0016_p2	PHO_COP_M0017_p3	PHO_COP_M0018_p3	PHO_COP_M0024_p2	PHO_COP_M0025_p1	PHO_COP_M0026_p2	PHO_COP_M0030_p3	PHO_COP_M0031_p2	PHO_COP_M0032_p3	PHO_COP_M0034_p3	PHO_COP_M0035_p3	PHO_COP_M0036_p4	PHO_COP_M0037_p4	PHO_COP_M0039_p2	PHO_COP_M0043_p5	PHO_COP_M0044_p3	PHO_COP_M0047_p3	PHO_COP_M0048_p2	PHO_COP_M0050_p2	PHO_COP_M0051_p3	PHO_COP_M0053_p3	PHO_COP_M0055_p1	PHO_COP_M0059_p3	PHO_COP_M0060_p5	PHO_COP_M0062_p4	PHO_COP_M0063_p2	PHO_COP_M0066_p3	PHO_COP_M0067_p2	PHO_COP_M0071_p3	PHO_COP_M0073_p3	PHO_COP_M0075_p2	PHO_COP_M0076_p3	PHO_COP_M0077_p4	PHO_COP_M0079_p1
pTU00053	ALI_FIN_M0006_p1	72	Same Species	1	ALI_FIN_M0020_p1	ALI_FIN_M0036_p1	ALI_FIN_M0044_p1	ALI_FIN_M0004_p1	ALI_FIN_M0005_p1	ALI_FIN_M0009_p4	ALI_FIN_M0010_p1	ALI_FIN_M0011_p1	ALI_FIN_M0012_p2	ALI_FIN_M0013_p1	ALI_FIN_M0014_p2	ALI_FIN_M0016_p1	ALI_FIN_M0017_p4	ALI_FIN_M0018_p1	ALI_FIN_M0021_p2	ALI_FIN_M0022_p1	ALI_FIN_M0024_p1	ALI_FIN_M0025_p2	ALI_FIN_M0026_p1	ALI_FIN_M0027_p1	ALI_FIN_M0028_p2	ALI_FIN_M0029_p1	ALI_FIN_M0030_p2	ALI_FIN_M0031_p1	ALI_FIN_M0034_p2	ALI_FIN_M0035_p2	ALI_FIN_M0038_p1	ALI_FIN_M0039_p2	ALI_FIN_M0040_p2	ALI_FIN_M0041_p1	ALI_FIN_M0042_p3	ALI_FIN_M0045_p1	ALI_FIN_M0046_p1	ALI_FIN_M0047_p3	ALI_FIN_M0048_p2	ALI_FIN_M0052_p1	ALI_FIN_M0053_p1	ALI_FIN_M0054_p1	ALI_FIN_M0056_p1	ALI_FIN_M0057_p3	ALI_FIN_M0058_p1	ALI_FIN_M0059_p2	ALI_FIN_M0060_p1	ALI_FIN_M0063_p1	ALI_FIN_M0064_p1
pTU00054	SAL_ENT_M0009_p2	71	Same Species	1	SAL_ENT_M0003_p1	SAL_ENT_M0005_p4	SAL_ENT_M0006_p5	SAL_ENT_M0008_p3	SAL_ENT_M0013_p5	SAL_ENT_M0015_p5	SAL_ENT_M0017_p3	SAL_ENT_M0020_p2	SAL_ENT_M0026_p2	SAL_ENT_M0028_p6	SAL_ENT_M0030_p1	SAL_ENT_M0033_p1	SAL_ENT_M0034_p1	SAL_ENT_M0036_p4	SAL_ENT_M0038_p2	SAL_ENT_M0041_p2	SAL_ENT_M0048_p7	SAL_ENT_M0052_p8	SAL_ENT_M0056_p5	SAL_ENT_M0057_p1	SAL_ENT_M0059_p2	SAL_ENT_M0061_p4	SAL_ENT_M0066_p3	SAL_ENT_M0068_p2	SAL_ENT_M0074_p1	SAL_ENT_M0078_p4	SAL_ENT_M0079_p3	SAL_ENT_M0080_p2	SAL_ENT_M0082_p4	SAL_ENT_M0083_p4	SAL_ENT_M0084_p3	SAL_ENT_M0085_p6	SAL_ENT_M0088_p4	SAL_ENT_M0089_p3	SAL_ENT_M0093_p4	SAL_ENT_M0096_p6	SAL_ENT_M0098_p6	SAL_ENT_M0099_p2	SAL_ENT_M0101_p7	SAL_ENT_M0102_p3	SAL_ENT_M0104_p4	SAL_ENT_M0105_p5	SAL_ENT_M0106_p2	SAL_ENT_M0109_p3	SAL_ENT_M0112_p1
pTU00055	BLA_WEX_M0101_p3	71	Same Species	1	BLA_WEX_M0002_p2	BLA_WEX_M0003_p3	BLA_WEX_M0005_p5	BLA_WEX_M0006_p3	BLA_WEX_M0007_p1	BLA_WEX_M0009_p4	BLA_WEX_M0010_p4	BLA_WEX_M0011_p3	BLA_WEX_M0015_p1	BLA_WEX_M0022_p3	BLA_WEX_M0027_p2	BLA_WEX_M0031_p3	BLA_WEX_M0042_p1	BLA_WEX_M0043_p2	BLA_WEX_M0044_p2	BLA_WEX_M0050_p1	BLA_WEX_M0052_p1	BLA_WEX_M0061_p1	BLA_WEX_M0063_p2	BLA_WEX_M0064_p1	BLA_WEX_M0066_p3	BLA_WEX_M0067_p3	BLA_WEX_M0072_p2	BLA_WEX_M0073_p2	BLA_WEX_M0077_p1	BLA_WEX_M0078_p5	BLA_WEX_M0080_p4	BLA_WEX_M0088_p3	BLA_WEX_M0089_p4	BLA_WEX_M0091_p3	BLA_WEX_M0099_p4	BLA_WEX_M0103_p4	BLA_WEX_M0111_p1	BLA_WEX_M0115_p4	BLA_WEX_M0117_p7	BLA_WEX_M0126_p2	BLA_WEX_M0127_p3	BLA_WEX_M0130_p1	BLA_WEX_M0138_p3	BLA_WEX_M0142_p1	BLA_WEX_M0143_p1	BLA_WEX_M0144_p2	BLA_WEX_M0145_p2	BLA_WEX_M0148_p4	BLA_WEX_M0150_p3
pTU00056	PHO_COP_M0082_p1	70	Same Species	1	PHO_COP_M0001_p2	PHO_COP_M0004_p2	PHO_COP_M0006_p3	PHO_COP_M0007_p2	PHO_COP_M0011_p3	PHO_COP_M0013_p3	PHO_COP_M0014_p1	PHO_COP_M0015_p1	PHO_COP_M0016_p1	PHO_COP_M0018_p4	PHO_COP_M0024_p1	PHO_COP_M0025_p6	PHO_COP_M0030_p1	PHO_COP_M0031_p1	PHO_COP_M0036_p2	PHO_COP_M0037_p3	PHO_COP_M0039_p1	PHO_COP_M0043_p2	PHO_COP_M0044_p2	PHO_COP_M0045_p2	PHO_COP_M0047_p2	PHO_COP_M0048_p6	PHO_COP_M0053_p1	PHO_COP_M0055_p2	PHO_COP_M0059_p2	PHO_COP_M0060_p3	PHO_COP_M0062_p1	PHO_COP_M0066_p2	PHO_COP_M0071_p2	PHO_COP_M0073_p1	PHO_COP_M0075_p3	PHO_COP_M0076_p2	PHO_COP_M0077_p1	PHO_COP_M0081_p2	PHO_COP_M0090_p3	PHO_COP_M0094_p1	PHO_COP_M0096_p3	PHO_COP_M0104_p2	PHO_COP_M0106_p3	PHO_COP_M0111_p2	PHO_COP_M0114_p4	PHO_COP_M0122_p4	PHO_COP_M0126_p2	PHO_COP_M0127_p2	PHO_COP_N0001_p1
pTU00057	EUB_436835_M0033_p1	70	Same Genus	1	EUB_434995_M0038_p1	EUB_436835_M0001_p1	EUB_436835_M0005_p1	EUB_436835_M0007_p1	EUB_436835_M0016_p1	EUB_436835_M0017_p1	EUB_436835_M0020_p1	EUB_436835_M0022_p1	EUB_436835_M0025_p2	EUB_436835_M0028_p1	EUB_436835_M0036_p1	EUB_436835_M0038_p1	EUB_436835_M0040_p2	EUB_436835_M0044_p2	EUB_436835_M0045_p1	EUB_436835_M0049_p3	EUB_436835_M0052_p2	EUB_436835_M0055_p1	EUB_436835_M0056_p1	EUB_436835_M0057_p2	EUB_436835_M0064_p1	EUB_436835_M0075_p1	EUB_436835_M0084_p3	EUB_436835_M0092_p3	EUB_436835_M0094_p2	EUB_436835_M0096_p1	EUB_436835_M0100_p1	EUB_436835_M0109_p3	EUB_436835_M0114_p2	EUB_436835_M0119_p2	EUB_436835_M0130_p1	EUB_436835_M0135_p1	EUB_436835_M0137_p2	EUB_436835_M0139_p1	EUB_436835_M0140_p1	EUB_436835_M0142_p1	EUB_436835_M0148_p1	EUB_436835_M0149_p1	EUB_436835_M0152_p3	EUB_436835_M0155_p1	EUB_436835_M0157_p1	EUB_436835_M0158_p1	EUB_436835_M0163_p2	EUB_436835_M0168_p1	EUB_436835_M0169_p1
pTU00058	ALI_COM_M0039_p2	70	Same Species	1	ALI_COM_M0082_p4	ALI_COM_M0004_p1	ALI_COM_M0005_p3	ALI_COM_M0006_p3	ALI_COM_M0007_p1	ALI_COM_M0008_p1	ALI_COM_M0011_p3	ALI_COM_M0012_p1	ALI_COM_M0013_p2	ALI_COM_M0014_p3	ALI_COM_M0016_p3	ALI_COM_M0017_p1	ALI_COM_M0018_p4	ALI_COM_M0021_p1	ALI_COM_M0022_p3	ALI_COM_M0024_p2	ALI_COM_M0027_p1	ALI_COM_M0028_p2	ALI_COM_M0029_p2	ALI_COM_M0030_p3	ALI_COM_M0032_p1	ALI_COM_M0034_p2	ALI_COM_M0035_p2	ALI_COM_M0036_p1	ALI_COM_M0037_p2	ALI_COM_M0038_p2	ALI_COM_M0041_p2	ALI_COM_M0042_p1	ALI_COM_M0046_p1	ALI_COM_M0047_p2	ALI_COM_M0049_p2	ALI_COM_M0050_p2	ALI_COM_M0053_p1	ALI_COM_M0055_p2	ALI_COM_M0058_p1	ALI_COM_M0059_p3	ALI_COM_M0062_p1	ALI_COM_M0063_p1	ALI_COM_M0064_p1	ALI_COM_M0065_p1	ALI_COM_M0067_p2	ALI_COM_M0068_p3	ALI_COM_M0070_p1	ALI_COM_M0071_p3	ALI_COM_M0072_p2
pTU00059	RUM_BIR_M0257_p3	69	Cross Genera	3	CAG353_sp900066885_M0120_p2	RUM_BIR_M0005_p5	RUM_BIR_M0029_p3	RUM_BIR_M0051_p1	RUM_BIR_M0056_p1	RUM_BIR_M0065_p2	RUM_BIR_M0080_p2	RUM_BIR_M0107_p2	RUM_BIR_M0109_p1	RUM_BIR_M0112_p2	RUM_BIR_M0113_p3	RUM_BIR_M0143_p3	RUM_BIR_M0160_p2	RUM_BIR_M0161_p5	RUM_BIR_M0174_p2	RUM_BIR_M0190_p2	RUM_BIR_M0200_p1	RUM_BIR_M0205_p2	RUM_BIR_M0221_p1	RUM_BIR_M0223_p4	RUM_BIR_M0236_p3	RUM_BIR_M0237_p6	RUM_BIR_M0041_p1	RUM_BIR_M0045_p7	RUM_BIR_M0103_p1	RUM_BIR_M0105_p1	RUM_BIR_M0142_p5	RUM_BIR_M0165_p1	RUM_BIR_M0215_p1	RUM_BIR_M0241_p2	RUM_BIR_M0047_p1	RUM_BIR_M0038_p3	RUM_BIR_M0053_p1	RUM_BIR_M0188_p2	RUM_BIR_M0050_p1	RUM_BIR_M0074_p2	RUM_BIR_M0097_p2	RUM_BIR_M0149_p3	RUM_BIR_M0244_p1	RUM_BIR_M0064_p2	RUM_BIR_M0034_p1	RUM_BIR_M0081_p2	RUM_BIR_M0085_p2	RUM_BIR_M0102_p2	RUM_BIR_M0182_p4
pTU00060	PHO_COP_M0001_p1	69	Same Species	1	PHO_COP_M0004_p1	PHO_COP_M0006_p1	PHO_COP_M0007_p1	PHO_COP_M0009_p2	PHO_COP_M0010_p5	PHO_COP_M0011_p1	PHO_COP_M0012_p2	PHO_COP_M0013_p2	PHO_COP_M0014_p2	PHO_COP_M0015_p2	PHO_COP_M0016_p4	PHO_COP_M0017_p1	PHO_COP_M0018_p5	PHO_COP_M0025_p2	PHO_COP_M0026_p1	PHO_COP_M0030_p2	PHO_COP_M0031_p3	PHO_COP_M0032_p1	PHO_COP_M0034_p2	PHO_COP_M0035_p1	PHO_COP_M0036_p1	PHO_COP_M0037_p1	PHO_COP_M0039_p3	PHO_COP_M0043_p3	PHO_COP_M0044_p1	PHO_COP_M0045_p1	PHO_COP_M0048_p1	PHO_COP_M0050_p1	PHO_COP_M0051_p2	PHO_COP_M0053_p2	PHO_COP_M0055_p3	PHO_COP_M0059_p1	PHO_COP_M0060_p1	PHO_COP_M0062_p2	PHO_COP_M0063_p1	PHO_COP_M0066_p1	PHO_COP_M0067_p1	PHO_COP_M0071_p1	PHO_COP_M0073_p4	PHO_COP_M0075_p1	PHO_COP_M0076_p1	PHO_COP_M0077_p2	PHO_COP_M0081_p1	PHO_COP_M0083_p2	PHO_COP_M0089_p1
pTU00061	CAG417_sp000432835_M0080_p1	69	Same Species	1	CAG417_sp000432835_M0001_p1	CAG417_sp000432835_M0010_p2	CAG417_sp000432835_M0014_p1	CAG417_sp000432835_M0016_p3	CAG417_sp000432835_M0019_p1	CAG417_sp000432835_M0020_p1	CAG417_sp000432835_M0025_p1	CAG417_sp000432835_M0033_p1	CAG417_sp000432835_M0035_p1	CAG417_sp000432835_M0036_p1	CAG417_sp000432835_M0038_p1	CAG417_sp000432835_M0042_p1	CAG417_sp000432835_M0045_p1	CAG417_sp000432835_M0049_p1	CAG417_sp000432835_M0053_p2	CAG417_sp000432835_M0055_p2	CAG417_sp000432835_M0065_p1	CAG417_sp000432835_M0066_p1	CAG417_sp000432835_M0068_p1	CAG417_sp000432835_M0073_p1	CAG417_sp000432835_M0074_p1	CAG417_sp000432835_M0076_p1	CAG417_sp000432835_M0079_p2	CAG417_sp000432835_M0082_p1	CAG417_sp000432835_M0090_p1	CAG417_sp000432835_M0091_p1	CAG417_sp000432835_M0092_p3	CAG417_sp000432835_M0095_p1	CAG417_sp000432835_M0098_p1	CAG417_sp000432835_M0101_p1	CAG417_sp000432835_M0103_p2	CAG417_sp000432835_M0003_p1	CAG417_sp000432835_M0039_p2	CAG417_sp000432835_M0054_p1	CAG417_sp000432835_M0061_p1	CAG417_sp000432835_M0071_p2	CAG417_sp000432835_M0089_p2	CAG417_sp000432835_M0009_p2	CAG417_sp000432835_M0048_p1	CAG417_sp000432835_M0070_p1	CAG417_sp000432835_M0018_p2	CAG417_sp000432835_M0099_p2	CAG417_sp000432835_M0021_p2	CAG417_sp000432835_M0005_p1	CAG417_sp000432835_M0026_p1
pTU00062	LACH_ELI_M0163_p4	68	Same Species	1	LACH_ELI_M0004_p2	LACH_ELI_M0007_p3	LACH_ELI_M0009_p3	LACH_ELI_M0016_p2	LACH_ELI_M0019_p6	LACH_ELI_M0020_p2	LACH_ELI_M0021_p2	LACH_ELI_M0022_p1	LACH_ELI_M0024_p3	LACH_ELI_M0025_p2	LACH_ELI_M0026_p2	LACH_ELI_M0028_p2	LACH_ELI_M0029_p3	LACH_ELI_M0031_p1	LACH_ELI_M0032_p1	LACH_ELI_M0034_p2	LACH_ELI_M0037_p3	LACH_ELI_M0040_p1	LACH_ELI_M0043_p4	LACH_ELI_M0044_p3	LACH_ELI_M0045_p1	LACH_ELI_M0046_p2	LACH_ELI_M0047_p2	LACH_ELI_M0048_p2	LACH_ELI_M0049_p1	LACH_ELI_M0052_p2	LACH_ELI_M0055_p2	LACH_ELI_M0063_p4	LACH_ELI_M0074_p1	LACH_ELI_M0076_p2	LACH_ELI_M0078_p1	LACH_ELI_M0083_p1	LACH_ELI_M0088_p2	LACH_ELI_M0091_p2	LACH_ELI_M0092_p3	LACH_ELI_M0096_p1	LACH_ELI_M0099_p2	LACH_ELI_M0101_p2	LACH_ELI_M0107_p1	LACH_ELI_M0108_p1	LACH_ELI_M0109_p1	LACH_ELI_M0110_p2	LACH_ELI_M0115_p2	LACH_ELI_M0117_p1	LACH_ELI_M0120_p3
pTU00063	SAL_ENT_M0099_p7	68	Same Species	1	SAL_ENT_M0003_p7	SAL_ENT_M0004_p7	SAL_ENT_M0005_p5	SAL_ENT_M0006_p7	SAL_ENT_M0008_p7	SAL_ENT_M0009_p7	SAL_ENT_M0015_p2	SAL_ENT_M0017_p7	SAL_ENT_M0021_p8	SAL_ENT_M0026_p7	SAL_ENT_M0028_p7	SAL_ENT_M0033_p7	SAL_ENT_M0034_p7	SAL_ENT_M0036_p7	SAL_ENT_M0038_p3	SAL_ENT_M0048_p5	SAL_ENT_M0056_p6	SAL_ENT_M0057_p7	SAL_ENT_M0059_p4	SAL_ENT_M0066_p7	SAL_ENT_M0068_p6	SAL_ENT_M0074_p7	SAL_ENT_M0078_p7	SAL_ENT_M0079_p7	SAL_ENT_M0080_p7	SAL_ENT_M0082_p6	SAL_ENT_M0083_p6	SAL_ENT_M0084_p6	SAL_ENT_M0085_p7	SAL_ENT_M0088_p6	SAL_ENT_M0089_p7	SAL_ENT_M0092_p6	SAL_ENT_M0093_p5	SAL_ENT_M0098_p4	SAL_ENT_M0101_p1	SAL_ENT_M0104_p7	SAL_ENT_M0105_p6	SAL_ENT_M0106_p7	SAL_ENT_M0109_p4	SAL_ENT_M0111_p7	SAL_ENT_M0118_p7	SAL_ENT_M0119_p7	SAL_ENT_M0121_p7	SAL_ENT_M0124_p7	SAL_ENT_M0127_p2
pTU00064	PHO_VUL_N0162_p1	68	Cross Genera	3	BAC_INT_M0013_p2	BAC_THE_N0034_p1	BAC_UNI_N0052_p1	BAC_UNI_N0057_p3	BAC_UNI_N0059_p3	BAC_UNI_N0060_p3	BAC_UNI_N0096_p4	BAC_XYL_M0030_p2	BAC_XYL_M0067_p2	BAC_XYL_M0071_p2	PHO_COPC_N0005_p3	PHO_COPC_N0006_p3	PHO_COPC_N0008_p4	PHO_COPC_N0009_p2	PHO_VUL_N0163_p1	BAC_CAC_M0019_p1	BAC_CAC_M0030_p1	BAC_CAC_M0038_p2	BAC_CAC_N0069_p1	BAC_EGG_N0010_p2	BAC_FRA_N0003_p2	BAC_FRA_N0007_p1	BAC_FRA_N0021_p1	BAC_FRA_N0139_p1	BAC_FRA_N0161_p2	BAC_INT_M0013_p1	BAC_INT_M0027_p2	BAC_INT_N0018_p2	BAC_OVA_N0061_p3	BAC_STE_N0015_p3	BAC_STE_N0057_p1	BAC_STE_N0066_p1	BAC_THE_M0019_p1	BAC_THE_N0002_p1	BAC_THE_M0024_p2	BAC_CAC_M0006_p2	BAC_CAC_N0016_p2	BAC_CAC_N0037_p2	BAC_CAC_N0038_p3	BAC_THE_N0034_p2	BAC_THE_N0063_p3	BAC_THE_N0064_p3	BAC_THE_N0066_p3	BAC_UNI_N0041_p1	BAC_UNI_N0046_p2
pTU00065	DUO_sp900538905_M0130_p1	68	Same Genus	1	DUO_sp003472385_M0004_p2	DUO_sp003472385_M0040_p2	DUO_sp900538905_M0005_p1	DUO_sp900538905_M0006_p2	DUO_sp900538905_M0007_p3	DUO_sp900538905_M0011_p2	DUO_sp900538905_M0012_p2	DUO_sp900538905_M0013_p3	DUO_sp900538905_M0017_p3	DUO_sp900538905_M0018_p2	DUO_sp900538905_M0019_p2	DUO_sp900538905_M0020_p2	DUO_sp900538905_M0021_p2	DUO_sp900538905_M0027_p1	DUO_sp900538905_M0028_p2	DUO_sp900538905_M0034_p6	DUO_sp900538905_M0038_p2	DUO_sp900538905_M0041_p1	DUO_sp900538905_M0042_p2	DUO_sp900538905_M0045_p2	DUO_sp900538905_M0053_p1	DUO_sp900538905_M0055_p1	DUO_sp900538905_M0061_p2	DUO_sp900538905_M0062_p2	DUO_sp900538905_M0063_p2	DUO_sp900538905_M0067_p2	DUO_sp900538905_M0069_p2	DUO_sp900538905_M0072_p2	DUO_sp900538905_M0086_p2	DUO_sp900538905_M0087_p2	DUO_sp900538905_M0090_p3	DUO_sp900538905_M0093_p2	DUO_sp900538905_M0097_p2	DUO_sp900538905_M0105_p1	DUO_sp900538905_M0109_p2	DUO_sp900538905_M0110_p1	DUO_sp900538905_M0112_p2	DUO_sp900538905_M0114_p3	DUO_sp900538905_M0117_p1	DUO_sp900538905_M0121_p2	DUO_sp900538905_M0124_p1	DUO_sp900538905_M0131_p2	DUO_sp900538905_M0139_p2	DUO_sp900538905_M0141_p2	DUO_sp900538905_M0143_p2
pTU00066	KLE_PNE_M0041_p4	67	Same Species	1	KLE_PNE_M0160_p4	KLE_PNE_M0003_p3	KLE_PNE_M0016_p7	KLE_PNE_M0017_p14	KLE_PNE_M0028_p4	KLE_PNE_M0045_p8	KLE_PNE_M0046_p3	KLE_PNE_M0052_p3	KLE_PNE_M0060_p3	KLE_PNE_M0066_p3	KLE_PNE_M0077_p3	KLE_PNE_M0085_p2	KLE_PNE_M0088_p1	KLE_PNE_M0140_p3	KLE_PNE_M0142_p1	KLE_PNE_M0152_p3	KLE_PNE_M0157_p2	KLE_PNE_M0161_p14	KLE_PNE_M0167_p3	KLE_PNE_M0171_p4	KLE_PNE_M0174_p4	KLE_PNE_M0182_p3	KLE_PNE_M0190_p2	KLE_PNE_M0193_p3	KLE_PNE_M0197_p3	KLE_PNE_M0217_p2	KLE_PNE_M0219_p3	KLE_PNE_M0220_p3	KLE_PNE_M0223_p4	KLE_PNE_M0232_p2	KLE_PNE_M0247_p3	KLE_PNE_M0006_p1	KLE_PNE_M0029_p5	KLE_PNE_M0061_p4	KLE_PNE_M0069_p2	KLE_PNE_M0084_p1	KLE_PNE_M0099_p2	KLE_PNE_M0109_p6	KLE_PNE_M0115_p5	KLE_PNE_M0120_p6	KLE_PNE_M0147_p3	KLE_PNE_M0151_p2	KLE_PNE_M0153_p4	KLE_PNE_M0181_p13	KLE_PNE_M0183_p4
pTU00067	CAG127_900319515_M0006_p1	67	Same Species	1	CAG127_900319515_M0003_p1	CAG127_900319515_M0007_p1	CAG127_900319515_M0008_p2	CAG127_900319515_M0018_p2	CAG127_900319515_M0020_p1	CAG127_900319515_M0021_p1	CAG127_900319515_M0022_p1	CAG127_900319515_M0024_p1	CAG127_900319515_M0029_p1	CAG127_900319515_M0030_p1	CAG127_900319515_M0045_p1	CAG127_900319515_M0052_p1	CAG127_900319515_M0060_p1	CAG127_900319515_M0062_p1	CAG127_900319515_M0070_p1	CAG127_900319515_M0072_p1	CAG127_900319515_M0076_p1	CAG127_900319515_M0077_p1	CAG127_900319515_M0080_p1	CAG127_900319515_M0082_p1	CAG127_900319515_M0084_p1	CAG127_900319515_M0089_p1	CAG127_900319515_M0091_p1	CAG127_900319515_M0095_p1	CAG127_900319515_M0097_p1	CAG127_900319515_M0098_p1	CAG127_900319515_M0101_p1	CAG127_900319515_M0102_p1	CAG127_900319515_M0105_p1	CAG127_900319515_M0106_p1	CAG127_900319515_M0113_p1	CAG127_900319515_M0116_p1	CAG127_900319515_M0124_p2	CAG127_900319515_M0125_p1	CAG127_900319515_M0128_p1	CAG127_900319515_M0130_p1	CAG127_900319515_M0131_p2	CAG127_900319515_M0138_p2	CAG127_900319515_M0143_p1	CAG127_900319515_M0147_p1	CAG127_900319515_M0148_p1	CAG127_900319515_M0150_p1	CAG127_900319515_M0151_p1	CAG127_900319515_M0157_p1	CAG127_900319515_M0163_p1
pTU00068	ALI_COM_N0010_p1	67	Same Species	1	ALI_COM_M0004_p2	ALI_COM_M0005_p1	ALI_COM_M0006_p2	ALI_COM_M0007_p2	ALI_COM_M0011_p1	ALI_COM_M0013_p1	ALI_COM_M0018_p1	ALI_COM_M0022_p2	ALI_COM_M0024_p1	ALI_COM_M0027_p2	ALI_COM_M0028_p1	ALI_COM_M0029_p1	ALI_COM_M0032_p2	ALI_COM_M0035_p1	ALI_COM_M0037_p1	ALI_COM_M0038_p1	ALI_COM_M0046_p2	ALI_COM_M0047_p1	ALI_COM_M0049_p1	ALI_COM_M0050_p1	ALI_COM_M0052_p1	ALI_COM_M0055_p1	ALI_COM_M0059_p1	ALI_COM_M0062_p2	ALI_COM_M0064_p2	ALI_COM_M0070_p2	ALI_COM_M0076_p3	ALI_COM_M0079_p2	ALI_COM_M0082_p1	ALI_COM_M0084_p1	ALI_COM_M0091_p2	ALI_COM_M0092_p1	ALI_COM_M0097_p1	ALI_COM_M0100_p2	ALI_COM_N0005_p2	ALI_COM_N0006_p1	ALI_COM_M0008_p2	ALI_COM_M0012_p2	ALI_COM_M0021_p2	ALI_COM_M0030_p1	ALI_COM_M0031_p1	ALI_COM_M0014_p2	ALI_COM_M0068_p2	ALI_COM_M0071_p2	ALI_COM_M0072_p1
pTU00069	5120_sp001917175_M0001_p3	66	Same Species	1	5120_sp001917175_M0002_p3	5120_sp001917175_M0004_p2	5120_sp001917175_M0006_p2	5120_sp001917175_M0007_p2	5120_sp001917175_M0012_p3	5120_sp001917175_M0013_p4	5120_sp001917175_M0015_p4	5120_sp001917175_M0019_p3	5120_sp001917175_M0020_p3	5120_sp001917175_M0022_p3	5120_sp001917175_M0025_p1	5120_sp001917175_M0029_p1	5120_sp001917175_M0030_p2	5120_sp001917175_M0039_p2	5120_sp001917175_M0041_p4	5120_sp001917175_M0042_p3	5120_sp001917175_M0043_p1	5120_sp001917175_M0044_p1	5120_sp001917175_M0046_p1	5120_sp001917175_M0047_p1	5120_sp001917175_M0049_p3	5120_sp001917175_M0052_p1	5120_sp001917175_M0053_p1	5120_sp001917175_M0054_p3	5120_sp001917175_M0055_p2	5120_sp001917175_M0062_p3	5120_sp001917175_M0068_p3	5120_sp001917175_M0069_p2	5120_sp001917175_M0070_p3	5120_sp001917175_M0073_p2	5120_sp001917175_M0074_p3	5120_sp001917175_M0075_p1	5120_sp001917175_M0076_p2	5120_sp001917175_M0077_p1	5120_sp001917175_M0080_p1	5120_sp001917175_M0086_p3	5120_sp001917175_M0087_p2	5120_sp001917175_M0089_p2	5120_sp001917175_M0094_p5	5120_sp001917175_M0097_p3	5120_sp001917175_M0104_p1	5120_sp001917175_M0106_p1	5120_sp001917175_M0108_p2	5120_sp001917175_M0109_p1	5120_sp001917175_M0111_p3
pTU00070	CAG873_sp001701165_M0042_p1	66	Same Species	1	CAG873_sp001701165_M0001_p3	CAG873_sp001701165_M0006_p1	CAG873_sp001701165_M0007_p1	CAG873_sp001701165_M0008_p1	CAG873_sp001701165_M0009_p1	CAG873_sp001701165_M0011_p1	CAG873_sp001701165_M0014_p3	CAG873_sp001701165_M0018_p1	CAG873_sp001701165_M0019_p2	CAG873_sp001701165_M0022_p1	CAG873_sp001701165_M0024_p1	CAG873_sp001701165_M0030_p1	CAG873_sp001701165_M0032_p2	CAG873_sp001701165_M0033_p4	CAG873_sp001701165_M0036_p2	CAG873_sp001701165_M0039_p1	CAG873_sp001701165_M0051_p2	CAG873_sp001701165_M0054_p2	CAG873_sp001701165_M0056_p1	CAG873_sp001701165_M0061_p1	CAG873_sp001701165_M0062_p4	CAG873_sp001701165_M0065_p1	CAG873_sp001701165_M0071_p1	CAG873_sp001701165_M0073_p2	CAG873_sp001701165_M0074_p3	CAG873_sp001701165_M0075_p2	CAG873_sp001701165_M0076_p2	CAG873_sp001701165_M0085_p1	CAG873_sp001701165_M0087_p2	CAG873_sp001701165_M0003_p2	CAG873_sp001701165_M0052_p2	CAG873_sp001701165_M0078_p1	CAG873_sp001701165_M0012_p2	CAG873_sp001701165_M0016_p3	CAG873_sp001701165_M0004_p1	CAG873_sp001701165_M0005_p2	CAG873_sp001701165_M0029_p2	CAG873_sp001701165_M0034_p2	CAG873_sp001701165_M0035_p2	CAG873_sp001701165_M0037_p1	CAG873_sp001701165_M0043_p1	CAG873_sp001701165_M0044_p3	CAG873_sp001701165_M0046_p1	CAG873_sp001701165_M0049_p2	CAG873_sp001701165_M0055_p3
pTU00071	5120_sp001917175_M0146_p3	65	Same Species	1	5120_sp001917175_M0002_p4	5120_sp001917175_M0006_p5	5120_sp001917175_M0007_p4	5120_sp001917175_M0012_p1	5120_sp001917175_M0013_p3	5120_sp001917175_M0015_p5	5120_sp001917175_M0022_p2	5120_sp001917175_M0029_p3	5120_sp001917175_M0030_p3	5120_sp001917175_M0037_p3	5120_sp001917175_M0039_p4	5120_sp001917175_M0042_p4	5120_sp001917175_M0044_p3	5120_sp001917175_M0049_p2	5120_sp001917175_M0052_p4	5120_sp001917175_M0053_p3	5120_sp001917175_M0054_p4	5120_sp001917175_M0055_p4	5120_sp001917175_M0062_p4	5120_sp001917175_M0068_p4	5120_sp001917175_M0069_p1	5120_sp001917175_M0070_p1	5120_sp001917175_M0073_p4	5120_sp001917175_M0074_p4	5120_sp001917175_M0076_p4	5120_sp001917175_M0080_p4	5120_sp001917175_M0086_p2	5120_sp001917175_M0087_p5	5120_sp001917175_M0089_p1	5120_sp001917175_M0090_p3	5120_sp001917175_M0094_p4	5120_sp001917175_M0097_p4	5120_sp001917175_M0100_p1	5120_sp001917175_M0104_p4	5120_sp001917175_M0106_p4	5120_sp001917175_M0108_p3	5120_sp001917175_M0111_p4	5120_sp001917175_M0112_p2	5120_sp001917175_M0118_p4	5120_sp001917175_M0121_p3	5120_sp001917175_M0125_p5	5120_sp001917175_M0126_p4	5120_sp001917175_M0130_p1	5120_sp001917175_M0134_p4	5120_sp001917175_M0136_p2
pTU00072	ALI_sp000434235_M0001_p1	65	Same Species	1	ALI_sp000434235_M0003_p1	ALI_sp000434235_M0005_p1	ALI_sp000434235_M0010_p1	ALI_sp000434235_M0011_p1	ALI_sp000434235_M0016_p1	ALI_sp000434235_M0017_p1	ALI_sp000434235_M0018_p1	ALI_sp000434235_M0020_p1	ALI_sp000434235_M0021_p1	ALI_sp000434235_M0022_p1	ALI_sp000434235_M0023_p1	ALI_sp000434235_M0025_p1	ALI_sp000434235_M0028_p1	ALI_sp000434235_M0030_p1	ALI_sp000434235_M0031_p1	ALI_sp000434235_M0032_p1	ALI_sp000434235_M0033_p1	ALI_sp000434235_M0034_p2	ALI_sp000434235_M0036_p1	ALI_sp000434235_M0038_p1	ALI_sp000434235_M0042_p1	ALI_sp000434235_M0043_p1	ALI_sp000434235_M0044_p3	ALI_sp000434235_M0045_p1	ALI_sp000434235_M0046_p2	ALI_sp000434235_M0047_p1	ALI_sp000434235_M0056_p1	ALI_sp000434235_M0059_p1	ALI_sp000434235_M0060_p2	ALI_sp000434235_M0061_p1	ALI_sp000434235_M0064_p1	ALI_sp000434235_M0068_p2	ALI_sp000434235_M0070_p1	ALI_sp000434235_M0072_p1	ALI_sp000434235_M0073_p1	ALI_sp000434235_M0074_p1	ALI_sp000434235_M0076_p1	ALI_sp000434235_M0077_p2	ALI_sp000434235_M0078_p1	ALI_sp000434235_M0079_p1	ALI_sp000434235_M0080_p1	ALI_sp000434235_M0082_p3	ALI_sp000434235_M0085_p1	ALI_sp000434235_M0086_p1	ALI_sp000434235_M0092_p1
pTU00073	SUT_WAD_M0062_p1	65	Same Species	1	SUT_WAD_M0004_p1	SUT_WAD_M0009_p2	SUT_WAD_M0011_p1	SUT_WAD_M0014_p1	SUT_WAD_M0017_p1	SUT_WAD_M0019_p1	SUT_WAD_M0021_p1	SUT_WAD_M0025_p2	SUT_WAD_M0031_p1	SUT_WAD_M0034_p1	SUT_WAD_M0035_p1	SUT_WAD_M0039_p1	SUT_WAD_M0041_p1	SUT_WAD_M0042_p1	SUT_WAD_M0043_p1	SUT_WAD_M0045_p1	SUT_WAD_M0047_p1	SUT_WAD_M0048_p2	SUT_WAD_M0049_p1	SUT_WAD_M0051_p1	SUT_WAD_M0053_p2	SUT_WAD_M0055_p1	SUT_WAD_M0058_p1	SUT_WAD_M0061_p1	SUT_WAD_M0064_p1	SUT_WAD_M0066_p1	SUT_WAD_M0070_p1	SUT_WAD_M0073_p1	SUT_WAD_M0075_p1	SUT_WAD_M0083_p1	SUT_WAD_M0084_p1	SUT_WAD_M0086_p1	SUT_WAD_M0087_p1	SUT_WAD_M0088_p1	SUT_WAD_M0090_p1	SUT_WAD_M0092_p1	SUT_WAD_M0095_p1	SUT_WAD_M0098_p1	SUT_WAD_M0107_p1	SUT_WAD_M0108_p2	SUT_WAD_M0109_p1	SUT_WAD_M0112_p1	SUT_WAD_M0113_p1	SUT_WAD_M0117_p1	SUT_WAD_M0119_p1
pTU00074	MES_MUL_M0107_p1	65	Same Species	1	MES_MUL_M0004_p1	MES_MUL_M0006_p2	MES_MUL_M0007_p2	MES_MUL_M0010_p2	MES_MUL_M0012_p1	MES_MUL_M0013_p2	MES_MUL_M0019_p1	MES_MUL_M0020_p2	MES_MUL_M0021_p2	MES_MUL_M0024_p2	MES_MUL_M0027_p2	MES_MUL_M0028_p2	MES_MUL_M0032_p1	MES_MUL_M0035_p5	MES_MUL_M0038_p2	MES_MUL_M0043_p4	MES_MUL_M0045_p3	MES_MUL_M0046_p3	MES_MUL_M0048_p3	MES_MUL_M0053_p1	MES_MUL_M0054_p3	MES_MUL_M0056_p1	MES_MUL_M0058_p2	MES_MUL_M0061_p1	MES_MUL_M0065_p2	MES_MUL_M0068_p2	MES_MUL_M0071_p2	MES_MUL_M0072_p2	MES_MUL_M0077_p3	MES_MUL_M0079_p1	MES_MUL_M0081_p1	MES_MUL_M0085_p1	MES_MUL_M0088_p3	MES_MUL_M0089_p1	MES_MUL_M0094_p2	MES_MUL_M0096_p2	MES_MUL_M0097_p2	MES_MUL_M0099_p1	MES_MUL_M0100_p1	MES_MUL_M0102_p2	MES_MUL_M0103_p3	MES_MUL_M0105_p1	MES_MUL_M0106_p1	MES_MUL_M0108_p1	MES_MUL_M0110_p1
pTU00075	CAG314_sp000437915_M0076_p2	65	Same Species	1	CAG314_sp000437915_M0001_p4	CAG314_sp000437915_M0035_p3	CAG314_sp000437915_M0036_p2	CAG314_sp000437915_M0062_p2	CAG314_sp000437915_M0107_p2	CAG314_sp000437915_M0114_p3	CAG314_sp000437915_M0115_p3	CAG314_sp000437915_M0122_p1	CAG314_sp000437915_M0004_p2	CAG314_sp000437915_M0038_p1	CAG314_sp000437915_M0050_p2	CAG314_sp000437915_M0117_p2	CAG314_sp000437915_M0007_p2	CAG314_sp000437915_M0012_p2	CAG314_sp000437915_M0128_p3	CAG314_sp000437915_M0137_p1	CAG314_sp000437915_M0010_p3	CAG314_sp000437915_M0011_p3	CAG314_sp000437915_M0054_p2	CAG314_sp000437915_M0013_p1	CAG314_sp000437915_M0121_p2	CAG314_sp000437915_M0014_p3	CAG314_sp000437915_M0021_p3	CAG314_sp000437915_M0056_p2	CAG314_sp000437915_M0063_p1	CAG314_sp000437915_M0075_p3	CAG314_sp000437915_M0110_p3	CAG314_sp000437915_M0126_p1	CAG314_sp000437915_M0027_p2	CAG314_sp000437915_M0067_p2	CAG314_sp000437915_M0030_p2	CAG314_sp000437915_M0051_p1	CAG314_sp000437915_M0105_p3	CAG314_sp000437915_M0031_p2	CAG314_sp000437915_M0024_p1	CAG314_sp000437915_M0043_p2	CAG314_sp000437915_M0052_p1	CAG314_sp000437915_M0061_p2	CAG314_sp000437915_M0093_p2	CAG314_sp000437915_M0108_p2	CAG314_sp000437915_M0034_p2	CAG314_sp000437915_M0077_p2	CAG314_sp000437915_M0081_p2	CAG314_sp000437915_M0039_p1	CAG314_sp000437915_M0041_p2
pTU00076	STR_THE_M0011_p1	65	Same Species	1	STR_THE_M0001_p1	STR_THE_M0002_p1	STR_THE_M0003_p1	STR_THE_M0004_p1	STR_THE_M0006_p1	STR_THE_M0008_p1	STR_THE_M0009_p4	STR_THE_M0013_p2	STR_THE_M0014_p1	STR_THE_M0015_p1	STR_THE_M0016_p2	STR_THE_M0017_p1	STR_THE_M0021_p1	STR_THE_M0023_p1	STR_THE_M0028_p1	STR_THE_M0029_p1	STR_THE_M0030_p1	STR_THE_M0031_p1	STR_THE_M0032_p1	STR_THE_M0036_p1	STR_THE_M0044_p1	STR_THE_M0045_p1	STR_THE_M0047_p1	STR_THE_M0048_p1	STR_THE_M0049_p1	STR_THE_M0052_p1	STR_THE_M0056_p1	STR_THE_M0058_p1	STR_THE_M0059_p1	STR_THE_M0062_p3	STR_THE_M0063_p1	STR_THE_M0065_p1	STR_THE_M0066_p1	STR_THE_M0070_p1	STR_THE_M0072_p2	STR_THE_M0075_p2	STR_THE_M0076_p1	STR_THE_M0077_p1	STR_THE_M0079_p1	STR_THE_M0080_p1	STR_THE_M0084_p1	STR_THE_M0089_p1	STR_THE_M0091_p1	STR_THE_M0094_p1	STR_THE_M0097_p1
pTU00077	LACH_437735_M0147_p3	64	Same Species	1	LACH_437735_M0115_p1	LACH_437735_M0001_p1	LACH_437735_M0030_p2	LACH_437735_M0038_p2	LACH_437735_M0046_p2	LACH_437735_M0053_p2	LACH_437735_M0058_p2	LACH_437735_M0063_p2	LACH_437735_M0065_p2	LACH_437735_M0066_p2	LACH_437735_M0073_p2	LACH_437735_M0086_p1	LACH_437735_M0091_p1	LACH_437735_M0111_p2	LACH_437735_M0130_p3	LACH_437735_M0139_p2	LACH_437735_M0144_p1	LACH_437735_M0156_p1	LACH_437735_M0168_p1	LACH_437735_M0006_p3	LACH_437735_M0024_p1	LACH_437735_M0181_p3	LACH_437735_M0009_p1	LACH_437735_M0034_p2	LACH_437735_M0017_p2	LACH_437735_M0072_p2	LACH_437735_M0174_p3	LACH_437735_M0018_p2	LACH_437735_M0080_p1	LACH_437735_M0121_p2	LACH_437735_M0131_p2	LACH_437735_M0134_p2	LACH_437735_M0154_p1	LACH_437735_M0158_p1	LACH_437735_M0020_p2	LACH_437735_M0031_p2	LACH_437735_M0033_p2	LACH_437735_M0051_p1	LACH_437735_M0068_p2	LACH_437735_M0169_p1	LACH_437735_M0172_p2	LACH_437735_M0186_p2	LACH_437735_M0025_p3	LACH_437735_M0039_p2	LACH_437735_M0088_p2
pTU00078	PRE_sp000434975_M0084_p1	64	Same Genus	1	PRE_sp000434975_M0004_p1	PRE_sp000434975_M0022_p1	PRE_sp000434975_M0035_p1	PRE_sp000434975_M0037_p1	PRE_sp000434975_M0043_p1	PRE_sp000434975_M0046_p1	PRE_sp000434975_M0047_p1	PRE_sp000434975_M0057_p1	PRE_sp000434975_M0059_p1	PRE_sp000434975_M0066_p1	PRE_sp000434975_M0081_p1	PRE_sp000434975_M0082_p1	PRE_sp000434975_M0087_p1	PRE_sp000434975_M0102_p1	PRE_sp000434975_M0005_p1	PRE_sp000434975_M0075_p2	PRE_sp000434975_M0088_p1	PRE_sp000434975_M0090_p1	PRE_sp000434975_M0100_p2	PRE_sp000434975_M0006_p1	PRE_sp000434975_M0041_p1	PRE_sp000434975_M0096_p1	PRE_sp000434975_M0014_p1	PRE_sp000434975_M0034_p1	PRE_sp000434975_M0039_p1	PRE_sp900290275_M0021_p2	PRE_sp900290275_M0025_p1	PRE_sp000434975_M0015_p1	PRE_sp000434975_M0023_p2	PRE_sp000434975_M0076_p1	PRE_sp000434975_M0079_p1	PRE_sp000434975_M0017_p1	PRE_sp000434975_M0024_p1	PRE_sp000434975_M0086_p1	PRE_sp000434975_M0025_p1	PRE_sp000434975_M0027_p1	PRE_sp000434975_M0011_p1	PRE_sp000434975_M0028_p1	PRE_sp000434975_M0029_p2	PRE_sp000434975_M0036_p2	PRE_sp000434975_M0054_p1	PRE_sp000434975_M0067_p1	PRE_sp000434975_M0069_p1	PRE_sp000434975_M0071_p1	PRE_sp000434975_M0072_p3
pTU00079	COP_EUT_M0004_p2	64	Same Species	1	COP_EUT_M0005_p2	COP_EUT_M0006_p2	COP_EUT_M0011_p3	COP_EUT_M0016_p1	COP_EUT_M0026_p3	COP_EUT_M0031_p2	COP_EUT_M0037_p2	COP_EUT_M0038_p4	COP_EUT_M0040_p2	COP_EUT_M0042_p3	COP_EUT_M0044_p3	COP_EUT_M0046_p2	COP_EUT_M0050_p3	COP_EUT_M0053_p2	COP_EUT_M0054_p2	COP_EUT_M0055_p1	COP_EUT_M0060_p4	COP_EUT_M0061_p3	COP_EUT_M0062_p3	COP_EUT_M0063_p3	COP_EUT_M0065_p3	COP_EUT_M0069_p3	COP_EUT_M0072_p2	COP_EUT_M0074_p2	COP_EUT_M0075_p2	COP_EUT_M0081_p4	COP_EUT_M0088_p3	COP_EUT_M0090_p2	COP_EUT_M0091_p1	COP_EUT_M0093_p3	COP_EUT_M0094_p3	COP_EUT_M0104_p4	COP_EUT_M0105_p1	COP_EUT_M0109_p3	COP_EUT_M0110_p1	COP_EUT_M0116_p2	COP_EUT_M0121_p2	COP_EUT_M0122_p4	COP_EUT_M0124_p2	COP_EUT_M0133_p2	COP_EUT_M0143_p1	COP_EUT_M0155_p2	COP_EUT_M0164_p3	COP_EUT_M0167_p1	COP_EUT_M0171_p1
pTU00080	BAC_EGG_M0006_p4	64	Same Species	1	BAC_EGG_M0007_p3	BAC_EGG_M0008_p3	BAC_EGG_M0010_p1	BAC_EGG_M0014_p5	BAC_EGG_M0016_p2	BAC_EGG_M0017_p4	BAC_EGG_M0018_p2	BAC_EGG_M0019_p2	BAC_EGG_M0021_p2	BAC_EGG_M0023_p3	BAC_EGG_M0024_p1	BAC_EGG_M0025_p3	BAC_EGG_M0027_p2	BAC_EGG_M0028_p3	BAC_EGG_M0029_p2	BAC_EGG_M0031_p2	BAC_EGG_M0032_p2	BAC_EGG_M0033_p2	BAC_EGG_M0034_p2	BAC_EGG_M0035_p2	BAC_EGG_M0036_p1	BAC_EGG_M0037_p3	BAC_EGG_M0040_p2	BAC_EGG_M0041_p3	BAC_EGG_M0042_p1	BAC_EGG_M0045_p3	BAC_EGG_M0049_p1	BAC_EGG_N0002_p1	BAC_EGG_N0003_p1	BAC_EGG_N0004_p3	BAC_EGG_N0005_p8	BAC_EGG_N0006_p4	BAC_EGG_N0011_p3	BAC_EGG_N0012_p4	BAC_EGG_N0013_p3	BAC_EGG_N0014_p4	BAC_EGG_N0015_p3	BAC_EGG_N0016_p3	BAC_EGG_N0017_p3	BAC_EGG_N0018_p3	BAC_EGG_N0019_p3	BAC_EGG_N0020_p3	BAC_EGG_N0021_p3	BAC_EGG_N0022_p3	BAC_EGG_N0023_p4
pTU00081	RUM_GNA_M0033_p1	63	Same Species	1	RUM_GNA_M0003_p1	RUM_GNA_M0006_p4	RUM_GNA_M0011_p3	RUM_GNA_M0013_p1	RUM_GNA_M0015_p1	RUM_GNA_M0016_p1	RUM_GNA_M0017_p1	RUM_GNA_M0019_p3	RUM_GNA_M0020_p1	RUM_GNA_M0021_p3	RUM_GNA_M0024_p1	RUM_GNA_M0034_p2	RUM_GNA_M0037_p2	RUM_GNA_M0041_p3	RUM_GNA_M0042_p2	RUM_GNA_M0043_p2	RUM_GNA_M0044_p1	RUM_GNA_M0053_p2	RUM_GNA_M0062_p1	RUM_GNA_M0068_p3	RUM_GNA_M0070_p1	RUM_GNA_M0082_p1	RUM_GNA_M0086_p2	RUM_GNA_M0087_p1	RUM_GNA_M0088_p1	RUM_GNA_M0089_p2	RUM_GNA_M0090_p1	RUM_GNA_M0095_p2	RUM_GNA_N0001_p2	RUM_GNA_N0002_p3	RUM_GNA_N0004_p9	RUM_GNA_N0008_p5	RUM_GNA_N0011_p3	RUM_GNA_N0012_p2	RUM_GNA_N0013_p2	RUM_GNA_N0015_p2	RUM_GNA_N0016_p1	RUM_GNA_N0021_p2	RUM_GNA_N0022_p2	RUM_GNA_N0025_p1	RUM_GNA_N0026_p2	RUM_GNA_N0028_p2	RUM_GNA_N0033_p4	RUM_GNA_N0034_p3	RUM_GNA_N0036_p2
pTU00082	LACH_sp003537285_M0029_p4	62	Same Genus	1	LACH_sp003537285_M0063_p4	LACH_ELI_M0004_p1	LACH_ELI_M0020_p1	LACH_ELI_M0034_p1	LACH_ELI_M0103_p1	LACH_ELI_M0007_p1	LACH_ELI_M0151_p1	LACH_ELI_N0021_p1	LACH_ELI_M0019_p1	LACH_ELI_M0021_p1	LACH_ELI_M0026_p3	LACH_ELI_M0043_p2	LACH_ELI_M0047_p1	LACH_ELI_M0052_p4	LACH_ELI_M0055_p4	LACH_ELI_M0092_p1	LACH_ELI_M0120_p1	LACH_ELI_M0166_p2	LACH_ELI_M0032_p2	LACH_ELI_M0044_p1	LACH_ELI_M0083_p2	LACH_ELI_M0117_p2	LACH_ELI_M0037_p1	LACH_ELI_M0108_p2	LACH_ELI_M0123_p2	LACH_ELI_M0162_p1	LACH_ELI_M0045_p2	LACH_ELI_M0110_p1	LACH_ELI_N0006_p1	LACH_ELI_M0048_p3	LACH_ELI_M0099_p1	LACH_ELI_M0149_p1	LACH_ELI_M0063_p1	LACH_ELI_M0088_p1	LACH_ELI_M0091_p1	LACH_ELI_M0137_p1	LACH_ELI_M0130_p1	LACH_sp003537285_M0003_p1	LACH_sp003537285_M0008_p1	LACH_sp003537285_M0015_p1	LACH_sp003537285_M0021_p1	LACH_ELI_M0141_p1	LACH_ELI_M0154_p4	LACH_sp003537285_M0082_p3	LACH_ELI_M0147_p1
pTU00083	MES_MUL_M0112_p2	62	Same Species	1	MES_MUL_M0006_p1	MES_MUL_M0004_p2	MES_MUL_M0007_p1	MES_MUL_M0010_p1	MES_MUL_M0012_p2	MES_MUL_M0013_p1	MES_MUL_M0019_p2	MES_MUL_M0020_p1	MES_MUL_M0021_p1	MES_MUL_M0022_p4	MES_MUL_M0024_p1	MES_MUL_M0027_p1	MES_MUL_M0028_p1	MES_MUL_M0035_p4	MES_MUL_M0038_p1	MES_MUL_M0041_p2	MES_MUL_M0045_p2	MES_MUL_M0046_p2	MES_MUL_M0048_p2	MES_MUL_M0052_p1	MES_MUL_M0053_p2	MES_MUL_M0054_p4	MES_MUL_M0055_p1	MES_MUL_M0056_p2	MES_MUL_M0058_p1	MES_MUL_M0061_p2	MES_MUL_M0065_p1	MES_MUL_M0068_p3	MES_MUL_M0071_p1	MES_MUL_M0072_p1	MES_MUL_M0079_p2	MES_MUL_M0081_p2	MES_MUL_M0085_p2	MES_MUL_M0088_p4	MES_MUL_M0089_p2	MES_MUL_M0094_p1	MES_MUL_M0096_p3	MES_MUL_M0097_p1	MES_MUL_M0099_p2	MES_MUL_M0100_p2	MES_MUL_M0102_p1	MES_MUL_M0103_p2	MES_MUL_M0105_p2	MES_MUL_M0106_p2	MES_MUL_M0108_p2
pTU00084	ACE_900066365_M0093_p4	62	Same Genus	1	ACE_900066365_M0002_p3	ACE_900066365_M0004_p2	ACE_900066365_M0007_p1	ACE_900066365_M0009_p1	ACE_900066365_M0010_p3	ACE_900066365_M0012_p2	ACE_900066365_M0015_p1	ACE_900066365_M0020_p1	ACE_900066365_M0022_p1	ACE_900066365_M0031_p1	ACE_900066365_M0033_p1	ACE_900066365_M0042_p1	ACE_900066365_M0043_p2	ACE_900066365_M0044_p2	ACE_900066365_M0047_p1	ACE_900066365_M0048_p1	ACE_900066365_M0064_p1	ACE_900066365_M0075_p1	ACE_900066365_M0083_p2	ACE_900066365_M0084_p2	ACE_900066365_M0085_p1	ACE_900066365_M0110_p6	ACE_900066365_M0111_p3	ACE_900066365_M0112_p2	ACE_900066365_M0116_p1	ACE_900066365_M0118_p2	ACE_900066365_M0130_p1	ACE_900066365_M0136_p3	ACE_900066365_M0139_p4	ACE_900066365_M0140_p1	ACE_900066365_M0148_p1	ACE_900066365_M0153_p1	ACE_900066365_M0155_p2	ACE_900066365_M0159_p1	ACE_900066365_M0169_p1	ACE_900066365_M0172_p3	ACE_900066365_M0173_p1	ACE_900066365_M0174_p4	ACE_900066365_M0178_p1	ACE_900066365_M0180_p1	ACE_900066365_M0181_p2	ACE_900066365_M0186_p3	ACE_900066365_M0195_p1	ACE_900066365_M0198_p1	ACE_900066365_M0202_p1
pTU00085	KLE_PNE_M0099_p6	62	Same Species	1	KLE_PNE_M0003_p12	KLE_PNE_M0009_p3	KLE_PNE_M0012_p3	KLE_PNE_M0017_p15	KLE_PNE_M0029_p1	KLE_PNE_M0043_p5	KLE_PNE_M0045_p1	KLE_PNE_M0046_p2	KLE_PNE_M0054_p2	KLE_PNE_M0057_p2	KLE_PNE_M0060_p6	KLE_PNE_M0061_p1	KLE_PNE_M0065_p3	KLE_PNE_M0067_p3	KLE_PNE_M0071_p4	KLE_PNE_M0074_p3	KLE_PNE_M0076_p3	KLE_PNE_M0079_p3	KLE_PNE_M0080_p3	KLE_PNE_M0084_p7	KLE_PNE_M0089_p2	KLE_PNE_M0091_p12	KLE_PNE_M0094_p2	KLE_PNE_M0097_p4	KLE_PNE_M0110_p2	KLE_PNE_M0111_p4	KLE_PNE_M0114_p1	KLE_PNE_M0115_p1	KLE_PNE_M0116_p2	KLE_PNE_M0125_p2	KLE_PNE_M0128_p3	KLE_PNE_M0131_p4	KLE_PNE_M0133_p3	KLE_PNE_M0136_p3	KLE_PNE_M0147_p1	KLE_PNE_M0148_p2	KLE_PNE_M0153_p8	KLE_PNE_M0158_p5	KLE_PNE_M0169_p2	KLE_PNE_M0170_p4	KLE_PNE_M0174_p2	KLE_PNE_M0181_p4	KLE_PNE_M0183_p1	KLE_PNE_M0184_p3	KLE_PNE_M0189_p5
pTU00086	BAC_EGG_M0003_p2	62	Same Species	1	BAC_EGG_M0031_p4	BAC_EGG_M0035_p5	BAC_EGG_N0004_p4	BAC_EGG_N0032_p1	BAC_EGG_N0047_p2	BAC_EGG_M0006_p5	BAC_EGG_M0008_p2	BAC_EGG_M0010_p2	BAC_EGG_M0014_p4	BAC_EGG_M0016_p3	BAC_EGG_M0017_p2	BAC_EGG_M0018_p1	BAC_EGG_M0019_p4	BAC_EGG_M0021_p3	BAC_EGG_M0024_p4	BAC_EGG_M0029_p3	BAC_EGG_M0032_p3	BAC_EGG_M0033_p5	BAC_EGG_M0037_p2	BAC_EGG_M0040_p3	BAC_EGG_M0042_p3	BAC_EGG_M0049_p5	BAC_EGG_N0002_p2	BAC_EGG_N0003_p3	BAC_EGG_N0005_p5	BAC_EGG_N0006_p1	BAC_EGG_N0011_p1	BAC_EGG_N0012_p2	BAC_EGG_N0013_p1	BAC_EGG_N0014_p2	BAC_EGG_N0015_p1	BAC_EGG_N0016_p1	BAC_EGG_N0017_p1	BAC_EGG_N0018_p1	BAC_EGG_N0019_p1	BAC_EGG_N0020_p1	BAC_EGG_N0021_p1	BAC_EGG_N0022_p1	BAC_EGG_N0023_p2	BAC_EGG_N0024_p3	BAC_EGG_N0025_p2	BAC_EGG_N0026_p1	BAC_EGG_N0027_p1	BAC_EGG_N0028_p1	BAC_EGG_N0030_p4
pTU00087	EUB_434995_M0198_p2	61	Same Species	1	EUB_434995_M0006_p2	EUB_434995_M0008_p3	EUB_434995_M0009_p1	EUB_434995_M0013_p1	EUB_434995_M0017_p2	EUB_434995_M0019_p1	EUB_434995_M0021_p1	EUB_434995_M0023_p1	EUB_434995_M0024_p1	EUB_434995_M0028_p3	EUB_434995_M0043_p2	EUB_434995_M0054_p1	EUB_434995_M0055_p1	EUB_434995_M0059_p2	EUB_434995_M0061_p1	EUB_434995_M0062_p1	EUB_434995_M0063_p1	EUB_434995_M0064_p1	EUB_434995_M0069_p1	EUB_434995_M0070_p1	EUB_434995_M0072_p1	EUB_434995_M0073_p1	EUB_434995_M0074_p1	EUB_434995_M0101_p2	EUB_434995_M0102_p1	EUB_434995_M0103_p1	EUB_434995_M0104_p2	EUB_434995_M0105_p3	EUB_434995_M0112_p1	EUB_434995_M0113_p3	EUB_434995_M0114_p1	EUB_434995_M0115_p1	EUB_434995_M0117_p2	EUB_434995_M0118_p2	EUB_434995_M0122_p1	EUB_434995_M0123_p1	EUB_434995_M0125_p1	EUB_434995_M0140_p1	EUB_434995_M0141_p1	EUB_434995_M0144_p1	EUB_434995_M0150_p1	EUB_434995_M0157_p1	EUB_434995_M0162_p1	EUB_434995_M0163_p1	EUB_434995_M0165_p1
pTU00088	ENTC_FAE_M0090_p6	61	Same Genus	1	ENTC_FAE_M0006_p1	ENTC_FAE_M0007_p7	ENTC_FAE_M0022_p1	ENTC_FAE_M0024_p1	ENTC_FAE_M0039_p2	ENTC_FAE_M0057_p8	ENTC_FAE_M0094_p2	ENTC_FAE_M0184_p2	ENTC_LAC_M0048_p1	ENTC_FAE_M0005_p8	ENTC_FAE_M0002_p1	ENTC_FAE_M0009_p3	ENTC_FAE_M0017_p3	ENTC_FAE_M0018_p3	ENTC_FAE_M0020_p2	ENTC_FAE_M0027_p2	ENTC_FAE_M0029_p2	ENTC_FAE_M0032_p3	ENTC_FAE_M0033_p3	ENTC_FAE_M0035_p2	ENTC_FAE_M0042_p2	ENTC_FAE_M0043_p3	ENTC_FAE_M0051_p2	ENTC_FAE_M0052_p3	ENTC_FAE_M0056_p2	ENTC_FAE_M0058_p3	ENTC_FAE_M0059_p2	ENTC_FAE_M0066_p3	ENTC_FAE_M0072_p2	ENTC_FAE_M0074_p4	ENTC_FAE_M0075_p2	ENTC_FAE_M0078_p2	ENTC_FAE_M0084_p2	ENTC_FAE_M0092_p2	ENTC_FAE_M0093_p3	ENTC_FAE_M0102_p2	ENTC_FAE_M0111_p3	ENTC_FAE_M0112_p1	ENTC_FAE_M0115_p2	ENTC_FAE_M0118_p1	ENTC_FAE_M0124_p1	ENTC_FAE_M0126_p3	ENTC_FAE_M0135_p3	ENTC_FAE_M0143_p3	ENTC_FAE_M0149_p3
pTU00089	CAG307_sp001916215_M0024_p2	60	Same Species	1	CAG307_sp001916215_M0041_p1	CAG307_sp001916215_M0047_p2	CAG307_sp001916215_M0059_p2	CAG307_sp001916215_M0086_p1	CAG307_sp001916215_M0003_p2	CAG307_sp001916215_M0012_p1	CAG307_sp001916215_M0019_p1	CAG307_sp001916215_M0025_p4	CAG307_sp001916215_M0029_p1	CAG307_sp001916215_M0030_p2	CAG307_sp001916215_M0033_p4	CAG307_sp001916215_M0034_p4	CAG307_sp001916215_M0039_p4	CAG307_sp001916215_M0042_p1	CAG307_sp001916215_M0045_p2	CAG307_sp001916215_M0050_p2	CAG307_sp001916215_M0054_p1	CAG307_sp001916215_M0067_p2	CAG307_sp001916215_M0069_p3	CAG307_sp001916215_M0070_p3	CAG307_sp001916215_M0071_p3	CAG307_sp001916215_M0074_p2	CAG307_sp001916215_M0098_p2	CAG307_sp001916215_M0103_p1	CAG307_sp001916215_M0104_p2	CAG307_sp001916215_M0109_p2	CAG307_sp001916215_M0004_p2	CAG307_sp001916215_M0005_p3	CAG307_sp001916215_M0023_p4	CAG307_sp001916215_M0027_p3	CAG307_sp001916215_M0036_p3	CAG307_sp001916215_M0043_p2	CAG307_sp001916215_M0076_p2	CAG307_sp001916215_M0093_p3	CAG307_sp001916215_M0094_p2	CAG307_sp001916215_M0096_p3	CAG307_sp001916215_M0007_p4	CAG307_sp001916215_M0013_p3	CAG307_sp001916215_M0022_p2	CAG307_sp001916215_M0057_p3	CAG307_sp001916215_M0014_p2	CAG307_sp001916215_M0046_p2	CAG307_sp001916215_M0097_p1	CAG307_sp001916215_M0020_p1	CAG307_sp001916215_M0058_p1
pTU00090	MES_MUL_M0076_p1	60	Same Species	1	MES_MUL_M0004_p5	MES_MUL_M0012_p5	MES_MUL_M0013_p4	MES_MUL_M0020_p3	MES_MUL_M0021_p3	MES_MUL_M0024_p4	MES_MUL_M0027_p3	MES_MUL_M0028_p3	MES_MUL_M0031_p2	MES_MUL_M0042_p1	MES_MUL_M0043_p1	MES_MUL_M0045_p5	MES_MUL_M0048_p4	MES_MUL_M0052_p4	MES_MUL_M0053_p5	MES_MUL_M0054_p2	MES_MUL_M0055_p4	MES_MUL_M0056_p5	MES_MUL_M0058_p3	MES_MUL_M0059_p1	MES_MUL_M0061_p4	MES_MUL_M0063_p2	MES_MUL_M0065_p3	MES_MUL_M0068_p5	MES_MUL_M0071_p4	MES_MUL_M0072_p3	MES_MUL_M0077_p2	MES_MUL_M0079_p4	MES_MUL_M0085_p3	MES_MUL_M0089_p4	MES_MUL_M0097_p4	MES_MUL_M0099_p3	MES_MUL_M0100_p3	MES_MUL_M0103_p4	MES_MUL_M0105_p4	MES_MUL_M0108_p3	MES_MUL_M0110_p3	MES_MUL_M0112_p3	MES_MUL_M0113_p3	MES_MUL_M0116_p1	MES_MUL_M0117_p4	MES_MUL_M0119_p4	MES_MUL_M0123_p2	MES_MUL_M0124_p3	MES_MUL_M0132_p3
pTU00091	LACCAS_RHA_S0045_p1	60	Same Species	1	LACCAS_RHA_S0063_p1	LACCAS_RHA_M0011_p1	LACCAS_RHA_M0012_p1	LACCAS_RHA_M0017_p2	LACCAS_RHA_M0019_p1	LACCAS_RHA_M0020_p1	LACCAS_RHA_M0021_p1	LACCAS_RHA_M0025_p1	LACCAS_RHA_M0026_p1	LACCAS_RHA_M0027_p1	LACCAS_RHA_M0028_p1	LACCAS_RHA_M0029_p1	LACCAS_RHA_M0030_p1	LACCAS_RHA_M0033_p1	LACCAS_RHA_M0034_p2	LACCAS_RHA_M0035_p2	LACCAS_RHA_M0036_p1	LACCAS_RHA_M0044_p1	LACCAS_RHA_M0049_p1	LACCAS_RHA_M0050_p1	LACCAS_RHA_M0053_p1	LACCAS_RHA_M0069_p1	LACCAS_RHA_M0072_p2	LACCAS_RHA_M0074_p1	LACCAS_RHA_M0076_p1	LACCAS_RHA_M0079_p3	LACCAS_RHA_S0003_p1	LACCAS_RHA_S0028_p1	LACCAS_RHA_S0030_p1	LACCAS_RHA_S0047_p1	LACCAS_RHA_S0056_p1	LACCAS_RHA_S0059_p3	LACCAS_RHA_S0067_p1	LACCAS_RHA_M0013_p1	LACCAS_RHA_M0002_p1	LACCAS_RHA_M0018_p1	LACCAS_RHA_M0022_p1	LACCAS_RHA_M0024_p1	LACCAS_RHA_M0031_p1	LACCAS_RHA_M0043_p1	LACCAS_RHA_M0048_p1	LACCAS_RHA_M0051_p1	LACCAS_RHA_M0054_p1	LACCAS_RHA_M0062_p2	LACCAS_RHA_M0073_p2
pTU00092	LACCAS_PACAS_N0017_p2	60	Cross Genera	2	LACCAS_PACAS_M0002_p2	LACCAS_PACAS_N0006_p2	LACCAS_PACAS_N0009_p2	LACCAS_PACAS_N0010_p4	LACCAS_PACAS_N0011_p2	LACCAS_PACAS_N0022_p1	LACCAS_PACAS_S0051_p1	LACCAS_PACAS_S0078_p2	LACCAS_PACAS_S0092_p1	LACH_sp000436475_M0002_p2	LACH_sp000436475_M0043_p2	LACH_sp000436475_M0046_p2	LACH_sp000436475_M0054_p2	LACH_sp000436475_M0059_p1	LACCAS_PACAS_M0011_p1	LACCAS_PACAS_M0032_p1	LACH_sp000436475_M0011_p1	LACH_sp000436475_M0032_p1	LACH_sp000436475_M0048_p1	LACCAS_PACAS_M0020_p7	LACH_sp000436475_M0020_p7	LACCAS_PACAS_M0025_p1	LACCAS_PACAS_S0025_p1	LACH_sp000436475_M0025_p1	LACCAS_PACAS_N0012_p2	LACCAS_PACAS_N0025_p2	LACH_sp000436475_M0062_p2	LACCAS_PACAS_S0001_p1	LACH_sp000436475_M0067_p1	LACCAS_PACAS_S0003_p1	LACH_sp000436475_M0069_p1	LACCAS_PACAS_S0005_p1	LACCAS_PACAS_S0006_p1	LACCAS_PACAS_S0007_p2	LACH_sp000436475_M0070_p1	LACH_sp000436475_M0071_p1	LACH_sp000436475_M0072_p2	LACCAS_PACAS_S0021_p1	LACCAS_PACAS_S0028_p2	LACCAS_PACAS_S0032_p1	LACCAS_PACAS_S0033_p1	LACCAS_PACAS_S0034_p1	LACCAS_PACAS_S0047_p1	LACCAS_PACAS_S0066_p1	LACCAS_PACAS_S0073_p1
pTU00093	RC9_sp000431015_M0004_p2	58	Same Species	1	RC9_sp000431015_M0006_p1	RC9_sp000431015_M0018_p2	RC9_sp000431015_M0032_p2	RC9_sp000431015_M0043_p1	RC9_sp000431015_M0051_p1	RC9_sp000431015_M0070_p1	RC9_sp000431015_M0075_p1	RC9_sp000431015_M0079_p1	RC9_sp000431015_M0081_p2	RC9_sp000431015_M0099_p1	RC9_sp000431015_M0104_p1	RC9_sp000431015_M0003_p1	RC9_sp000431015_M0048_p1	RC9_sp000431015_M0056_p1	RC9_sp000431015_M0005_p1	RC9_sp000431015_M0011_p2	RC9_sp000431015_M0034_p1	RC9_sp000431015_M0035_p1	RC9_sp000431015_M0039_p1	RC9_sp000431015_M0047_p1	RC9_sp000431015_M0059_p2	RC9_sp000431015_M0069_p2	RC9_sp000431015_M0077_p1	RC9_sp000431015_M0085_p2	RC9_sp000431015_M0090_p1	RC9_sp000431015_M0103_p1	RC9_sp000431015_M0007_p2	RC9_sp000431015_M0095_p1	RC9_sp000431015_M0108_p1	RC9_sp000431015_M0008_p1	RC9_sp000431015_M0023_p1	RC9_sp000431015_M0033_p1	RC9_sp000431015_M0089_p1	RC9_sp000431015_M0015_p3	RC9_sp000431015_M0002_p1	RC9_sp000431015_M0017_p2	RC9_sp000431015_M0026_p1	RC9_sp000431015_M0010_p1	RC9_sp000431015_M0080_p1	RC9_sp000431015_M0027_p2	RC9_sp000431015_M0036_p1	RC9_sp000431015_M0053_p1	RC9_sp000431015_M0106_p1	RC9_sp000431015_M0037_p3	RC9_sp000431015_M0038_p3
pTU00094	LACH_ROG_M0115_p2	58	Same Species	1	LACH_ROG_M0002_p1	LACH_ROG_M0003_p1	LACH_ROG_M0009_p1	LACH_ROG_M0010_p2	LACH_ROG_M0015_p2	LACH_ROG_M0020_p2	LACH_ROG_M0027_p1	LACH_ROG_M0030_p1	LACH_ROG_M0038_p1	LACH_ROG_M0049_p2	LACH_ROG_M0051_p2	LACH_ROG_M0053_p2	LACH_ROG_M0054_p2	LACH_ROG_M0064_p3	LACH_ROG_M0066_p2	LACH_ROG_M0073_p1	LACH_ROG_M0079_p1	LACH_ROG_M0081_p3	LACH_ROG_M0084_p1	LACH_ROG_M0087_p2	LACH_ROG_M0089_p2	LACH_ROG_M0095_p2	LACH_ROG_M0101_p1	LACH_ROG_M0107_p3	LACH_ROG_M0113_p2	LACH_ROG_M0118_p1	LACH_ROG_M0119_p2	LACH_ROG_M0122_p1	LACH_ROG_M0124_p2	LACH_ROG_M0126_p2	LACH_ROG_M0129_p2	LACH_ROG_M0131_p1	LACH_ROG_M0132_p2	LACH_ROG_M0133_p1	LACH_ROG_M0134_p2	LACH_ROG_M0135_p2	LACH_ROG_M0141_p2	LACH_ROG_M0142_p2	LACH_ROG_M0144_p2	LACH_ROG_M0145_p1	LACH_ROG_M0147_p2	LACH_ROG_M0148_p2	LACH_ROG_M0149_p2	LACH_ROG_M0153_p1	LACH_ROG_M0154_p1
pTU00095	CAG533_sp000434495_M0049_p1	58	Same Species	1	CAG533_sp000434495_M0001_p1	CAG533_sp000434495_M0002_p2	CAG533_sp000434495_M0006_p1	CAG533_sp000434495_M0007_p1	CAG533_sp000434495_M0008_p2	CAG533_sp000434495_M0010_p2	CAG533_sp000434495_M0011_p2	CAG533_sp000434495_M0012_p1	CAG533_sp000434495_M0013_p2	CAG533_sp000434495_M0014_p2	CAG533_sp000434495_M0015_p1	CAG533_sp000434495_M0016_p2	CAG533_sp000434495_M0017_p2	CAG533_sp000434495_M0019_p1	CAG533_sp000434495_M0020_p1	CAG533_sp000434495_M0022_p2	CAG533_sp000434495_M0023_p1	CAG533_sp000434495_M0024_p2	CAG533_sp000434495_M0026_p1	CAG533_sp000434495_M0028_p2	CAG533_sp000434495_M0029_p1	CAG533_sp000434495_M0030_p2	CAG533_sp000434495_M0031_p1	CAG533_sp000434495_M0032_p1	CAG533_sp000434495_M0033_p2	CAG533_sp000434495_M0034_p2	CAG533_sp000434495_M0035_p1	CAG533_sp000434495_M0036_p2	CAG533_sp000434495_M0037_p1	CAG533_sp000434495_M0038_p1	CAG533_sp000434495_M0039_p1	CAG533_sp000434495_M0041_p2	CAG533_sp000434495_M0043_p1	CAG533_sp000434495_M0044_p2	CAG533_sp000434495_M0045_p1	CAG533_sp000434495_M0046_p2	CAG533_sp000434495_M0051_p2	CAG533_sp000434495_M0052_p1	CAG533_sp000434495_M0053_p2	CAG533_sp000434495_M0055_p1	CAG533_sp000434495_M0056_p2	CAG533_sp000434495_M0057_p2	CAG533_sp000434495_M0058_p1	CAG533_sp000434495_M0059_p1	CAG533_sp000434495_M0061_p1
pTU00096	BIF_LON_N0109_p1	58	Same Species	1	BIF_LON_N0004_p3	BIF_LON_N0011_p3	BIF_LON_N0015_p2	BIF_LON_N0213_p2	BIF_LON_N0223_p2	BIF_LON_N0013_p3	BIF_LON_N0123_p3	BIF_LON_N0127_p4	BIF_LON_N0170_p1	BIF_LON_N0221_p2	BIF_LON_N0050_p2	BIF_LON_N0095_p5	BIF_LON_N0100_p2	BIF_LON_N0108_p3	BIF_LON_N0117_p2	BIF_LON_N0135_p2	BIF_LON_N0224_p2	BIF_LON_N0287_p5	BIF_LON_N0299_p1	BIF_LON_N0302_p3	BIF_LON_N0303_p3	BIF_LON_N0304_p4	BIF_LON_N0059_p3	BIF_LON_N0120_p2	BIF_LON_N0064_p1	BIF_LON_N0091_p3	BIF_LON_N0102_p2	BIF_LON_N0226_p2	BIF_LON_N0227_p2	BIF_LON_N0246_p3	BIF_LON_N0292_p4	BIF_LON_N0300_p1	BIF_LON_N0094_p1	BIF_LON_N0097_p3	BIF_LON_N0169_p1	BIF_LON_N0112_p3	BIF_LON_N0160_p2	BIF_LON_N0105_p2	BIF_LON_N0119_p2	BIF_LON_N0162_p2	BIF_LON_N0163_p3	BIF_LON_N0164_p2	BIF_LON_N0174_p3	BIF_LON_N0277_p1	BIF_LON_N0288_p2
pTU00097	COP_sp000433075_M0002_p1	58	Same Species	1	COP_sp000433075_M0004_p1	COP_sp000433075_M0005_p3	COP_sp000433075_M0007_p1	COP_sp000433075_M0011_p2	COP_sp000433075_M0012_p3	COP_sp000433075_M0013_p1	COP_sp000433075_M0018_p2	COP_sp000433075_M0019_p1	COP_sp000433075_M0020_p1	COP_sp000433075_M0021_p1	COP_sp000433075_M0023_p2	COP_sp000433075_M0024_p1	COP_sp000433075_M0026_p1	COP_sp000433075_M0027_p1	COP_sp000433075_M0028_p1	COP_sp000433075_M0029_p1	COP_sp000433075_M0031_p2	COP_sp000433075_M0032_p2	COP_sp000433075_M0034_p1	COP_sp000433075_M0035_p2	COP_sp000433075_M0036_p3	COP_sp000433075_M0037_p1	COP_sp000433075_M0040_p1	COP_sp000433075_M0044_p3	COP_sp000433075_M0049_p1	COP_sp000433075_M0050_p2	COP_sp000433075_M0056_p1	COP_sp000433075_M0057_p2	COP_sp000433075_M0058_p1	COP_sp000433075_M0059_p1	COP_sp000433075_M0060_p1	COP_sp000433075_M0062_p1	COP_sp000433075_M0063_p1	COP_sp000433075_M0067_p2	COP_sp000433075_M0069_p1	COP_sp000433075_M0071_p1	COP_sp000433075_M0073_p3	COP_sp000433075_M0075_p2	COP_sp000433075_M0078_p1	COP_sp000433075_M0079_p1	COP_sp000433075_M0081_p1	COP_sp000433075_M0082_p2	COP_sp000433075_M0083_p1	COP_sp000433075_M0086_p1	COP_sp000433075_M0087_p1
pTU00098	BAC_FRA_N0054_p1	57	Same Species	1	BAC_FRA_N0028_p1	BAC_FRA_N0051_p1	BAC_FRA_N0053_p1	BAC_FRA_N0055_p1	BAC_FRA_N0056_p1	BAC_FRA_N0057_p1	BAC_FRA_N0058_p1	BAC_FRA_N0059_p1	BAC_FRA_N0060_p1	BAC_FRA_N0061_p1	BAC_FRA_N0062_p1	BAC_FRA_N0063_p1	BAC_FRA_N0064_p1	BAC_FRA_N0065_p1	BAC_FRA_N0066_p1	BAC_FRA_N0067_p1	BAC_FRA_N0068_p3	BAC_FRA_N0069_p2	BAC_FRA_N0070_p1	BAC_FRA_N0071_p1	BAC_FRA_N0072_p1	BAC_FRA_N0073_p1	BAC_FRA_N0074_p1	BAC_FRA_N0075_p1	BAC_FRA_N0076_p1	BAC_FRA_N0077_p1	BAC_FRA_N0078_p1	BAC_FRA_N0079_p1	BAC_FRA_N0080_p1	BAC_FRA_N0081_p1	BAC_FRA_N0082_p1	BAC_FRA_N0083_p1	BAC_FRA_N0084_p1	BAC_FRA_N0085_p1	BAC_FRA_N0086_p1	BAC_FRA_N0087_p1	BAC_FRA_N0088_p1	BAC_FRA_N0089_p1	BAC_FRA_N0090_p1	BAC_FRA_N0091_p1	BAC_FRA_N0092_p1	BAC_FRA_N0093_p1	BAC_FRA_N0094_p1	BAC_FRA_N0095_p1	BAC_FRA_N0096_p1
pTU00099	5120_sp001917175_M0061_p1	57	Same Species	1	5120_sp001917175_M0001_p1	5120_sp001917175_M0002_p1	5120_sp001917175_M0004_p1	5120_sp001917175_M0006_p1	5120_sp001917175_M0007_p1	5120_sp001917175_M0013_p1	5120_sp001917175_M0015_p1	5120_sp001917175_M0019_p2	5120_sp001917175_M0020_p2	5120_sp001917175_M0023_p1	5120_sp001917175_M0029_p4	5120_sp001917175_M0030_p1	5120_sp001917175_M0037_p2	5120_sp001917175_M0041_p2	5120_sp001917175_M0042_p1	5120_sp001917175_M0043_p3	5120_sp001917175_M0046_p4	5120_sp001917175_M0047_p2	5120_sp001917175_M0052_p2	5120_sp001917175_M0054_p2	5120_sp001917175_M0062_p2	5120_sp001917175_M0068_p1	5120_sp001917175_M0069_p4	5120_sp001917175_M0073_p1	5120_sp001917175_M0074_p1	5120_sp001917175_M0075_p2	5120_sp001917175_M0077_p2	5120_sp001917175_M0080_p2	5120_sp001917175_M0086_p1	5120_sp001917175_M0087_p3	5120_sp001917175_M0089_p3	5120_sp001917175_M0090_p1	5120_sp001917175_M0097_p1	5120_sp001917175_M0100_p2	5120_sp001917175_M0104_p2	5120_sp001917175_M0106_p2	5120_sp001917175_M0118_p1	5120_sp001917175_M0122_p5	5120_sp001917175_M0125_p1	5120_sp001917175_M0126_p2	5120_sp001917175_M0134_p3	5120_sp001917175_M0135_p1	5120_sp001917175_M0140_p1	5120_sp001917175_M0141_p1	5120_sp001917175_M0144_p2
pTU00100	STR_SAL_N0057_p2	57	Same Species	1	STR_SAL_M0003_p2	STR_SAL_M0006_p1	STR_SAL_M0007_p1	STR_SAL_M0011_p1	STR_SAL_M0014_p1	STR_SAL_M0018_p2	STR_SAL_M0019_p2	STR_SAL_M0021_p1	STR_SAL_N0002_p2	STR_SAL_N0007_p1	STR_SAL_N0008_p1	STR_SAL_N0009_p1	STR_SAL_N0010_p1	STR_SAL_N0011_p1	STR_SAL_N0014_p1	STR_SAL_N0015_p1	STR_SAL_N0016_p1	STR_SAL_N0017_p1	STR_SAL_N0018_p1	STR_SAL_N0019_p1	STR_SAL_N0020_p1	STR_SAL_N0021_p1	STR_SAL_N0022_p1	STR_SAL_N0023_p1	STR_SAL_N0024_p1	STR_SAL_N0026_p1	STR_SAL_N0027_p1	STR_SAL_N0028_p1	STR_SAL_N0029_p1	STR_SAL_N0030_p1	STR_SAL_N0031_p1	STR_SAL_N0032_p1	STR_SAL_N0033_p4	STR_SAL_N0034_p1	STR_SAL_N0037_p1	STR_SAL_N0039_p2	STR_SAL_N0040_p2	STR_SAL_N0042_p2	STR_SAL_N0045_p1	STR_SAL_N0046_p2	STR_SAL_N0047_p1	STR_SAL_N0048_p1	STR_SAL_N0049_p1	STR_SAL_N0050_p1	STR_SAL_N0051_p1
pTU00101	BIF_BIF_M0015_p1	56	Same Species	1	BIF_BIF_N0025_p1	BIF_BIF_M0002_p1	BIF_BIF_M0033_p1	BIF_BIF_M0047_p3	BIF_BIF_M0051_p1	BIF_BIF_M0061_p1	BIF_BIF_N0060_p1	BIF_BIF_N0063_p1	BIF_BIF_N0064_p1	BIF_BIF_N0065_p1	BIF_BIF_N0066_p1	BIF_BIF_N0067_p1	BIF_BIF_N0068_p2	BIF_BIF_N0069_p1	BIF_BIF_N0070_p1	BIF_BIF_N0071_p1	BIF_BIF_N0072_p2	BIF_BIF_M0029_p1	BIF_BIF_M0063_p1	BIF_BIF_M0078_p1	BIF_BIF_M0038_p1	BIF_BIF_M0004_p1	BIF_BIF_M0008_p1	BIF_BIF_M0010_p1	BIF_BIF_M0018_p1	BIF_BIF_M0019_p1	BIF_BIF_M0030_p1	BIF_BIF_M0043_p1	BIF_BIF_M0057_p1	BIF_BIF_M0059_p1	BIF_BIF_M0067_p2	BIF_BIF_M0076_p1	BIF_BIF_N0009_p1	BIF_BIF_N0016_p1	BIF_BIF_N0021_p1	BIF_BIF_N0028_p1	BIF_BIF_N0029_p2	BIF_BIF_N0031_p1	BIF_BIF_N0032_p1	BIF_BIF_N0033_p1	BIF_BIF_N0087_p1	BIF_BIF_N0093_p1	BIF_BIF_M0042_p1	BIF_BIF_M0054_p1	BIF_BIF_M0064_p1
pTU00102	CAG307_sp001916215_M0003_p3	56	Same Species	1	CAG307_sp001916215_M0004_p1	CAG307_sp001916215_M0005_p1	CAG307_sp001916215_M0007_p5	CAG307_sp001916215_M0008_p3	CAG307_sp001916215_M0012_p2	CAG307_sp001916215_M0013_p2	CAG307_sp001916215_M0014_p3	CAG307_sp001916215_M0022_p3	CAG307_sp001916215_M0023_p2	CAG307_sp001916215_M0024_p3	CAG307_sp001916215_M0025_p2	CAG307_sp001916215_M0027_p2	CAG307_sp001916215_M0028_p2	CAG307_sp001916215_M0029_p2	CAG307_sp001916215_M0030_p3	CAG307_sp001916215_M0033_p1	CAG307_sp001916215_M0034_p5	CAG307_sp001916215_M0035_p1	CAG307_sp001916215_M0036_p1	CAG307_sp001916215_M0039_p3	CAG307_sp001916215_M0042_p3	CAG307_sp001916215_M0043_p3	CAG307_sp001916215_M0044_p1	CAG307_sp001916215_M0045_p1	CAG307_sp001916215_M0046_p3	CAG307_sp001916215_M0047_p1	CAG307_sp001916215_M0049_p5	CAG307_sp001916215_M0050_p1	CAG307_sp001916215_M0051_p1	CAG307_sp001916215_M0052_p1	CAG307_sp001916215_M0057_p2	CAG307_sp001916215_M0059_p1	CAG307_sp001916215_M0062_p1	CAG307_sp001916215_M0066_p1	CAG307_sp001916215_M0067_p3	CAG307_sp001916215_M0068_p1	CAG307_sp001916215_M0069_p2	CAG307_sp001916215_M0070_p2	CAG307_sp001916215_M0071_p1	CAG307_sp001916215_M0072_p1	CAG307_sp001916215_M0073_p2	CAG307_sp001916215_M0074_p1	CAG307_sp001916215_M0075_p1	CAG307_sp001916215_M0077_p1	CAG307_sp001916215_M0080_p2
pTU00103	BAC_CAC_N0042_p2	56	Same Species	1	BAC_CAC_M0002_p1	BAC_CAC_M0013_p1	BAC_CAC_N0011_p2	BAC_CAC_N0018_p2	BAC_CAC_N0019_p1	BAC_CAC_N0020_p2	BAC_CAC_N0022_p1	BAC_CAC_N0023_p1	BAC_CAC_N0024_p1	BAC_CAC_N0025_p1	BAC_CAC_N0026_p1	BAC_CAC_N0027_p1	BAC_CAC_N0028_p1	BAC_CAC_N0029_p1	BAC_CAC_N0044_p1	BAC_CAC_N0045_p2	BAC_CAC_N0046_p3	BAC_CAC_N0047_p1	BAC_CAC_M0004_p1	BAC_CAC_M0076_p1	BAC_CAC_N0036_p1	BAC_CAC_N0078_p1	BAC_CAC_M0007_p1	BAC_CAC_M0011_p2	BAC_CAC_M0022_p2	BAC_CAC_M0023_p1	BAC_CAC_M0025_p2	BAC_CAC_M0034_p2	BAC_CAC_M0072_p1	BAC_CAC_N0001_p2	BAC_CAC_N0030_p1	BAC_CAC_N0031_p1	BAC_CAC_M0014_p1	BAC_CAC_M0031_p1	BAC_CAC_M0035_p2	BAC_CAC_M0039_p1	BAC_CAC_M0048_p2	BAC_CAC_M0064_p1	BAC_CAC_M0071_p3	BAC_CAC_M0073_p2	BAC_CAC_M0077_p2	BAC_CAC_N0055_p3	BAC_CAC_N0071_p1	BAC_CAC_N0074_p3	BAC_CAC_M0029_p3
pTU00104	ENTC_HIR_N0021_p3	55	Same Species	1	ENTC_HIR_M0002_p1	ENTC_HIR_M0012_p1	ENTC_HIR_N0002_p1	ENTC_HIR_N0005_p3	ENTC_HIR_N0007_p1	ENTC_HIR_N0008_p1	ENTC_HIR_N0010_p1	ENTC_HIR_N0012_p1	ENTC_HIR_N0013_p1	ENTC_HIR_N0014_p1	ENTC_HIR_N0015_p3	ENTC_HIR_N0016_p1	ENTC_HIR_N0017_p1	ENTC_HIR_N0018_p1	ENTC_HIR_N0020_p1	ENTC_HIR_N0022_p1	ENTC_HIR_N0025_p1	ENTC_HIR_N0027_p1	ENTC_HIR_N0030_p1	ENTC_HIR_N0032_p1	ENTC_HIR_N0033_p1	ENTC_HIR_N0034_p1	ENTC_HIR_N0037_p1	ENTC_HIR_N0045_p1	ENTC_HIR_N0046_p1	ENTC_HIR_N0047_p3	ENTC_HIR_N0050_p1	ENTC_HIR_N0051_p1	ENTC_HIR_N0053_p1	ENTC_HIR_N0055_p1	ENTC_HIR_N0057_p1	ENTC_HIR_N0058_p1	ENTC_HIR_N0060_p3	ENTC_HIR_N0062_p1	ENTC_HIR_N0065_p1	ENTC_HIR_N0066_p1	ENTC_HIR_N0067_p1	ENTC_HIR_N0068_p1	ENTC_HIR_N0072_p3	ENTC_HIR_N0075_p1	ENTC_HIR_N0076_p1	ENTC_HIR_N0078_p1	ENTC_HIR_N0079_p1	ENTC_HIR_N0080_p1	ENTC_HIR_N0081_p1
[truncated: 47,861 more rows]
[truncated: 197 more columns]

## Sheet: Table S6
Table S6 The mapped CRIPSR-spacers and infection host genera of 47,965 prophages.
Cluster ID	Rep. Prophage ID	Spacer-hit counts	Mapped bacterial genera counts	Mapped Genera
pTU27783	ENTCLO_sp001517625_M0001_p3	299	35	g_51-20	g_Adlercreutzia	g_Agathobaculum	g_Agathobacter	g_Anaerostipes	g_Blautia	g_CAG-127	g_CAG-145	g_CAG-882	g_Coprococcus	g_Enterocloster	g_Eubacterium	g_Faecalibacillus	g_Faecalimonas	g_Flavonifractor	g_Gemmiger	g_Holdemanella	g_Holdemania	g_Mediterraneibacter	g_Phascolarctobacterium	g_Phocaeicola	g_Roseburia	g_RUG115	g_Ruminococcus	g_Ruthenibacterium	g_Succinivibrio	g_UBA1417	g_Clostridium	g_Dorea	g_Faecalicatena	g_Fusicatenibacter	g_GCA-900066135	g_Ruminiclostridium	g_TF01-11	g_UBA9502
[truncated: 47,964 more rows]

## Sheet: Table S7
Table S7 The ARGs prediction of prophages.																										Related to Fig. 4B
[truncated: 4,105 more rows]

## Sheet: Table S8
Table S8 The VFGs prediction of prophages.
#Query_id	%identity	description
5120_sp001917175_M0001_p1_1	0.47	(JJD26997_0585) beta-1,3-galactosyltransferase [LOS (CVF396)] [Campylobacter jejuni subsp. doylei 269.97]
[truncated: 138,175 more rows]

## Sheet: Table S9
Table S9 Prophages that generate sufficient alignments with known phage sequences.
[truncated: 11,997 more rows]
